# Supplementary material for: BET-Inhibitor I-BET762 and PARP-Inhibitor Talazoparib Synergy in Small Cell Lung Cancer Cells
Source: Int J Mol Sci. 2020 Dec 16;21(24):9595. doi: 10.3390/ijms21249595 (PMC7766292; doi:10.3390/ijms21249595)
Supplement: Supplementary file 1 [file ijms-21-09595-s001.zip]

Archive with 2 entries (2 files):
- ijms-1016240-supplementary.xlsx
- Supplemental Figures.docx
