# Supplementary material for: BET-Inhibitor I-BET762 and PARP-Inhibitor Talazoparib Synergy in Small Cell Lung Cancer Cells
Source: Int J Mol Sci. 2020 Dec 16;21(24):9595. doi: 10.3390/ijms21249595 (PMC7766292; doi:10.3390/ijms21249595)
Supplement: Supplementary file 1 [file ijms-21-09595-s001.zip › ijms-1016240-supplementary.xlsx]

## Sheet: Table S1 - norm sign int
Table S1 - normalized signal intensities
			Treatment condition	Vehicle	Vehicle	Vehicle	I-BET762	I-BET762	I-BET762	Talazoparib (TLZ)	Talazoparib (TLZ)	Talazoparib (TLZ)	I-BET762+TLZ (Combination)	I-BET762+TLZ (Combination)	I-BET762+TLZ (Combination)	Vehicle	Vehicle	Vehicle	I-BET762	I-BET762	I-BET762	Talazoparib (TLZ)	Talazoparib (TLZ)	Talazoparib (TLZ)	I-BET762+TLZ (Combination)	I-BET762+TLZ (Combination)	I-BET762+TLZ (Combination)
			Evaluation of protein levels or phosphorylation levels	Proteins	Proteins	Proteins	Proteins	Proteins	Proteins	Proteins	Proteins	Proteins	Proteins	Proteins	Proteins	Phospho.	Phospho.	Phospho.	Phospho.	Phospho.	Phospho.	Phospho.	Phospho.	Phospho.	Phospho.	Phospho.	Phospho.
			Replicate	1	2	3	1	2	3	1	2	3	1	2	3	1	2	3	1	2	3	1	2	3	1	2	3
ID	Uniprot.ID	Name	Synonym	unt_prot_1	unt_prot_2	unt_prot_3	bet_prot_1	bet_prot_2	bet_prot_3	tlz_prot_1	tlz_prot_2	tlz_prot_3	mix_prot_1	mix_prot_2	mix_prot_3	unt_fosf_1	unt_fosf_2	unt_fosf_3	bet_fosf_1	bet_fosf_2	bet_fosf_3	tlz_fosf_1	tlz_fosf_2	tlz_fosf_3	mix_fosf_1	mix_fosf_2	mix_fosf_3
T0001	P28482	MAPK1	MAPK1|ERK2|PRKM1|PRKM2	12.1349	12.2253	12.6021	12.2296	12.4558	11.8997	12.7212	12.5283	12.9255	12.3257	12.0595	11.7896	13.7228	13.3131	13.2219	13.5579	13.4259	13.523	13.4456	13.1836	13.1533	13.7125	13.7612	13.5195
T0003	Q15796	SMAD2	SMAD2|MADH2|MADR2	6.84639	7.02597	7.02592	7.98652	7.73781	7.81902	7.41563	7.28638	6.92262	9.32507	7.14562	7.24828	6.08138	6.12999	6.26625	6.14293	6.13515	5.92567	6.02653	6.25618	6.09897	6.27986	6.10839	6.18254
T0004	P13861	PRKAR2A	PRKAR2A|PKR2|PRKAR2	9.31535	9.42678	9.44051	9.02857	9.92299	9.50997	9.55809	9.45969	9.77098	9.37183	9.14125	9.23922	11.6463	11.7227	11.5145	11.5119	11.5303	11.7462	11.5927	11.3943	11.6852	11.6557	11.5039	11.7164
T0005	P31323	PRKAR2B	PRKAR2B	8.21747	8.023	8.40481	8.95804	7.94071	8.69015	8.67617	8.54782	8.00057	8.29987	8.69269	8.06523	8.96538	8.84623	9.34525	9.06064	8.73249	9.25111	9.2836	9.40141	8.8404	8.99623	9.39548	9.10494
T0006	P45985	MAP2K4	MAP2K4|JNKK1|MEK4|MKK4|PRKMK4|SEK1|SERK1|SKK1	10.3469	9.38425	8.54016	8.63754	8.63978	8.52465	8.85484	8.86163	8.7588	8.55364	8.95175	8.59591	11.3998	10.0118	9.7715	10.2019	10.3872	9.90746	10.2389	10.2082	9.92805	10.2417	10.1027	10.2942
T0007	P45983	MAPK8	MAPK8|JNK1|PRKM8|SAPK1|SAPK1C	6.60209	8.4612	7.58288	8.06723	8.5931	7.80674	9.82709	7.45066	7.79522	8.54323	7.47159	7.87025	7.00908	7.3368	7.25044	7.30554	7.2421	7.24293	8.42273	7.68068	7.46401	7.36681	7.54032	7.35799
T0008	P84022	SMAD3	SMAD3|MADH3	7.36439	7.6205	6.78237	8.28621	7.18827	7.11014	9.31059	7.22684	7.14658	7.66895	8.48201	7.47492	8.51225	8.4078	7.16686	7.7859	7.54104	8.50448	8.14186	8.62084	8.47933	7.89697	8.35013	8.10161
T0009	O15105	SMAD7	SMAD7|MADH7|MADH8	8.44575	8.89541	8.22451	8.94101	7.73032	7.69628	8.45254	8.29107	8.33594	9.02489	7.85182	8.58023	11.9635	11.4979	12.04	11.7606	12.0998	11.1836	11.9962	12.1645	11.9972	11.7765	11.7871	11.7806
T0010	P45984	MAPK9	MAPK9|JNK2|PRKM9|SAPK1A	7.89821	8.82592	7.90648	9.358	7.39583	8.61398	7.58384	7.81353	8.02532	7.94254	9.0736	7.46823	5.92751	6.21178	5.70233	5.59504	5.74582	6.01128	5.97928	5.90543	6.00021	5.82254	5.79814	6.10059
T0011	P62837	UBE2D2	UBE2D2|PUBC1|UBC4|UBC5B|UBCH4|UBCH5B	8.02577	7.91919	7.96408	8.10222	8.29647	9.08438	9.89342	8.28001	7.86475	9.08634	8.20186	8.06646	9.85026	9.48479	9.7891	9.70129	10.0536	9.56312	9.91106	10.0516	9.9191	9.85278	9.8684	9.78776
T0012	P62837	UBE2D2	UBE2D2|PUBC1|UBC4|UBC5B|UBCH4|UBCH5B	8.56706	8.77278	8.10013	9.17291	9.15166	9.71508	8.87608	8.35898	8.38447	9.34396	8.54963	8.86353	10.4063	11.2022	10.9902	11.4329	11.7359	11.341	11.1038	11.1802	10.8581	11.739	11.5352	11.6193
T0014	Q9NPD8	UBE2T	UBE2T|HSPC150|PIG50	9.08943	9.38484	8.56125	9.3286	8.54798	9.2725	8.55711	8.64942	8.83831	9.12057	8.31314	8.67285	10.8953	10.5402	10.7394	10.8446	11.2163	10.4598	10.6633	10.9589	10.8164	10.9798	10.8895	10.7597
T0015	Q9NPD8	UBE2T	UBE2T|HSPC150|PIG50	13.7625	14.0678	13.7202	13.0677	13.2026	13.0329	14.0677	13.8169	14.0306	13.3555	13.065	12.5939	14.4731	14.0215	13.9964	13.7036	13.9177	13.5239	14.263	14.1688	13.977	13.7295	13.7909	13.5363
T0016	Q96B02	UBE2W	UBE2W|UBC16	10.5082	10.3103	10.0303	10.9538	10.833	10.6814	10.4466	9.97794	9.94252	10.7136	10.7618	10.7781	15.0191	14.5627	14.6408	14.6756	14.7563	14.6515	14.8911	14.5983	14.5448	14.8001	14.8637	14.6879
T0017	Q9Y243	AKT3	AKT3|PKBG	8.38749	8.94668	8.13846	8.62875	9.48784	8.76077	9.74765	7.93326	8.41443	8.39874	8.87359	8.73172	13.386	12.8569	12.9473	13.104	13.2258	13.0472	13.2853	13.0631	12.8099	13.3959	13.4356	13.1121
T0018	Q9NP31	SH2D2A	SH2D2A|SCAP|TSAD|VRAP	9.55317	9.67178	9.24698	9.73787	9.76379	9.56189	9.8309	9.26444	9.29105	9.83852	9.76071	9.92634	10.6976	10.0626	10.4201	10.7681	11.1374	10.889	10.7032	10.5482	10.3985	10.9981	11.1261	11.3745
T0019	Q96IW2	SHD	SHD	10.7381	10.1139	9.75118	9.67711	9.67159	9.68224	10.2334	9.6584	9.75397	9.74792	9.87599	9.6102	13.6435	13.2639	13.2105	13.0866	12.996	12.8711	13.489	13.3779	13.2207	13.1285	13.1906	12.9152
T0020	Q96IW2	SHD	SHD	8.64798	9.03089	8.02307	8.91603	8.4429	8.29637	9.23624	8.07251	8.06046	8.89666	8.94071	8.42554	13.4439	12.9514	12.8931	12.9668	13.1564	12.8769	13.3124	13.104	12.9448	13.1634	13.291	12.884
T0021	O14796	SH2D1B	SH2D1B|EAT2	8.87955	9.0361	8.20463	8.98751	9.18722	8.40551	10.1958	8.20534	8.6714	8.5137	8.70164	8.36867	10.6111	10.378	9.92853	9.97419	10.2275	9.83235	11.5195	10.2415	10.2252	10.0374	10.1942	9.79913
T0022	Q68CZ2	TNS3	TNS3|TEM6|TENS1|TPP	9.00031	9.96431	8.44183	8.42833	8.20323	7.74283	8.85684	8.51267	8.74651	8.51063	7.88075	8.69347	10.895	10.4688	10.5747	10.6395	10.9326	10.4471	10.793	10.6389	10.5136	10.8634	10.8781	11.0493
T0023	P49327	FASN	FASN|FAS	8.20203	8.43575	8.2532	8.04865	8.00765	8.12045	8.44306	8.3401	8.6745	8.22683	8.41509	8.24783	8.79257	8.47457	8.48468	8.60644	8.62989	8.57842	8.72563	8.59617	8.66208	8.86225	8.94102	8.49919
T0024	Q12974	PTP4A2	PTP4A2|PRL2|PTPCAAX2|BM-008	7.78191	7.66284	7.36924	7.5678	7.54436	7.58712	7.49732	8.0748	8.04826	7.2544	7.6374	7.52935	8.88494	8.78994	8.82484	8.82079	8.93214	8.61092	9.00524	8.85176	8.89583	8.96745	8.95577	8.71795
T0025	Q15349	RPS6KA2	RPS6KA2|MAPKAPK1C|RSK3	9.50878	9.59599	9.8766	9.56642	9.60754	10.1579	9.85572	9.85488	9.92802	9.57697	9.61295	9.80855	12.8284	12.7079	12.9373	12.549	12.5612	12.5456	12.6993	13.0442	13.106	12.5822	12.6814	12.3828
T0026	Q8IVS2	MCAT	MCAT|MT	9.17026	8.72279	8.92277	8.61277	8.2605	8.33193	8.84396	8.68095	8.7159	8.48284	8.49844	8.7599	12.9164	12.448	12.7221	12.555	12.6372	12.1913	12.9199	12.9084	12.6119	12.638	12.7709	12.2658
T0027	Q96FW1	OTUB1	OTUB1|OTB1|OTU1|HSPC263	11.8506	11.9849	12.0583	11.2637	11.2286	11.16	12.0055	11.9178	11.905	11.2053	11.4079	11.2799	13.0879	12.603	12.6624	12.8522	12.9808	12.5873	13.0224	12.6345	12.5267	13.0189	12.982	12.4268
T0028	Q9Y5K5	UCHL5	UCHL5|UCH37|AD-019|CGI-70	8.33403	8.46349	8.40352	8.53743	9.06357	8.49394	8.18553	8.45868	8.43524	8.23144	8.27782	8.31433	8.51499	8.98733	9.04821	8.82019	8.97772	8.96219	8.92091	9.05187	9.05715	8.96308	9.1377	8.75487
T0029	Q9UHD1	CHORDC1	CHORDC1|CHP1	6.82453	6.84686	8.03681	7.2965	7.50343	6.87855	8.31457	7.15124	8.51044	7.94282	7.07787	7.07495	5.59108	5.55199	5.5467	5.67227	5.77111	5.51052	5.80406	5.58414	5.86052	5.79855	5.70615	5.79887
T0030	Q99490	AGAP2	AGAP2|CENTG1|KIAA0167	8.02648	7.86873	8.24781	7.81517	8.512	8.50679	8.33667	8.49105	8.12518	8.28101	7.77611	7.97327	8.34757	8.11169	8.41066	8.29631	8.51104	8.02331	8.44366	8.70675	8.37213	8.50368	8.70348	8.28506
T0031	Q12974	PTP4A2	PTP4A2|PRL2|PTPCAAX2|BM-008	8.04401	8.08777	8.19789	8.21409	7.86993	7.77166	7.90931	8.36834	8.48964	7.69117	8.35762	8.22425	6.3079	6.25481	6.32937	5.86457	5.93838	5.87734	6.31658	6.49113	6.37892	6.04072	5.8746	6.02261
T0032	Q99986	VRK1	VRK1	6.8933	7.01825	7.06263	7.21923	7.00607	7.6353	7.00111	7.18929	8.40502	6.54646	6.65161	7.09851	5.42229	5.50245	5.35773	5.34086	5.29861	5.29211	5.41691	5.28493	5.72353	5.34185	5.34187	5.46694
T0033	Q92974	ARHGEF2	ARHGEF2|KIAA0651|LFP40	7.36631	6.88293	7.16202	6.87188	6.95427	8.27091	7.96663	7.3883	7.82052	6.60903	6.67981	6.94386	5.65377	5.4598	5.50154	5.55925	5.50588	5.48688	5.61139	5.45523	5.44161	5.52693	5.58747	5.59546
T0034	O60237	PPP1R12B	PPP1R12B|MYPT2	9.27181	9.15512	9.44983	8.93613	9.08443	9.06609	9.34277	9.38311	9.27255	9.1689	9.25037	9.34475	9.21354	9.43252	9.46161	9.34177	8.96491	9.40367	9.46055	9.5123	9.68314	9.30284	9.40622	9.39073
T0035	Q96HS1	PGAM5	PGAM5	10.1016	10.0976	10.1788	9.99482	9.36513	9.7321	9.92007	10.1987	9.91347	9.73183	9.66735	10.0258	11.7813	11.1928	11.3454	11.5891	11.6969	11.3436	11.553	11.3836	11.1264	11.8455	11.7692	11.1943
T0036	Q13332	PTPRS	PTPRS	9.02937	8.96776	9.04343	8.7961	9.1442	9.04269	8.98782	9.17433	9.15389	8.74043	8.92661	8.87837	11.2067	11.1766	10.9263	10.7937	10.8063	10.8213	11.3383	11.165	11.3108	10.8048	10.9051	10.6866
T0037	O14522	PTPRT	PTPRT|KIAA0283	10.5979	10.7145	10.8823	10.6611	10.5123	11.0391	10.795	10.8078	10.7343	10.6622	10.856	10.791	11.9644	12.6759	12.228	12.6094	12.1618	12.7142	12.4268	12.2493	12.3662	12.3633	12.5353	12.4664
T0038	O14744	PRMT5	PRMT5|HRMT1L5|IBP72|JBP1|SKB1	14.6869	14.9216	14.6623	14.5004	14.5261	14.5631	14.2018	14.2502	14.1328	14.9193	14.5246	14.9579	15.736	16.0702	15.8617	16.0083	16.1545	16.2089	15.8554	15.8036	15.9453	15.998	15.9299	16.139
T0039	Q9NZN5	ARHGEF12	ARHGEF12|KIAA0382|LARG	10.3235	10.0747	9.92469	9.93744	10.0396	9.88898	10.2599	9.82852	9.90322	9.87853	10.0332	9.87103	12.2504	12.3946	12.1525	12.6952	12.641	12.5886	12.502	12.2082	12.329	12.798	12.8101	12.43
T0040	Q9NZN5	ARHGEF12	ARHGEF12|KIAA0382|LARG	8.6657	8.60196	8.72008	8.69736	8.7405	8.5494	8.49575	8.67541	8.8552	8.43058	8.7025	8.60735	11.008	11.0299	11.0367	10.9495	10.9855	10.8712	10.8955	10.8683	10.9048	10.9124	11.0949	10.5795
T0041	Q15678	PTPN14	PTPN14|PEZ|PTPD2	8.16035	8.19832	8.69895	8.20439	9.2288	8.03876	8.52519	8.22931	8.42653	8.68113	8.24511	8.02756	10.5752	10.4357	10.5597	10.6304	10.8837	10.3936	10.6543	10.5065	10.6728	10.783	10.8326	10.4257
T0042	Q9H8V3	ECT2	ECT2	8.22524	7.99996	8.20244	7.74487	8.89146	9.11423	8.23414	8.02036	7.6033	8.84281	8.25582	8.02937	10.9767	10.7915	11.1305	11.0321	11.2393	10.7845	11.2139	11.2043	11.0022	11.1817	11.2962	10.7602
T0043	P49459	UBE2A	UBE2A|RAD6A	8.37834	8.57267	8.24778	8.18143	8.58129	8.00926	8.31161	8.29255	8.59051	8.32481	8.48638	8.3692	9.3564	9.65176	9.44422	9.61836	9.38761	9.42572	9.57353	9.53165	9.7101	9.78586	9.59621	9.61991
T0044	P61088	UBE2N	UBE2N|BLU	10.1144	10.1338	9.64451	9.76012	9.99597	9.73655	10.2467	10.3422	10.2081	9.892	9.78072	10.0587	13.8774	13.7452	13.5879	13.7548	13.7244	13.8164	13.7972	13.8044	13.7932	13.828	13.8964	13.7565
T0046	Q9C0E4	GRIP2	GRIP2|KIAA1719	8.6358	8.26328	8.28512	8.84317	8.88872	9.04611	8.17788	8.27065	7.93622	9.38617	8.28277	8.47616	13.0455	12.7789	13.0303	13.0307	13.1946	12.9288	12.9815	12.8738	12.7732	13.0565	13.2004	12.8275
T0047	Q13489	BIRC3	BIRC3|API2|MIHC|RNF49	11.1663	11.1083	11.4585	10.6505	11.0608	10.5434	10.9457	10.9921	10.9997	10.604	10.6317	10.4644	13.2729	13.1977	13.2688	12.9451	13.2219	12.9062	13.5588	13.271	13.2609	13.1606	13.1202	12.7686
T0048	Q8IW19	APLF	APLF|C2orf13|PALF|XIP1	10.2068	9.82674	9.73698	10.1911	10.0967	10.3638	9.80284	9.82519	9.99707	9.88498	10.0177	10.4037	11.6689	12.1692	11.1141	12.1248	11.8468	12.5635	11.5486	11.3973	11.9563	11.7146	11.655	12.2907
T0049	Q99728	BARD1	BARD1	9.92548	10.0619	10.418	9.96147	10.6305	9.92681	10.2455	9.94344	10.5649	10.1683	10.6688	9.55318	13.0141	12.7504	12.9785	12.8075	12.9326	12.6886	13.114	12.9139	13.1273	12.9898	13.1188	12.625
T0050	O76080	ZFAND5	ZFAND5|ZA20D2|ZNF216	7.35242	6.58757	7.24878	6.98494	7.60751	9.34243	7.54206	7.31767	6.87621	8.81328	7.04904	7.02057	7.28463	7.08221	7.41785	7.51434	7.65143	6.89364	7.38265	7.44166	7.31105	7.72614	7.73504	7.36342
T0051	Q9H467	CUEDC2	CUEDC2|C10orf66|HOYS6	6.95489	7.46433	7.35182	7.83102	8.22172	7.16772	7.15358	7.21223	7.56309	7.21383	7.24462	7.43632	5.95962	6.37909	6.22199	6.11593	6.08452	6.20089	6.02788	6.29975	6.19703	6.07685	6.14896	5.99466
T0052	Q9H467	CUEDC2	CUEDC2|C10orf66|HOYS6	6.5561	6.70801	6.94461	8.36649	7.97535	7.1243	6.81989	7.25681	7.41726	7.22657	6.93442	7.35519	5.27064	5.26717	5.13788	5.21033	5.3528	5.58788	5.49152	5.15504	5.38821	5.20529	5.13914	5.23691
T0053	Q8WVD5	RNF141	RNF141|ZNF230	8.37489	8.37184	8.68423	8.39851	9.40837	8.23807	8.92584	8.3832	8.64004	8.91146	8.60643	8.56786	10.012	9.9593	9.92076	10.2698	10.2676	10.2837	10.0058	9.76507	9.93283	10.272	10.2838	10.153
T0054	Q8WVD5	RNF141	RNF141|ZNF230	7.65106	8.50647	7.77136	7.6163	8.01124	8.70576	7.8384	8.01239	7.35855	8.41799	7.86885	8.04298	12.2827	11.8854	11.9716	12.2619	12.5715	12.2588	12.2433	12.0022	11.8702	12.5504	12.4891	12.0407
T0055	Q8WVD5	RNF141	RNF141|ZNF230	9.4256	8.03095	8.24732	8.2113	8.47789	8.59607	7.98435	7.88361	7.70386	8.88476	8.28502	8.19309	12.3827	11.3552	11.3942	11.9351	11.6433	11.7056	11.5297	11.5194	11.1071	12.1216	11.9206	11.6825
T0056	Q9HCE7	SMURF1	SMURF1|KIAA1625	8.66267	7.78943	7.32968	8.23786	7.93158	8.72631	7.69219	8.01444	7.85372	9.31279	8.02252	7.6924	9.70508	8.901	8.76316	8.8528	9.20553	9.02583	8.7836	8.49745	8.76156	9.07248	9.11846	9.08099
T0059	Q96GG9	DCUN1D1	DCUN1D1|DCN1|DCUN1L1|RP42|SCCRO	8.20121	8.15471	7.59346	7.62872	7.66093	8.37277	7.59822	7.97487	7.50429	8.08902	7.61976	7.65465	12.4175	11.7619	11.8982	12.4721	12.3218	12.1069	12.0108	11.6881	11.5309	12.7585	12.4014	12.229
T0060	P49459	UBE2A	UBE2A|RAD6A	8.12851	8.50491	7.66697	7.81403	7.79286	8.90035	8.12733	7.95336	7.76607	8.36941	7.83263	7.77543	11.9785	11.6005	11.7649	11.6661	11.947	11.5017	11.7764	11.8259	11.6201	11.9508	11.8614	11.5435
T0063	Q9UGP5	POLL	POLL	13.7997	13.8797	13.6082	13.1223	13.0752	13.4241	13.5806	13.3999	13.5082	13.4056	13.3959	13.269	14.3805	14.3523	14.6265	14.2241	13.7691	14.3044	14.3874	14.4621	14.3896	14.2583	14.0946	14.0296
T0064	Q9UGP5	POLL	POLL	9.71578	9.64618	10.0621	9.51385	9.87747	9.31016	10.135	9.99906	10.5309	10.317	9.53894	9.08833	12.4008	12.0404	12.1123	12.3833	12.432	12.1915	12.2498	12.0429	12.016	12.5853	12.5315	12.2116
T0213	P36956	SREBF1	SREBF1|BHLHD1|SREBP1	13.9328	13.6869	13.7859	14.0375	14.1383	14.2163	13.8353	13.6275	13.5745	13.9734	14.0321	14.0946	13.3322	13.3107	13.2317	13.2655	13.1335	13.5202	13.3062	13.0845	13.2487	13.3286	13.4289	13.3924
T0425	Q12884	FAP	FAP	13.64	13.3905	13.3778	13.3472	12.8797	12.8989	13.3764	13.221	13.1836	13.3283	12.4563	12.8754	12.2183	12.2293	12.4656	12.1088	11.8268	11.68	11.9196	11.9428	12.1642	11.9622	11.723	11.9635
T0426	Q14582	MXD4	MXD4|BHLHC12|MAD4	6.57146	7.34452	7.51658	7.40236	7.64483	8.39054	7.39569	7.42463	6.76243	9.59442	7.10769	7.06981	5.29743	5.35003	5.40376	5.3817	5.40587	5.31042	5.16822	5.17699	5.16537	5.4437	5.19545	5.35934
T0428	Q02952	AKAP12	AKAP12|AKAP250	7.80107	8.05189	7.78617	8.40392	8.04256	8.41543	8.31102	7.94157	8.26658	8.58189	8.02364	8.24521	7.11171	7.12212	7.20001	7.17801	7.37202	7.45767	7.42216	7.10176	7.67389	6.80781	7.2231	7.31031
T0429	Q14393	GAS6	GAS6|AXLLG	9.17832	9.48198	9.66831	10.115	10.3764	10.2065	9.29769	9.34174	10.1221	10.0096	9.71691	9.79187	9.25087	9.31075	9.27536	9.05594	9.28251	9.15215	8.99624	9.05461	9.55796	9.27062	8.94853	9.22025
T0430	P03956	MMP1	MMP1|CLG	11.4961	11.1466	11.6175	11.6096	11.6237	11.364	11.4142	11.7306	12.1152	11.4148	11.3399	11.1883	10.5451	10.3531	10.5604	9.84027	10.0183	9.9488	10.2921	10.4748	10.7814	9.92859	9.78293	10.0276
T0431	Q02535	ID3	ID3|1R21|BHLHB25|HEIR1	10.5223	9.84136	9.31948	10.2652	9.71374	9.1922	10.1971	9.2472	9.4501	8.9914	9.10518	9.10469	10.9638	10.2949	9.96955	10.9218	12.081	8.25786	11.2938	10.3231	10.4071	9.01784	8.22829	8.93278
T0433	P05787	KRT8	KRT8|CYK8	12.7624	12.6829	12.6485	12.0785	12.2252	11.6569	12.9762	12.7268	12.9773	11.8522	11.548	11.4982	10.9044	10.4338	10.7371	10.4599	10.8732	10.1498	10.7194	10.8273	10.9732	10.5699	10.5738	10.341
T0434	Q96AB3	ISOC2	ISOC2	13.4825	13.4562	13.2524	13.6984	13.5663	13.4553	13.304	13.1248	13.298	13.6101	13.3324	13.6356	10.3853	10.3392	10.4819	10.476	10.8043	10.1669	10.7521	10.5294	10.439	10.515	10.1862	10.403
T0435	P98179	RBM3	RBM3|RNPL	9.75653	9.85676	9.57489	10.2308	9.78609	9.78938	9.72613	9.63047	9.48095	9.48127	9.49344	9.5925	9.54893	9.39333	9.09844	9.04333	9.25886	8.60229	9.93971	9.49537	9.31559	8.86089	8.66556	9.37835
T0436	Q969K7	TMEM54	TMEM54|BCLP|CAC1	10.9746	11.8317	12.4393	12.489	12.2642	11.9975	12.3712	12.3757	12.5866	12.2154	11.7373	11.7127	11.202	10.4391	10.8045	10.5295	10.6842	10.3202	10.7284	10.9768	10.7093	10.5855	10.5283	10.5937
T0437	Q9HB90	RRAGC	RRAGC	10.329	10.4202	10.1683	10.8798	10.5964	10.7994	10.0881	10.1516	10.0324	10.4743	10.136	10.4608	13.1792	14.4046	14.5902	14.3352	14.6461	13.828	14.3789	14.5515	14.3417	14.4492	13.9514	14.2465
T0438	Q9BV36	MLPH	MLPH|SLAC2A	9.55192	9.23628	9.14291	9.89082	9.39486	9.8373	8.98041	9.23792	9.23922	9.41461	8.86376	9.79498	8.97629	8.43997	8.72472	8.74944	9.48113	8.29406	8.38312	8.87513	8.75284	8.62352	8.21375	8.83742
T0439	Q9GZQ8	MAP1LC3B	MAP1LC3B|MAP1ALC3	10.3824	10.042	8.75347	9.17507	8.50405	8.17931	9.9478	8.84131	8.91022	8.48184	8.20505	8.88057	10.1824	8.22689	7.65813	8.31104	7.87776	6.92746	10.2361	7.96128	7.96807	7.27882	7.02056	7.49894
T0440	Q9H1C4	UNC93B1	UNC93B1|UNC93|UNC93B	14.208	14.3748	13.6248	12.6291	12.393	11.4459	14.1274	14.1418	13.8663	12.3763	11.1074	11.8922	13.2464	13.0742	13.4625	12.8117	13.0655	11.9381	13.1732	13.1422	13.1784	12.3858	11.9599	12.5955
T0441	A6NLJ0	C2CD4B	C2CD4B|FAM148B|NLF2	15.0756	15.0162	14.8819	14.2245	14.4516	13.4932	15.0318	14.7504	15.0603	14.0163	13.3238	13.3452	12.9266	12.7111	12.8229	12.6457	12.7649	11.9783	13.4931	12.7698	12.5393	12.4223	11.9562	12.3854
T0442	Q13268	DHRS2	DHRS2|SDR25C1	10.3748	10.5604	10.1919	9.68825	9.54743	8.98543	10.2316	10.089	10.1651	9.35501	8.93705	9.61288	10.3352	10.1427	10.439	9.13514	9.60932	8.78535	10.1532	10.2693	10.215	9.10826	8.81714	9.77022
T0443	Q9H6S1	AZI2	AZI2|NAP1|TBKBP2	10.6688	9.8157	9.51657	10.2579	9.43513	9.2821	9.52688	9.41094	9.56265	9.25542	9.53434	9.51261	11.2464	9.65368	9.55806	10.4386	10.7281	8.95534	10.1274	10.0182	9.91222	9.28857	8.98862	9.16161
T0444	Q9UKR8	TSPAN16	TSPAN16|TM4SF16	8.38905	9.09183	8.5277	8.87406	8.77428	8.24459	9.27184	8.42902	8.70232	9.46455	8.72134	8.71572	8.47922	8.43793	8.88454	8.92371	9.3568	8.49179	8.42528	9.15919	9.0559	8.83246	8.66271	8.79062
T0445	P09913	IFIT2	IFIT2|CIG-42|G10P2|IFI54|ISG54	8.23838	8.64415	8.09657	9.14965	9.32947	8.82331	9.16185	7.9978	8.99808	9.35081	8.424	8.80486	8.84606	8.73879	8.88692	8.94345	9.69384	8.27101	9.1744	9.08666	9.38321	8.86428	8.5346	8.78504
T0446	P17812	CTPS1	CTPS1|CTPS	9.18737	9.60618	9.12991	9.75284	8.9615	8.72608	9.1562	9.08226	9.22059	9.47871	9.2061	9.40086	12.8171	12.4517	12.6264	11.686	12.1458	10.9128	12.9397	12.6073	12.6898	11.6319	11.1725	11.7255
T0447	P43351	RAD52	RAD52	10.1417	10.0468	10.0963	10.3228	10.2378	10.2813	10.0833	10.1534	10.0014	10.2964	10.485	10.729	11.8901	11.2976	11.4702	11.6745	11.6838	11.4778	11.4338	11.3954	11.114	11.7649	11.8855	11.6791
T0448	O60844	ZG16	ZG16	10.4303	10.2217	10.2087	10.5958	10.4604	10.5139	10.4746	10.392	9.93269	10.1436	10.8625	10.9088	10.602	10.3867	10.4989	10.6954	10.2692	10.6774	10.307	10.3097	10.2704	10.5925	10.8438	10.718
T0452	Q8TB96	ITFG1	ITFG1|LNKN-1|TIP|CDA08	9.74891	9.81228	9.92455	9.70041	9.58407	9.53378	9.73646	9.94097	9.83262	9.38819	9.45108	9.85579	12.3129	11.9068	12.0703	12.2834	12.2311	11.8559	12.0455	11.9557	11.7327	12.4381	12.2872	12.0133
T0453	O94776	MTA2	MTA2|MTA1L1|PID	11.614	10.8688	10.8583	11.4598	11.6281	11.8845	10.8489	10.7345	10.5672	11.6087	11.8661	12.1656	14.6954	14.6168	14.5701	14.7904	14.7095	14.7141	14.7046	14.531	14.395	14.9621	14.9715	14.6742
T0454	Q15645	TRIP13	TRIP13|PCH2	10.835	10.6244	10.8431	11.1444	11.0878	11.194	10.5814	10.4966	10.3294	11.0111	11.1566	11.1976	13.5478	13.5603	13.7173	13.9467	13.7217	13.8694	13.6183	13.5967	13.3624	13.9909	14.0785	13.8027
T0455	Q96JB5	CDK5RAP3	CDK5RAP3|IC53|LZAP|MSTP016|OK/SW-cl.114|PP1553	10.1471	9.9755	10.1825	10.3864	10.4833	10.524	9.92416	9.9228	9.79952	10.2928	10.3489	10.5001	14.1445	14.2376	13.917	14.5253	14.4219	14.449	13.9476	13.763	13.5264	14.603	14.7106	14.5583
T0457	P39023	RPL3	RPL3|OK/SW-cl.32	8.95462	8.70883	9.10141	8.81061	8.96755	9.08172	9.12812	8.73591	9.09112	9.08656	9.1906	8.99293	11.4677	11.6628	12.1833	11.8236	11.7554	11.6112	11.836	11.8879	11.8688	11.8196	11.9849	11.4647
T0459	Q8NBZ7	UXS1	UXS1|UNQ2538/PRO6079	13.3877	13.2689	13.8502	13.4284	13.6835	12.9105	13.5326	13.9799	13.8819	13.3496	12.8678	12.1043	12.2344	12.1786	12.39	12.2398	12.3059	12.084	12.167	12.3696	12.1642	12.2545	12.1826	12.0923
T0460	P84022	SMAD3	SMAD3|MADH3	9.40734	9.49319	9.47677	9.70413	9.1233	9.48299	9.34024	9.66245	9.34562	9.67154	9.69958	10.0107	8.43836	9.15002	8.82661	9.35962	9.30418	9.56224	8.55704	8.74225	8.12178	9.16561	9.25829	9.50936
T0461	Q8N2U9	PQLC1	PQLC1	9.50159	9.54564	9.78096	9.40566	9.45537	9.48698	9.56567	9.65168	9.62669	9.24326	9.45944	9.75709	11.0683	10.6307	10.9955	10.7705	10.7205	10.7612	10.7718	10.6366	10.5195	10.9572	10.7807	10.7096
T0462	Q08999	RBL2	RBL2|RB2	8.86468	9.04752	9.54312	9.18051	9.4018	9.50666	9.09637	9.41701	9.32613	9.49641	9.65851	9.52172	8.7892	8.86482	9.12623	9.23045	8.97606	9.30524	8.77822	8.73796	8.78473	9.22473	9.29633	9.24056
T0463	Q9GZZ1	NAA50	NAA50|MAK3|NAT13|NAT5	8.82682	8.69542	9.20235	9.38808	9.12436	9.25357	8.90939	8.72602	9.11723	9.26571	9.23102	9.25655	10.8405	10.7779	11.0407	11.0842	10.8301	10.9476	10.9571	10.9894	10.7512	11.131	11.138	10.8252
T0465	Q8TA86	RP9	RP9	15.1983	15.3687	15.3888	14.523	15.061	13.816	15.3037	15.3173	15.4025	14.4512	14.2966	13.4132	14.3449	13.8247	14.0061	14.239	14.4226	14.0705	13.869	13.9585	13.8043	14.2243	14.3073	14.2092
T0466	Q8IX18	DHX40	DHX40|DDX40|ARG147	9.03537	8.83193	9.00344	8.68952	8.92792	8.8375	9.24322	9.2264	8.88972	9.17685	8.87756	8.87066	11.6657	11.4502	11.6475	11.4403	11.7402	11.3103	11.7346	11.6027	11.5374	11.5238	11.7101	11.3614
T0467	Q53G59	KLHL12	KLHL12|C3IP1	9.32615	9.05175	9.33645	9.09479	9.76564	9.53301	9.12395	9.18967	9.0229	9.72139	9.21724	9.22774	10.7837	10.782	11.0328	11.0102	11.053	10.8706	10.9341	10.786	10.7264	10.9999	11.0208	10.9748
T0468	Q96NK8	NEUROD6	NEUROD6|ATOH2|BHLHA2|My051	12.6521	12.6539	12.6384	12.9318	13.0431	12.6811	12.5996	12.6142	12.9292	12.6769	12.3863	12.0935	10.6443	10.6746	10.7966	10.9216	10.9965	10.7621	10.707	10.5978	10.5559	10.9508	10.7363	10.8643
T0469	Q9BTD8	RBM42	RBM42	10.5872	10.0572	10.1259	9.57373	9.7682	9.29981	10.1421	10.4844	9.64665	9.23375	9.62695	9.58237	11.068	11.1716	11.342	11.3412	11.3364	11.138	11.1893	11.1821	11.0658	11.2344	11.2267	10.9719
T0471	Q8TDH9	BLOC1S5	BLOC1S5|MUTED	9.11011	8.96686	9.23441	9.0844	9.19378	8.94246	9.26989	8.96173	8.93542	9.2515	9.10212	9.07406	10.2426	10.4017	10.6614	10.4759	10.4044	10.313	10.2558	10.2008	10.3262	10.3752	10.4783	10.3026
T0472	Q13409	DYNC1I2	DYNC1I2|DNCI2|DNCIC2	8.67903	8.71733	9.00095	8.68314	9.42238	9.52546	8.91159	8.83074	8.63202	9.31823	8.95824	8.78608	11.2219	11.616	11.931	11.6873	11.9497	11.637	11.8382	11.8493	11.7602	11.9689	12.0715	11.6168
T0474	P35227	PCGF2	PCGF2|MEL18|RNF110|ZNF144	8.87295	8.65838	8.77954	8.65768	8.84061	8.65645	8.72626	9.0631	8.51438	8.70987	9.0929	8.75839	10.6824	10.766	11.0143	10.9247	10.6833	10.8316	10.8042	11.087	10.9642	10.7906	10.8654	10.4844
T0476	P02747	C1QC	C1QC|C1QG	12.2848	12.1991	12.1274	11.9889	12.5174	11.5976	12.0233	12.3101	11.7667	12.2549	12.0939	11.4637	12.152	12.193	12.4685	12.2217	12.1604	12.2058	12.4375	12.2479	12.5048	12.1946	12.3268	12.1683
T0477	P08254	MMP3	MMP3|STMY1	11.167	11.2615	11.2195	10.9009	11.3515	11.095	11.1908	11.0496	10.8234	11.2356	11.0801	10.8919	13.8677	13.8554	13.8592	13.798	13.8316	13.8511	13.7665	13.7021	13.7271	13.8956	13.8446	13.8246
T0478	P13584	CYP4B1	CYP4B1	11.4912	11.2696	11.2469	11.6712	11.5462	11.4714	11.1228	11.2141	10.9518	11.3745	11.5514	11.5569	12.9556	13.063	13.0212	13.2157	13.2885	13.1604	12.8689	12.8716	13.0688	13.0508	13.0268	13.1654
T0479	P17936	IGFBP3	IGFBP3|IBP3	9.58362	9.62688	9.67235	8.87802	9.14824	8.82344	9.3268	9.4233	9.53149	8.55723	8.89974	8.56162	11.3341	11.433	11.446	11.3555	11.3894	11.2569	11.4758	11.412	11.519	11.2428	11.1605	10.8046
T0480	P25445	FAS	FAS|APT1|FAS1|TNFRSF6	10.5281	10.3019	10.5723	10.1771	10.3606	10.2303	10.216	10.2955	10.1499	10.4906	10.4214	10.3655	11.5415	11.5567	12.2071	11.8786	11.8972	11.6428	11.4872	11.6808	11.3512	11.7514	11.8719	11.6184
T0481	P26447	S100A4	S100A4|CAPL|MTS1	15.2001	14.9795	15.394	14.8079	15.2867	14.5332	15.2139	15.497	15.6628	14.7368	14.8863	14.31	13.6254	13.75	13.6948	13.3948	13.5718	13.595	13.5651	13.5837	13.8303	13.4546	13.6042	13.6521
T0482	P28676	GCA	GCA|GCL	12.5752	12.312	11.8611	12.1858	12.0792	12.194	12.1754	11.845	11.8315	12.0814	12.3217	12.2304	11.2791	11.3999	11.5004	11.3442	11.5991	11.2013	11.1847	11.0668	11.0242	11.3272	11.2544	11.2663
T0483	P32455	GBP1	GBP1	12.8979	12.7746	12.4981	12.1993	12.3087	12.3764	12.228	12.335	12.2297	12.358	12.4324	12.5253	13.3979	13.6271	13.6532	13.3153	13.1377	13.3213	13.3233	13.2939	13.6603	13.2442	13.0837	13.3304
T0486	P43694	GATA4	GATA4	7.79248	7.96594	7.90732	8.20399	8.51433	9.00808	7.9954	7.83702	7.99226	9.13058	7.9774	7.99345	9.12206	9.13588	9.33925	9.20027	9.15667	9.28032	9.32206	9.38047	9.2486	9.17539	9.18483	9.16231
T0487	P49763	PGF	PGF|PGFL|PLGF	9.80166	9.59656	9.68513	10.0196	10.1177	10.1319	9.59492	9.47799	9.1681	9.6882	9.73162	9.78672	11.8125	11.661	11.8897	11.6992	11.4798	11.6248	11.7229	11.6094	11.5698	11.831	11.7981	11.6253
T0489	P98082	DAB2	DAB2|DOC2	8.51299	8.60899	8.26377	8.67478	8.70302	9.01868	8.55794	8.58696	8.26754	9.54711	8.40597	8.43974	9.72864	9.81143	9.87572	9.73221	9.7569	9.77713	9.6954	9.82174	9.69059	9.67263	9.85225	9.69528
T0490	P04626	ERBB2	ERBB2|HER2|MLN19|NEU|NGL	10.6859	10.7447	10.5338	10.6127	10.4722	10.8079	10.7059	10.4714	10.4008	10.6698	10.4891	10.668	14.1336	14.0443	14.0108	13.9152	13.7016	14.0156	13.9351	13.903	14.1059	14.0088	13.8639	14.0029
T0492	P07093	SERPINE2	SERPINE2|PI7|PN1	8.61239	8.70252	8.40311	9.51329	9.62785	9.0126	8.75373	9.02223	8.52443	8.74219	8.95791	8.68724	8.90712	9.10307	9.05614	9.15554	9.04088	9.26769	8.91579	8.91255	9.13337	9.05524	9.11156	9.3015
T0493	P01876	IGHA1	IGHA1	8.62049	8.77231	9.05201	8.97284	8.63119	8.56587	8.69491	8.90442	9.08143	8.62357	9.06437	8.87475	10.3963	9.92421	10.4921	9.97424	10.0401	10.1108	10.5704	10.6027	10.1127	10.2242	10.4691	9.94136
T0494	Q9NRS4	TMPRSS4	TMPRSS4|TMPRSS3|UNQ776/PRO1570	12.5724	12.5962	12.0731	11.673	11.955	11.8812	12.2212	12.0823	11.9925	11.6634	12.0501	11.5034	12.4454	12.2892	12.013	11.7141	11.9118	11.8888	12.1051	12.405	12.2035	11.7013	11.9016	11.7172
T0495	P17948	FLT1	FLT1|FLT|FRT|VEGFR1	8.67932	8.85255	8.63275	8.90603	8.8353	8.90579	8.49449	8.67108	8.3845	8.85217	8.70998	8.55756	10.0297	10.0903	10.3696	9.9513	10.0013	10.3589	10.0405	10.2849	10.2015	10.0496	10.258	10.1156
T0497	P05109	S100A8	S100A8|CAGA|CFAG|MRP8	8.51924	8.7585	8.61223	9.62117	9.54409	9.0438	8.7812	8.56913	8.53974	8.99124	9.71659	8.98004	9.52665	9.52698	9.7063	9.72565	9.76777	9.76231	9.49927	9.46463	9.54852	9.64162	9.7477	9.76574
T0498	Q13671	RIN1	RIN1	14.884	14.7565	14.6994	14.9832	14.5683	14.6476	14.918	14.6699	14.7601	14.8335	14.3529	14.5241	12.0717	10.7154	11.9544	11.9733	12.2167	11.8716	11.9726	11.7414	12.0361	11.852	11.9582	12.133
T0500	P08253	MMP2	MMP2|CLG4A	10.4083	10.8368	10.3988	10.1207	10.2799	10.2441	10.5089	10.2921	10.2878	10.4364	10.0982	9.79644	12.5362	12.8575	12.8576	12.5094	12.2276	12.3954	12.6284	12.5232	12.8396	12.2858	12.2147	12.2653
T0501	P31151	S100A7	S100A7|PSOR1|S100A7C	9.92305	10.3762	9.68006	9.91082	9.88052	10.1245	9.77269	9.43418	9.56217	10.0892	9.79362	9.7358	12.8201	12.8144	12.806	12.574	12.3251	12.6889	12.6608	12.4965	12.526	12.6985	12.5423	12.6537
T0502	O60487	MPZL2	MPZL2|EVA|EVA1|UNQ606/PRO1192	11.9994	11.9992	11.5971	11.9137	11.8868	12.1001	11.6261	11.5185	11.2419	11.805	11.8581	11.5449	13.1833	13.2282	13.0959	12.9233	12.6295	12.9355	13.0285	13.0055	12.9927	12.9617	12.9238	13.0906
T0503	Q9Y5A7	NUB1	NUB1|NYREN18	16.0136	15.9063	15.6955	15.8934	15.7357	15.922	15.6996	15.7177	15.7527	15.8529	15.7966	15.6655	11.5702	11.4978	12.0962	11.9792	11.8544	11.9615	11.6392	11.6065	11.6071	11.9475	11.8516	12.0258
T0507	P24347	MMP11	MMP11|STMY3	9.28298	9.92491	9.26389	10.0383	9.64924	9.21051	9.573	9.28063	9.26375	9.3451	9.63936	9.47107	9.59559	9.70367	10.0326	9.98213	10.3005	9.86723	10.1489	10.1093	9.80119	9.7581	10.1917	9.84567
T0509	Q14761	PTPRCAP	PTPRCAP|LPAP	9.94188	10.1528	9.53622	10.3889	10.0186	9.73034	9.79416	9.5004	9.74415	9.57877	9.64152	9.94089	11.4209	11.2649	11.3549	11.1406	11.1505	11.1586	11.284	11.4357	11.4083	11.0668	11.0394	11.3432
T0510	P24347	MMP11	MMP11|STMY3	11.6055	11.839	11.4161	11.8581	11.7927	12.1487	11.4411	11.0891	10.6808	11.5693	11.7723	11.8623	12.2292	13.0973	13.1374	12.9718	13.1297	12.8052	13.1995	12.9882	12.8417	13.1439	12.9812	12.9437
T0511	O75626	PRDM1	PRDM1|BLIMP1	9.52351	10.1518	9.45443	9.69632	9.53753	9.42685	9.9723	9.66448	10.0212	9.65137	9.53162	9.54743	10.9133	9.94941	11.4673	10.8504	11.8613	10.9992	11.453	11.5869	11.5086	11.0255	11.1863	11.2163
T0516	P22736	NR4A1	NR4A1|GFRP1|HMR|NAK1	14.5352	14.4815	14.1815	14.6113	14.5375	14.3858	14.3081	13.9476	14.0386	14.3314	14.2642	14.51	15.3053	15.0383	15.0045	15.2451	15.3929	14.9409	15.209	15.083	14.909	15.1706	15.1715	15.1675
T0523	Q16678	CYP1B1	CYP1B1	9.42092	9.68938	8.85551	9.41063	10.1542	9.18198	9.83092	9.06606	9.28218	9.40097	9.3889	9.54663	9.60626	9.52116	9.5889	9.74466	9.94184	9.34165	10.0677	9.59194	9.53953	9.55356	9.41922	9.77511
T0528	P05204	HMGN2	HMGN2|HMG17	9.91695	10.2554	10.3465	10.6222	10.4027	10.0638	10.2352	10.11	10.1652	10.5583	10.0373	10.2865	10.9814	12.0617	12.5704	12.2589	12.5487	12.0395	12.3247	12.4428	12.2396	12.399	12.1946	12.3161
T0530	O00533	CHL1	CHL1|CALL	14.2016	14.7163	14.3574	14.5018	14.6782	14.2975	14.443	14.3217	14.8644	14.4626	14.1693	13.9138	13.3526	11.3705	13.2732	12.826	13.8493	13.3236	13.0952	13.1868	12.834	13.0372	13.1081	13.676
T0531	P14635	CCNB1	CCNB1|CCNB	10.4764	10.307	10.2491	9.95635	9.76691	9.82877	10.6221	9.96434	9.96744	10.199	9.76532	9.95904	12.9679	12.3191	13.0121	12.4848	12.6251	12.4371	12.9836	12.9494	12.5514	12.659	12.7731	12.3806
T0534	P05129	PRKCG	PRKCG|PKCG	12.2039	12.2277	11.9429	12.176	12.0798	11.7761	10.0848	11.9992	12.3184	11.8019	11.5088	11.9451	11.3314	11.2186	11.9065	11.4187	11.7506	11.1199	11.2161	11.66	11.188	11.4863	11.2288	11.8291
T0537	Q12834	CDC20	CDC20	10.4629	10.6662	10.3943	10.4124	10.0167	10.2561	10.4966	10.1593	10.6583	10.9953	10.0623	10.2129	11.9057	10.1181	12.242	10.9277	12.1129	11.2447	12.385	11.8908	11.7156	11.0817	10.8561	11.565
T0539	Q16667	CDKN3	CDKN3|CDI1|CIP2|KAP	10.3757	10.4481	10.1271	10.3796	10.3029	9.87692	10.6087	11.1885	10.5632	10.0613	10.0284	10.3848	9.5416	9.62768	9.39698	9.60195	9.96227	9.1686	9.88931	9.73184	9.64887	9.53564	9.37375	9.57543
T0547	P49642	PRIM1	PRIM1	9.98741	10.0661	9.22805	10.0196	9.97859	9.64307	10.2851	9.86675	9.17625	9.8851	9.79284	10.0905	9.09749	10.3058	10.3756	10.6041	10.55	10.1546	10.9383	10.8233	10.2247	10.5403	10.3706	10.4998
T0558	P09086	POU2F2	POU2F2|OCT2|OTF2	9.73165	9.16918	9.85262	10.0915	10.2162	10.0379	9.8028	10.0236	9.71079	10.0327	10.2166	10.5004	9.58202	8.77306	9.6288	9.63918	9.50193	9.6493	9.57972	9.31436	9.20702	9.57997	9.58699	9.66979
T0641	P11940	PABPC1	PABPC1|PAB1|PABP1|PABPC2	9.52765	9.4153	10.0527	9.51962	9.76778	9.69276	9.55258	9.58155	9.58759	9.42399	9.65818	9.58281	11.2914	11.216	11.9818	11.3576	11.0952	11.1947	11.2583	11.5315	11.5346	11.3408	11.4028	11.0902
T0642	P10632	CYP2C8	CYP2C8	11.2097	10.9451	10.8922	10.8812	10.8246	10.9152	10.8083	10.9478	10.9062	10.9802	10.9352	11.1477	12.7673	13.0594	12.7585	12.7862	12.1821	12.7698	12.8838	12.8511	12.7918	12.8178	12.7048	12.6929
T0643	P11142	HSPA8	HSPA8|HSC70|HSP73|HSPA10	9.9463	10.0661	10.1581	9.97834	10.0644	9.9903	9.96239	10.0635	9.96694	10.051	9.87054	10.1095	10.2974	10.5652	10.5746	10.6326	10.4445	10.5913	10.2687	10.435	10.2312	10.7212	10.4985	10.6423
T0644	P15260	IFNGR1	IFNGR1	9.56625	9.63741	9.64279	9.49274	9.57283	9.45015	9.53201	9.67374	9.73213	9.31021	9.03498	9.69289	10.5013	10.4723	10.4292	10.6206	10.6312	10.4617	10.4991	10.3509	10.5706	10.5744	10.561	10.6094
T0645	P08865	RPSA	RPSA|LAMBR|LAMR1	9.23377	9.16432	9.55183	9.21817	9.53138	9.46588	9.27054	9.40305	9.55065	9.25148	9.32844	9.3265	9.2826	9.66319	9.83851	9.81985	9.92178	9.80145	9.55118	9.61651	9.68435	9.49553	9.74803	9.67694
T0646	P14859	POU2F1	POU2F1|OCT1|OTF1	9.37583	9.31394	9.52071	9.80843	9.95471	9.84859	9.32483	9.32203	9.3001	9.96259	10.0381	9.82326	9.21811	9.52718	9.5631	9.80371	9.60012	9.72035	9.36986	9.35561	9.35447	9.68678	9.6325	9.78543
T0647	Q01650	SLC7A5	SLC7A5|CD98LC|LAT1|MPE16	9.93781	9.8366	9.99287	10.1461	10.0332	9.90899	9.92431	10.0285	9.84439	10.0832	9.87759	10.1765	9.63644	9.81885	10.0479	10.1969	10.1926	10.0437	9.57115	9.67533	9.77475	10.1875	10.0188	10.1989
T0648	P14618	PKM	PKM|OIP3|PK2|PK3|PKM2	9.68769	9.71338	9.68884	9.25563	9.33484	9.47109	9.6047	9.8849	9.74494	9.14136	9.45061	9.77192	10.738	10.3016	10.4069	10.218	10.052	10.4014	10.2912	10.2686	10.2941	10.2214	10.3012	10.392
T0649	P08047	SP1	SP1|TSFP1	9.76372	9.71204	10.1355	10.0038	10.0367	9.864	9.75565	9.88163	9.71254	9.99758	10.12	10.1186	9.51777	9.39394	10.1838	9.89715	9.33219	9.73488	9.0906	9.32749	9.40625	9.70989	9.83307	9.7464
T0650	P80188	LCN2	LCN2|HNL|NGAL	8.18492	8.2209	8.89466	9.0337	8.21139	7.9225	9.15631	8.29531	9.28187	8.80505	8.0745	8.27191	7.63455	8.04686	7.91802	7.73127	7.14826	7.6999	7.63329	7.85944	7.92595	7.47287	7.71638	8.26162
T0651	P31483	TIA1	TIA1	9.73049	9.86961	9.99547	9.71911	9.71206	9.79127	9.80038	9.97035	9.92356	9.56948	9.7619	9.90183	9.35505	9.53196	9.51	9.35339	8.94837	9.42818	9.16383	9.31782	9.25933	9.32968	9.28734	9.39542
T0652	P45984	MAPK9	MAPK9|JNK2|PRKM9|SAPK1A	10.0286	9.9806	10.2437	10.0045	9.80706	9.77401	10.0108	10.1159	10.0137	9.63498	9.86854	10.0228	11.813	11.3053	11.5978	11.6466	11.4752	11.2097	11.6119	11.4326	11.1667	11.588	11.5746	11.2426
T0653	Q6UX06	OLFM4	OLFM4|GW112|UNQ362/PRO698	9.46752	9.08803	9.45282	9.5974	9.58175	9.49222	9.00014	9.12296	9.20679	9.11075	9.56674	9.30329	9.46674	9.64303	10.1977	9.83022	9.80509	9.73977	9.55591	9.52989	8.80101	9.89511	10.0821	9.7293
T0654	Q9Y6B7	AP4B1	AP4B1	8.63211	8.62285	9.16486	8.67152	8.5277	8.56658	8.69484	8.63468	9.25868	9.30522	8.80599	8.54872	9.20808	9.50686	9.51963	9.40467	9.14026	9.33578	9.48704	9.56283	9.44868	9.40607	9.42738	9.3165
T0655	Q99805	TM9SF2	TM9SF2	9.42275	9.50547	9.59968	9.28942	9.10762	9.58043	9.59453	9.59911	9.35151	9.05967	9.19957	9.30637	9.96145	10.2591	10.4423	10.1016	10.0283	10.1048	10.1981	10.2702	9.95581	10.1982	10.148	10.0606
T0657	P01876	IGHA1	IGHA1	8.09169	7.39828	7.56279	7.70312	7.84668	7.57048	8.70935	7.99472	7.41009	8.78375	7.39482	7.45622	7.51853	7.36512	7.67532	7.64817	7.39334	7.51163	7.33909	7.61644	7.45328	7.45316	7.8311	7.43848
T0658	P98066	TNFAIP6	TNFAIP6|TSG6	8.08232	8.11316	8.41477	7.97934	9.0357	9.1337	8.60988	8.39235	8.26162	9.12602	8.37799	8.33656	8.67411	8.9808	8.86634	8.78489	8.96185	9.11609	8.94016	9.08589	9.07076	8.84556	9.16712	9.06982
T0659	P62993	GRB2	GRB2|ASH	8.68141	8.39016	8.5582	9.46815	8.28683	8.57222	8.32905	8.70081	8.58627	9.11974	8.92005	8.51241	9.33894	9.37077	9.35891	9.30008	9.41501	9.2334	9.34335	9.42445	9.30116	9.29102	9.26554	9.31167
T0660	P27635	RPL10	RPL10|DXS648E|QM	9.1306	9.04907	9.00151	8.87231	9.10731	8.74837	8.98608	9.08148	8.9088	8.88681	9.04542	9.07366	9.82957	10.1045	9.7609	10.0836	9.98575	10.1543	9.89838	9.91286	10.0171	9.95366	9.92559	9.88456
T0662	P04626	ERBB2	ERBB2|HER2|MLN19|NEU|NGL	9.54875	9.28026	9.44802	9.49941	10.1309	10.0759	9.45136	9.4265	9.42905	10.0458	9.6702	9.86764	11.5964	11.6317	11.4891	11.7834	11.9505	11.8681	11.5541	11.6594	11.8055	11.9545	11.9461	11.8792
T0663	O75888	TNFSF13	TNFSF13|APRIL|TALL2|ZTNF2|UNQ383/PRO715	10.0438	9.81569	9.91185	10.4406	9.88452	9.85312	9.81366	9.91538	9.97378	10.2159	10.1917	9.90719	10.4192	10.7519	10.5584	10.684	10.6923	10.7597	10.2983	10.5392	10.7978	10.5465	10.4768	10.7598
T0664	P40692	MLH1	MLH1|COCA2	9.09274	8.87088	8.94963	8.9418	9.38983	8.7743	8.86908	9.0155	9.116	8.68933	9.06711	8.95226	9.40167	9.7162	9.57447	9.78054	9.90955	9.8989	9.54598	9.63242	9.78013	9.72562	9.76961	9.65915
T0665	P01033	TIMP1	TIMP1|CLGI|TIMP	9.45203	9.14296	9.35866	9.01545	9.14825	9.01728	9.06079	9.19185	9.16361	9.54576	9.20497	9.11025	10.0561	10.4511	10.3875	10.2854	10.3972	10.438	10.3477	10.3793	10.6385	10.1453	10.2911	10.4023
T0668	P54826	GAS1	GAS1	8.57612	8.50308	8.29195	8.32288	9.20506	8.80325	8.42386	8.53128	8.7217	9.05103	8.42256	8.26891	9.39757	9.61131	9.3541	9.3128	9.34032	9.71001	9.5088	9.70054	9.60324	9.26505	9.68459	9.52255
T0670	P15328	FOLR1	FOLR1|FOLR	8.9329	8.51693	8.92986	9.3056	8.54787	9.12613	8.41109	8.51263	8.64294	9.27141	8.88249	8.56341	10.2964	10.3447	10.7059	10.2238	10.4009	10.1189	10.3609	10.469	10.5257	10.2483	10.3929	10.148
T0671	P15692	VEGFA	VEGFA|VEGF	8.84439	8.59198	8.5831	8.61021	8.61422	8.59549	8.73279	8.70726	8.67423	8.29867	8.76088	8.64809	10.072	10.1625	10.0044	10.384	10.1164	10.4992	10.2308	10.1117	10.2839	10.1387	10.1821	9.9075
T0672	P29972	AQP1	AQP1|CHIP28	12.4242	12.4633	12.5979	12.0762	12.3522	11.5651	12.444	13.0736	13.0632	12.5945	11.8947	12.1276	10.9232	11.195	10.958	10.9406	10.9743	11.0082	10.9253	11.1425	11.2644	10.9542	11.2743	11.0077
T0673	P41250	GARS	GARS	10.1869	10.2031	10.3837	10.3526	10.6618	10.8782	10.3985	10.6382	10.7525	10.8924	10.4922	10.5505	10.4713	10.8101	10.6473	10.4404	10.494	10.6903	10.6765	10.8454	10.8853	10.5993	10.718	10.5843
T0674	Q00653	NFKB2	NFKB2|LYT10	9.33883	9.18454	9.56509	9.92559	9.29427	9.3449	9.26751	9.3443	9.20537	9.82072	9.78887	9.37685	9.7798	10.0053	10.4446	10.1306	10.2829	10.0935	9.71104	9.94169	9.97856	10.0556	10.057	10.089
T0675	P08247	SYP	SYP	8.55339	8.71565	8.32515	8.91952	8.90532	9.02302	8.72945	8.68091	8.57634	9.86754	8.65966	8.65369	9.73649	9.86379	9.67447	9.77111	9.68808	10.0676	9.61303	9.81039	9.89336	9.73221	9.9346	9.92456
T0676	P13236	CCL4	CCL4|LAG1|MIP1B|SCYA4	9.4371	9.48785	9.54194	9.55875	9.65252	9.66865	9.63956	9.30612	9.5502	9.77954	9.41382	9.42315	9.86825	10.1637	10.2628	9.85743	9.87722	9.95758	10.0617	9.77874	10.1594	9.86402	9.73239	9.98099
T0678	P32004	L1CAM	L1CAM|CAML1|MIC5	10.1914	9.93226	10.0451	10.5098	10.5347	10.2311	10.0324	9.94668	9.87548	10.084	10.0788	10.0666	10.2065	10.3827	10.8039	10.5533	10.333	10.6919	10.0129	9.98575	10.1832	10.4888	10.4809	10.73
T0681	P18510	IL1RN	IL1RN|IL1F3|IL1RA	9.81802	9.79435	9.83194	9.7925	9.40983	8.99791	9.7515	9.88922	10.11	9.39632	9.41656	9.40234	10.5139	10.0995	10.4024	10.0529	10.3448	10.015	10.5887	10.3336	10.286	10.2912	10.2753	9.98011
T0682	P05121	SERPINE1	SERPINE1|PAI1|PLANH1	9.72983	9.2556	8.8548	9.11039	9.17214	9.25233	8.94319	9.1468	9.12937	9.46164	8.97929	9.16286	11.201	10.9359	10.8934	10.9193	10.9896	10.9481	10.6785	10.9463	11.0359	10.8455	10.6924	10.9782
T0683	Q92506	HSD17B8	HSD17B8|FABGL|HKE6|RING2|SDR30C1	14.7946	14.8797	14.8753	14.7177	13.794	14.6734	14.6959	14.6987	15.0413	14.8148	14.6429	14.3981	11.1674	11.1925	11.3684	11.0846	11.0052	11.2224	11.1617	11.1788	11.4848	11.258	11.1726	11.1274
T0684	Q99836	MYD88	MYD88	11.1773	11.3956	11.2711	10.7049	10.7457	11.1057	10.6758	11.3768	11.5274	10.3932	11.0929	10.5844	12.9103	12.8362	13.1033	12.485	12.2389	12.6877	12.8222	12.9923	13.301	12.5441	12.8399	12.7869
T0687	Q969N2	PIGT	PIGT|CGI-06|PSEC0163|UNQ716/PRO1379	8.95797	9.2181	8.65111	9.21485	8.33022	8.30382	9.05164	8.9319	8.9808	8.51682	8.86034	8.64318	10.5129	9.77123	10.4748	9.87215	9.97292	9.93392	10.6528	10.5559	10.4719	10.1011	10.1779	9.85526
T0688	P14316	IRF2	IRF2	11.4936	11.3203	11.3929	11.3792	11.581	11.3369	11.4014	11.3566	11.3636	11.5578	11.2602	11.32	11.8327	11.7856	12.1692	11.9082	12.0017	11.7454	11.6689	11.982	12.1224	11.9937	11.99	11.7219
T0699	P31947	SFN	SFN|HME1	11.4382	11.2272	11.3269	11.0731	11.3825	11.4784	11.4306	11.1404	11.0802	11.1231	11.0814	11.4121	12.7087	12.5638	12.825	12.3755	12.2921	12.4253	12.5405	12.3794	12.426	12.5155	12.564	12.4287
T0700	O43557	TNFSF14	TNFSF14|HVEML|LIGHT|UNQ391/PRO726	12.8521	12.9228	12.5009	12.5287	12.4146	12.4996	12.7178	12.7006	12.8838	12.3179	12.394	12.2408	13.3595	13.4116	13.4048	13.0436	12.8197	13.1128	13.4382	13.3493	13.6178	12.8688	13.0395	12.9198
T0701	Q01362	MS4A2	MS4A2|APY|FCER1B|IGER	15.3087	15.1972	15.2033	14.8262	15.1261	14.5436	15.5177	15.198	15.1793	15.1215	14.7775	14.3665	13.1965	13.1034	13.0022	13.075	12.9609	12.7956	12.7717	12.8266	12.978	12.9606	12.9001	12.9712
T0707	Q16586	SGCA	SGCA|ADL|DAG2	9.05812	9.09976	8.84765	9.176	8.97815	9.73764	9.13416	8.9559	9.04829	8.96388	9.24638	8.95362	11.2714	11.1489	11.1946	10.93	10.8615	11.0569	11.3442	11.2627	11.2878	11.0048	11.2815	10.8626
T0708	P09327	VIL1	VIL1|VIL	11.0047	10.1988	10.8709	11.1171	10.9929	10.8614	11.0137	10.8663	10.531	10.8088	10.9155	11.0657	11.1458	11.2146	11.6199	11.2107	10.8554	11.1413	11.1563	11.0733	10.8868	11.0849	10.9668	11.1675
T0709	P12268	IMPDH2	IMPDH2|IMPD2	7.56454	7.56086	7.89938	8.89952	7.34031	7.61017	7.52992	7.78679	7.97882	7.54579	8.33045	7.81907	8.06518	7.67617	8.15821	8.08768	7.85113	8.15896	8.22371	8.45758	8.06744	8.20977	8.33895	8.05342
T0710	P09651	HNRNPA1	HNRNPA1|HNRPA1	8.91142	9.02373	8.79746	9.42222	8.33653	8.16254	9.29278	8.85752	8.84517	7.96081	8.82638	8.44974	9.12202	9.10996	9.22379	8.816	8.85277	8.75573	9.58023	9.56523	9.50069	8.64138	9.01069	8.95223
T0711	P48637	GSS	GSS	13.4787	13.6853	13.3148	13.5268	13.3557	13.5209	13.2374	13.1047	13.003	13.1119	13.371	13.3088	14.095	13.9399	14.0432	13.7318	13.5932	13.6501	14.1893	14.111	14.0679	13.7274	13.9162	13.7133
T0712	P49792	RANBP2	RANBP2|NUP358	12.2439	12.3889	12.0039	12.4317	12.1397	12.068	12.3741	12.0862	12.178	12.1078	11.9392	11.9268	12.5765	13.8702	13.9764	13.7602	13.8551	13.6782	14.0808	14.0667	13.9599	13.8226	13.7989	13.9621
T0715	P01266	TG	TG	9.20431	9.71943	8.9488	9.35777	9.11208	8.83504	9.03188	9.30102	9.36141	9.52031	8.92203	9.29623	11.2778	10.0027	10.9849	10.9752	11.8355	11.1091	11.007	11.0615	10.9236	11.3568	11.1619	11.3536
T0726	P15692	VEGFA	VEGFA|VEGF	10.5594	11.2823	11.2319	11.2109	11.471	11.1474	10.6888	10.6621	11.2547	11.2029	11.3016	10.9305	11.3914	12.3792	12.8736	12.4872	12.6017	11.9222	12.6935	12.7786	12.6886	12.4504	12.2842	12.4127
T0727	P01562	IFNA1	IFNA1|IFNA13	9.50293	9.36579	8.63611	9.09539	8.86103	8.75986	8.55717	8.64623	8.97138	9.62932	8.70001	9.21308	10.0425	8.69945	10.0745	9.2531	10.6104	10.0162	9.78415	9.98991	9.80358	9.66491	9.4623	11.0052
T0728	P01375	TNF	TNF|TNFA|TNFSF2	10.7367	10.8873	10.6495	11.2349	10.7619	10.8978	10.7895	10.6851	10.8016	10.7116	10.7201	10.7294	12.6212	12.2838	12.055	12.4447	12.4879	12.5668	12.4753	12.3959	12.2437	12.2533	12.268	12.7638
T0729	P01137	TGFB1	TGFB1|TGFB	9.58026	9.03605	8.67381	9.62374	8.71951	8.69244	9.1874	8.7978	8.45201	8.77382	9.38219	8.53899	10.693	10.0742	10.5839	10.357	10.5849	10.1874	10.1818	10.3517	10.2441	10.3932	10.4564	10.465
T0730	P09038	FGF2	FGF2|FGFB	8.77202	9.56114	9.11255	9.00629	9.60894	8.90209	10.4306	9.73305	10.0213	9.01748	9.10065	9.26235	11.3759	11.728	11.9528	11.5694	11.7561	11.6937	11.8564	11.7441	11.5745	11.6979	11.5338	12.111
T0739	P02787	TF	TF|PRO1400	9.84935	9.91459	9.60293	10.0918	10.2503	9.97137	9.49246	9.6043	9.3537	9.99134	10.3054	10.2723	10.6207	11.1842	10.5836	11.2483	11.1517	11.2832	10.6976	10.6743	10.7548	11.115	11.2242	11.2926
T0740	P02768	ALB	ALB|GIG20|GIG42|PRO0903|PRO1708|PRO2044|PRO2619|PRO2675|UNQ696/PRO1341	10.0014	10.0226	12.6908	10.8632	10.717	11.358	10.1967	10.154	10.0911	10.9941	11.5628	11.0596	10.3139	10.3304	12.9108	11.2827	11.1489	11.8262	10.3263	10.5551	10.1113	11.3215	12.0706	11.4243
T0741	P60568	IL2	IL2	10.6134	10.5937	10.6523	10.2397	10.5426	10.4132	10.7939	10.7256	10.5391	10.3291	10.4681	10.2988	11.0793	11.9445	10.8743	11.1667	10.8191	11.431	11.2162	11.217	11.2793	10.8769	10.8429	11.2562
T0743	O76070	SNCG	SNCG|BCSG1|PERSYN|PRSN	11.6229	11.366	11.6696	11.4827	11.8039	11.7338	11.6003	11.6543	11.6626	11.511	11.4432	11.5891	12.249	12.8696	12.7793	12.2647	11.8593	12.743	12.3093	12.5226	13.3141	12.0435	11.9855	12.5182
T0744	O76070	SNCG	SNCG|BCSG1|PERSYN|PRSN	13.4307	13.2683	12.763	12.9721	12.8027	12.8605	12.9981	13.1633	13.4661	12.8484	12.7514	12.9574	13.1906	13.5896	13.7861	13.1146	12.5712	13.488	13.2191	13.4796	14.0552	12.8853	13.1093	13.3573
T0745	Q9Y617	PSAT1	PSAT1|PSA	12.1357	12.4054	12.1482	11.3598	11.2998	11.3904	12.3849	12.0459	12.5535	11.624	10.959	11.1482	11.5293	12.016	11.5061	11.3062	10.9293	11.9509	11.2286	11.7305	12.0221	11.3502	11.2142	11.8954
T0746	Q9Y617	PSAT1	PSAT1|PSA	9.77276	9.70975	9.43897	9.68615	9.52704	9.94934	9.83512	10.0788	9.63454	9.6826	9.84793	9.95621	14.9001	14.4879	14.2018	14.4084	14.6357	14.3352	14.6804	14.4304	14.2401	14.6199	14.5527	14.3442
T0747	Q9Y617	PSAT1	PSAT1|PSA	9.80045	9.83974	9.65486	10.0985	10.1407	9.52254	9.7296	10.1815	9.72767	9.46799	9.8753	10.1742	14.8505	14.4745	14.2795	14.3218	14.4352	14.288	14.6166	14.2589	14.1568	14.5397	14.4695	14.2939
T0748	P62258	YWHAE	YWHAE	10.8179	10.9126	11.0419	10.9223	10.8787	10.8256	10.8609	11.1288	11.3166	10.9276	10.8034	10.7575	12.3915	12.6382	12.2694	12.3954	12.0566	12.9045	12.2712	12.2616	12.6857	12.0449	12.2835	12.8314
T0749	P62258	YWHAE	YWHAE	14.291	14.2694	14.2621	13.904	14.0642	14.0737	14.2233	14.2625	14.1506	14.0428	13.9982	14.157	12.3883	12.4445	12.5054	12.3393	11.8648	12.4051	12.0072	12.2936	12.6814	12.1026	11.9696	12.155
T0750	P21266	GSTM3	GSTM3|GST5	13.7448	14.2473	13.9903	12.7755	13.6702	12.1063	14.185	14.4044	14.932	12.5506	11.8497	12.0179	15.0102	14.9342	15.2257	14.2963	14.2452	14.194	14.7527	14.8943	15.1576	14.3696	13.974	14.3063
T0751	P21266	GSTM3	GSTM3|GST5	10.1284	10.1101	10.2262	9.96984	10.4964	10.367	10.2236	10.1997	10.481	10.0652	9.82449	10.0229	11.7882	12.5866	12.0818	11.6535	11.5063	12.3193	11.7801	11.8694	12.7341	11.5637	11.4356	12.1859
T0752	P21266	GSTM3	GSTM3|GST5	10.2266	10.3368	10.0105	10.2812	10.1202	9.80498	9.81202	10.2363	9.92188	10.1059	10.1952	10.0017	11.2305	11.368	11.7083	11.4844	11.1272	11.4147	11.3348	11.4715	11.5689	11.4491	11.645	11.3618
T0753	Q01469	FABP5	FABP5	10.1336	11.2441	9.57464	9.86414	9.92427	10.0663	9.79939	9.83976	9.75217	10.5198	10.0276	10.4899	10.702	11.219	10.7869	10.917	10.5402	10.8621	10.4572	10.7687	10.7731	10.9982	10.7881	10.9819
T0754	Q01469	FABP5	FABP5	9.74464	9.67999	9.73929	9.64688	9.63336	9.57785	9.89007	9.71155	9.94093	9.65168	9.2921	9.66803	11.5864	11.5666	11.8246	11.7421	11.9046	11.6116	11.5946	11.6445	11.5968	11.8091	11.7315	11.5961
T0755	Q92643	PIGK	PIGK|GPI8	15.6026	15.8377	15.6756	15.8267	15.207	15.8803	15.7671	15.6718	15.7513	15.9149	15.4828	15.7834	11.5245	11.6704	11.7519	11.439	11.3939	11.6704	11.4123	11.482	11.2736	11.4569	11.3536	11.6023
T0756	Q92643	PIGK	PIGK|GPI8	15.2751	15.3732	15.5969	15.2186	14.9715	15.2938	15.5397	15.5905	15.7195	15.4308	14.8413	15.1162	10.9689	11.1283	11.4581	11.213	11.2298	11.4085	10.8835	11.0639	11.2233	10.9864	11.1514	11.3752
T0757	Q92643	PIGK	PIGK|GPI8	9.9598	9.87828	8.51093	8.88995	8.34342	8.21886	9.50959	8.87577	8.5734	8.48807	8.42286	8.42216	11.6038	10.7473	10.8468	10.9482	10.7806	10.4288	11.661	11.0787	10.6996	10.7901	10.855	10.4693
T0758	P15531	NME1	NME1|NDPKA|NM23	14.9722	15.5611	15.2274	15.1986	15.2869	14.9431	15.5383	15.4043	15.4951	15.4307	15.4044	14.7873	14.2573	13.8787	14.3771	14.2358	14.2226	14.1025	14.0739	14.1627	14.0382	14.2267	14.1549	14.264
T0759	P15531	NME1	NME1|NDPKA|NM23	10.4109	11.4205	11.0563	11.0285	10.8784	10.8704	11.8175	11.1743	12.0116	10.6586	10.6357	10.8363	11.6457	12.5191	12.5058	12.3079	12.2971	12.7657	13.1301	12.6562	12.5062	12.3026	12.2329	12.9597
T0760	P15531	NME1	NME1|NDPKA|NM23	15.0315	15.1467	14.9277	14.4686	14.4665	14.0424	15.3025	14.8316	14.8245	14.6445	14.4905	13.5967	13.6766	13.1842	13.5757	13.5013	13.534	13.3328	13.4757	13.5742	13.2467	13.5849	13.5428	13.6154
T0761	Q16539	MAPK14	MAPK14|CSBP|CSBP1|CSBP2|CSPB1|MXI2|SAPK2A	12.0499	12.0938	11.9477	12.0598	11.8632	11.9107	11.4918	11.9489	11.9465	11.9348	11.736	11.9187	13.3596	13.7121	13.1844	13.4795	13.1616	13.3242	13.7384	13.6376	13.6016	13.193	13.0597	13.9466
T0762	Q16539	MAPK14	MAPK14|CSBP|CSBP1|CSBP2|CSPB1|MXI2|SAPK2A	12.0829	13.2059	13.1494	12.9704	13.03	12.768	13.3513	13.1398	13.4016	13.1523	12.7432	12.8287	11.6313	11.7241	11.5089	11.7135	11.7195	11.6815	12.0073	11.6638	11.2787	11.7613	11.6332	12.054
T0763	Q16539	MAPK14	MAPK14|CSBP|CSBP1|CSBP2|CSPB1|MXI2|SAPK2A	9.08396	9.51861	9.53101	9.94795	9.96338	10.1569	9.75638	9.70631	9.86347	9.87963	9.57365	9.72295	9.96916	11.4284	10.9939	11.3096	11.2186	11.4117	11.2545	11.2093	10.9838	11.1963	10.9956	11.9703
T0764	P12277	CKB	CKB|CKBB	9.48952	9.35093	9.09115	9.71018	9.06902	9.35439	9.06722	9.18978	9.34029	9.52085	8.96135	9.41172	11.7502	11.1662	11.6545	11.6055	11.9629	11.4661	11.765	11.866	11.6118	11.8228	11.6676	11.6151
T0765	P12277	CKB	CKB|CKBB	9.72626	9.3007	9.14337	9.31054	9.33601	9.07425	9.14901	9.18789	9.07681	9.38816	9.73347	9.1966	11.1662	10.8062	10.7427	10.9436	11.1537	10.9723	10.8474	11.1095	10.7111	10.9587	11.1157	11.1704
T0766	P12277	CKB	CKB|CKBB	10.7162	10.4819	10.2119	10.8798	10.8385	10.6784	10.5228	10.3155	10.4409	10.8141	10.7144	10.9555	11.7125	11.4615	11.2821	11.4122	11.5649	11.2337	11.7388	11.6802	11.3624	11.4863	11.4414	11.438
T0767	Q04828	AKR1C1	AKR1C1|DDH|DDH1	9.24908	9.54971	9.14915	9.37584	9.63742	9.05369	10.027	9.03891	9.27964	9.32217	9.32622	9.27494	11.8015	11.8865	11.9839	11.8377	11.9286	11.7683	12.216	12.0957	11.874	11.9932	11.9285	11.8433
T0768	Q04828	AKR1C1	AKR1C1|DDH|DDH1	9.1142	9.59188	9.36055	9.52361	9.53741	9.13687	9.72383	9.41525	9.4821	9.55968	9.21165	9.54969	11.7726	11.1425	11.7267	11.7055	12.1412	11.7351	11.8385	11.8681	11.7332	12.014	11.9559	12.2793
T0769	P04080	CSTB	CSTB|CST6|STFB	10.0274	9.95568	9.97583	10.2809	9.63114	9.88931	9.99719	9.90382	10.012	9.8871	9.8636	10.0431	12.7118	12.6192	12.2938	12.6117	12.5414	12.2969	12.7694	12.6484	12.5483	12.5335	12.3154	13.1426
T0770	P04080	CSTB	CSTB|CST6|STFB	10.6243	11.1575	11.6414	11.4769	11.3812	11.1409	11.5256	11.4604	11.5527	11.7523	11.5742	11.0136	12.1491	12.1244	11.5375	11.6236	11.472	11.6999	12.2295	12.2564	12.1026	11.595	11.5189	11.906
T0771	P04080	CSTB	CSTB|CST6|STFB	9.70155	10.3362	10.3213	10.6309	10.5163	10.9266	10.461	10.3793	10.6041	10.6888	10.5888	10.6384	12.9221	12.95	12.5528	12.985	12.8368	12.9444	12.9184	12.9673	12.7933	12.9183	12.6485	13.5082
T0774	P49427	CDC34	CDC34|UBCH3|UBE2R1	14.9656	14.9629	15.1812	15.1965	14.538	15.1684	15.0068	15.25	15.1997	15.1027	15.0213	15.1695	11.3498	12.1764	11.8205	12.3305	11.2583	12.3394	12.1456	12.0463	11.9635	11.9161	12.0174	12.3018
T0775	P49427	CDC34	CDC34|UBCH3|UBE2R1	14.9027	14.7444	14.9639	15.121	15.113	14.9969	14.9444	15.0341	15.1565	14.9662	14.9887	15.0114	11.8066	12.6035	12.7253	13.3658	12.413	12.7671	12.5745	12.7511	12.527	12.3101	12.5899	12.7106
T0776	P22392	NME2	NME2|NM23B	14.8796	15.3112	14.9806	14.8064	14.8596	14.0851	15.3766	15.4177	15.2213	14.7023	14.2571	14.4496	10.1743	10.4642	11.4051	11.3243	11.0671	11.0074	10.4083	10.6914	10.4997	11.1447	10.9186	11.1809
T0777	P22392	NME2	NME2|NM23B	15.7655	15.9411	15.6872	15.4124	15.3875	15.4988	15.883	15.6323	15.7496	15.485	15.2558	15.4569	11.4383	10.9817	11.4904	11.5694	11.4379	11.5201	11.0164	11.4133	11.4791	11.5923	11.5388	11.1892
T0778	P22392	NME2	NME2|NM23B	16.1058	15.9335	15.7002	15.9218	16.0573	15.9853	15.8978	15.7255	15.7547	16.0984	15.9536	15.8594	11.1712	10.9855	11.0867	11.6258	11.7615	11.554	11.352	10.9921	10.8153	11.8196	11.7917	11.3616
T0779	Q92843	BCL2L2	BCL2L2|BCLW|KIAA0271	11.7797	11.514	11.345	11.4706	11.6322	11.249	12.0389	11.9854	11.704	11.7494	11.8824	11.0878	10.1531	10.0919	11.1541	11.056	11.0642	10.9267	10.275	10.4969	9.99681	11.1185	11.172	10.8367
T0780	Q92843	BCL2L2	BCL2L2|BCLW|KIAA0271	13.4929	13.4024	13.644	14.0232	13.9854	14.301	13.3611	13.3811	13.14	13.7676	14.1233	14.3658	12.6986	13.132	12.85	13.4153	12.9941	13.363	12.8939	12.905	12.8469	12.9506	13.1994	13.4679
T0781	Q92843	BCL2L2	BCL2L2|BCLW|KIAA0271	9.11503	9.14746	9.5523	9.74697	9.2876	9.34925	9.00883	9.4069	9.32869	9.39476	9.98279	9.4417	11.3607	10.8697	11.2006	11.1882	10.5758	11.233	10.909	11.2297	10.8725	11.0942	11.0972	10.8657
T0782	P04083	ANXA1	ANXA1|ANX1|LPC1	9.56512	9.12313	9.92499	9.90392	10.2969	8.98371	9.78487	10.9426	10.4588	10.067	9.9254	8.94749	10.1052	9.62446	9.77857	10.1676	10.1049	9.94295	9.63523	9.79971	9.37895	10.2273	9.99563	10.0657
T0783	P04083	ANXA1	ANXA1|ANX1|LPC1	8.88957	8.65556	9.76555	8.70597	9.17382	9.32174	8.88529	9.97022	9.58479	8.74579	9.12657	9.14404	13.6809	13.4741	14.5794	13.6908	13.5162	13.6014	13.6361	14.3116	13.8857	13.8974	14.1452	13.518
T0784	P04083	ANXA1	ANXA1|ANX1|LPC1	10.2137	10.0026	10.4237	9.80967	10.6198	9.81204	9.67559	10.6638	10.142	10.4108	10.6466	10.5835	10.5559	10.6226	11.6609	11.1179	10.7379	10.8083	10.6275	10.9589	10.619	11.1559	11.1904	10.9521
T0785	O00762	UBE2C	UBE2C|UBCH10	9.00538	9.00103	9.36365	9.40232	9.44662	9.27371	8.9606	9.26069	9.12952	9.35614	9.61548	9.67153	10.372	9.98743	10.423	10.5818	10.5737	10.5154	10.1634	10.1003	10.0883	10.7315	10.7172	10.3073
T0786	Q14116	IL18	IL18|IGIF|IL1F4	12.5333	12.596	12.7575	12.8642	13.0293	13.0659	12.4517	12.9917	12.867	12.7884	13.2503	13.2284	11.7027	12.3267	11.9585	12.2549	12.2488	12.3613	12.18	12.2554	12.345	12.0702	12.2582	12.2872
T0787	Q14116	IL18	IL18|IGIF|IL1F4	9.81912	9.86825	10.3487	10.3214	10.1604	10.4321	9.89488	10.077	9.97835	10.2484	10.565	10.4223	11.3978	12.2731	11.8037	12.4291	11.9371	12.6103	11.9606	11.838	12.0354	11.8515	12.0858	12.4292
T0788	Q14116	IL18	IL18|IGIF|IL1F4	10.0352	10.0653	10.4368	10.588	10.7279	10.4909	10.0939	10.3372	10.004	10.5593	10.4915	10.6141	10.679	11.5759	11.2649	11.7978	11.3637	11.9603	11.1049	11.1501	11.2359	11.4306	11.3293	11.8369
T0792	Q04760	GLO1	GLO1	12.603	12.5031	12.307	12.4991	12.6241	12.5646	12.7026	12.8199	13.4786	12.7344	12.6563	12.4969	14.4019	14.3168	14.46	14.3984	14.6015	14.3701	14.0838	14.3638	14.3682	14.4948	14.4846	14.3491
T0793	Q04760	GLO1	GLO1	14.8001	14.9021	14.9586	13.8169	14.0574	13.8316	14.8852	14.9603	14.7797	14.1239	14.3414	14.1159	10.2439	10.5975	9.8164	10.0948	9.85191	9.99198	10.3571	10.2766	10.5403	10.1299	9.77969	10.0826
T0794	Q04760	GLO1	GLO1	14.7957	14.9486	14.9659	14.2721	14.5995	14.432	14.8693	14.812	14.8004	14.2218	14.6293	14.0356	12.9291	12.8377	12.7471	12.9254	12.8862	12.7662	12.883	12.9295	12.7204	12.624	12.8203	12.67
T0799	P63000	RAC1	RAC1|TC25|MIG5	8.79551	9.12812	9.42142	9.43982	10.0678	9.77275	9.46757	9.48055	9.64993	9.65163	10.3431	9.55533	11.4257	11.2187	11.2465	11.2482	11.5165	11.2812	11.518	11.3087	11.3122	11.4282	11.4692	11.1429
T0800	P63000	RAC1	RAC1|TC25|MIG5	8.59265	8.99244	8.78732	8.24116	8.62441	9.57165	8.32627	9.21969	8.69871	9.19369	9.11733	8.46158	10.6257	10.381	11.2347	10.8143	11.1865	10.5982	10.5395	10.9052	10.5854	11.0135	10.9707	10.6291
T0801	P10645	CHGA	CHGA	9.59048	9.79663	9.67581	9.46894	9.65582	9.52384	9.63152	9.66346	9.84739	9.36333	9.71462	9.67422	10.4525	11.0572	10.8172	11.1974	10.8036	11.5765	10.6618	10.7099	11.0801	10.9881	10.9132	11.3749
T0802	P10645	CHGA	CHGA	10.0766	9.93873	9.9247	9.59209	9.82011	9.7287	10.1006	10.2568	10.105	9.78177	10.0173	9.75033	10.6502	11.1339	10.7675	10.6914	10.3725	10.908	10.742	11.0251	11.0829	10.59	10.389	10.5894
T0803	P10645	CHGA	CHGA	10.0314	9.982	10.4115	10.099	10.464	10.2531	10.1532	10.1968	10.434	10.2795	10.3548	10.2419	12.2071	12.8816	12.5322	12.4599	12.1602	12.9748	12.2506	12.4314	13.0511	12.3157	12.3941	12.7534
T0804	P11926	ODC1	ODC1	13.2989	13.0957	12.8667	13.9127	13.8063	14.2801	12.8643	12.853	12.526	13.5645	14.0488	14.1894	12.8768	13.0326	13.1703	13.3184	13.2734	13.3547	13.0299	13.1304	13.2236	13.1753	13.2098	13.2779
T0805	P11926	ODC1	ODC1	14.0516	13.649	13.5013	14.3791	14.0897	14.4938	13.4275	13.5009	13.0428	14.2134	14.2059	14.5763	12.9273	12.8033	13.0317	13.1839	12.7066	12.9948	12.8511	13.0574	12.9518	13.1394	13.0071	13.0454
T0806	P11926	ODC1	ODC1	13.245	12.9444	12.9583	13.7293	13.4329	13.6262	12.7628	12.9363	12.6233	13.5659	13.4358	13.8901	13.3969	13.2155	13.3735	13.3492	13.2166	13.2788	13.1561	13.2965	13.4803	13.3198	13.2612	13.447
T0810	Q03013	GSTM4	GSTM4	9.56679	9.76288	9.78792	9.45653	9.55135	9.8377	9.97555	9.8418	10.0995	9.7609	9.33336	9.44659	9.81824	9.79315	10.0108	9.69657	9.93857	9.78314	9.82366	10.2376	10.4584	9.79391	9.73946	9.82094
T0811	P15311	EZR	EZR|VIL2	11.5822	11.5541	11.6557	11.6142	11.7175	11.4902	11.6063	11.5963	12.0596	11.4421	11.3973	11.5499	12.0066	12.5065	12.2959	11.9959	11.7496	12.5596	11.7775	11.9498	12.1605	11.8267	11.8792	12.5055
T0812	Q13162	PRDX4	PRDX4	12.1952	12.0643	11.9883	11.7886	11.8335	11.4409	12.302	12.1931	12.0742	11.9501	11.8398	11.6308	11.233	11.0681	11.4281	11.4515	11.5169	11.3849	11.5295	11.596	11.1555	11.3918	11.6707	11.3307
T0813	P26447	S100A4	S100A4|CAPL|MTS1	13.7138	13.6374	14.0883	13.893	13.8962	13.9462	13.5152	13.7898	13.5504	13.867	13.7391	14.1297	13.1459	13.776	13.3737	13.1615	12.4632	13.6222	13.1976	13.2955	13.6931	12.8715	12.7897	13.2806
T0814	P26447	S100A4	S100A4|CAPL|MTS1	11.889	11.8261	12.3054	11.9322	11.9637	11.9066	11.6963	12.1046	12.1815	12.2264	11.7685	11.8567	13.1177	13.1846	12.9776	12.8673	12.7734	12.7877	12.8735	12.9018	13.3432	12.7918	12.9801	12.7349
T0815	P48507	GCLM	GCLM|GLCLR	9.69646	9.83567	10.1988	9.74127	10.39	10.0161	10.2013	10.1725	10.4361	9.84491	9.89647	9.87638	10.312	10.6952	11.5136	10.629	10.604	11.0585	10.4943	10.9063	11.4475	10.5148	10.4219	10.8571
T0816	P48507	GCLM	GCLM|GLCLR	10.08	10.1155	10.3044	10.154	10.2056	9.7364	10.3993	10.3432	10.3692	10.0717	9.98447	9.73902	11.2086	11.0483	11.9556	11.0495	11.0404	10.8982	11.0281	11.8409	11.5236	11.1391	11.2652	10.9489
T0817	P48507	GCLM	GCLM|GLCLR	11.2508	11.7068	11.1048	11.0893	11.1658	11.3289	11.196	11.1535	11.1678	11.2592	11.1863	11.2776	11.7841	12.4587	12.0795	11.8309	11.2777	12.4557	11.5615	12.1262	12.4381	11.8286	11.5494	12.3396
T0820	O00299	CLIC1	CLIC1|G6|NCC27	11.0724	11.0673	10.834	10.9521	10.8913	10.7578	10.9212	11.0623	11.2699	10.6613	10.8193	10.952	13.5956	13.4623	13.6974	13.4847	13.3641	13.6351	13.3912	13.6266	13.6837	13.4579	13.4479	13.6466
T0821	O00299	CLIC1	CLIC1|G6|NCC27	11.0324	9.2739	8.89594	9.60255	8.6994	8.78645	8.87873	9.00016	8.87458	8.81591	9.61742	8.73072	12.2786	11.3082	11.3803	11.2019	11.3248	10.8818	11.5434	11.7455	11.1361	11.231	11.3431	11.1592
T0822	Q9UIS9	MBD1	MBD1|CXXC3|PCM1	14.0561	14.1514	14.3477	14.3165	14.2939	14.0203	14.1891	14.0029	14.2489	14.3285	14.201	13.9849	14.7574	14.5712	14.2713	14.4534	14.4519	14.3667	14.7796	14.4463	14.3133	14.5236	14.3688	14.5629
T0823	Q9UIS9	MBD1	MBD1|CXXC3|PCM1	9.12646	9.27663	9.00734	9.6291	9.66089	9.95975	9.75608	8.85881	9.36747	10.0015	9.61294	11.7339	10.2177	9.92303	9.77565	10.0756	10.3906	9.81244	10.2388	9.93793	9.90022	10.2771	10.0945	10.2715
T0824	Q9UIS9	MBD1	MBD1|CXXC3|PCM1	12.0655	15.6881	15.5199	15.1152	15.026	14.7222	15.5115	15.3708	15.4876	14.9823	14.9938	14.6179	11.9273	11.1441	11.7887	11.8663	12.1177	11.5713	11.6761	11.4035	11.313	11.9397	11.7915	12.5868
T0825	Q16658	FSCN1	FSCN1|FAN1|HSN|SNL	11.9647	13.3444	13.6088	11.9807	11.9213	12.0198	12.4788	13.4532	13.9049	11.9865	12.5992	12.1738	12.561	12.7053	12.8372	12.2392	12.1534	12.3495	13.2406	13.3542	13.3916	11.9285	12.5099	12.7528
T0826	O14926	FSCN2	FSCN2	12.5925	14.1631	14.6386	14.2682	14.279	14.2953	14.2367	14.5209	14.6827	14.187	14.3537	13.9242	13.0299	12.9354	13.4798	12.8722	12.8834	12.9721	13.302	13.7254	13.6679	12.9608	13.1807	13.0857
T0827	Q9NQT6	FSCN3	FSCN3	13.7745	13.8562	14.1023	14.1611	13.7886	14.3903	13.489	13.8901	13.9892	13.9903	14.338	14.1883	11.5093	12.3966	12.2568	12.34	12.5464	12.1294	12.7343	12.8035	12.472	12.4858	12.4709	12.2517
T0828	P02511	CRYAB	CRYAB|CRYA2|HSPB5	10.0325	9.74887	9.25376	9.85804	9.25981	9.86721	9.70984	9.49885	9.74894	9.59486	9.4289	9.61409	11.1806	10.926	10.6491	10.7221	10.9771	10.7739	11.36	11.2454	11.1578	10.8347	11.0472	11.0944
T0829	P02511	CRYAB	CRYAB|CRYA2|HSPB5	10.6489	10.4515	9.35308	9.49968	9.37942	9.21113	10.4136	9.55675	9.69048	9.25412	9.67606	9.48549	11.7374	11.3265	10.762	10.8133	10.7421	10.7246	12.1613	11.2573	11.1957	10.6066	11.1682	10.8701
T0830	P02511	CRYAB	CRYAB|CRYA2|HSPB5	11.3501	11.9134	11.3609	11.3597	10.985	11.349	11.3997	11.4578	11.968	10.9584	11.1389	11.1428	13.2255	13.3783	13.501	13.0042	12.9928	13.3203	13.4543	13.742	13.9016	13.0129	13.175	13.3966
T0831	P12104	FABP2	FABP2|FABPI	11.9454	11.9037	12.1327	12.0233	12.1148	12.0436	13.0647	12.6226	12.724	11.9203	12.413	11.7046	13.2552	13.2858	12.7058	12.741	12.8044	13.0429	13.7099	12.9138	12.9268	12.9588	12.7511	13.2647
T0832	P12104	FABP2	FABP2|FABPI	12.1433	12.1033	12.382	12.2804	12.5095	11.9818	12.7428	12.7089	12.7349	12.3676	12.4265	11.8217	13.3402	13.2507	12.7529	13.0346	13.0812	13.2212	13.1689	12.9398	12.974	13.1221	12.9214	13.5161
T0836	P26038	MSN	MSN	9.39359	9.4336	9.16851	9.88266	9.38585	9.41711	9.20375	9.43436	9.67439	9.71204	9.21286	9.8262	12.5241	12.0014	12.0443	12.2993	12.6558	12.066	12.3228	12.0739	11.8092	12.5472	12.399	12.4425
T0837	P26038	MSN	MSN	10.1654	10.3447	11.3277	10.4529	10.4212	10.3663	11.37	11.772	10.9299	10.8955	10.7343	10.5949	12.0831	11.5265	11.3119	11.5246	11.6121	11.1855	11.7407	11.4029	11.2433	11.7308	11.5577	11.0949
T0838	P26038	MSN	MSN	9.39728	9.5394	11.1158	9.94426	10.2477	9.85643	10.1598	11.4973	11.0892	10.1302	10.1255	10.2458	11.7327	11.6218	11.2145	11.525	11.6351	11.282	11.7832	11.329	11.1475	11.6863	11.6174	11.3476
T0839	P01040	CSTA	CSTA|STF1|STFA	10.0469	10.1495	10.3603	10.5901	10.7202	10.6652	10.1752	10.2689	10.4361	11.2329	11.1439	10.5202	9.58359	10.1994	9.58183	10.3376	9.98866	10.5395	9.99012	9.90379	10.046	10.129	10.0701	10.4495
T0840	P01040	CSTA	CSTA|STF1|STFA	14.54	14.5128	14.8374	14.8097	14.8644	14.7177	14.7992	14.9945	15.1446	14.7505	14.6948	14.7377	12.3169	12.5758	12.144	12.7226	12.4217	12.5347	12.6364	12.3621	12.4501	12.4692	12.3896	12.5403
T0841	P01040	CSTA	CSTA|STF1|STFA	11.8351	11.9149	12.2372	11.924	11.9987	12.267	11.951	12.2315	12.1893	12.4708	12.8037	12.2633	11.325	11.1299	10.5146	10.4811	10.2791	10.4819	10.998	10.9426	10.9465	10.7931	10.3195	10.2911
T0842	P29034	S100A2	S100A2|S100L	14.0465	13.9676	14.2918	14.7846	14.6	14.894	13.7183	14.1707	13.8312	14.4813	14.8463	15.2957	12.3594	11.864	11.4252	11.84	11.5457	11.797	12.0885	11.661	11.5407	11.6802	11.7535	11.7545
T0843	P29034	S100A2	S100A2|S100L	14.0275	14.0303	14.3049	14.5242	14.5359	14.7313	13.8725	14.1282	13.7999	14.3611	14.69	15.1417	14.2239	13.6401	13.8215	13.8281	13.9794	13.7221	13.8034	13.8441	13.583	14.0159	14.2405	13.7963
T0844	P29034	S100A2	S100A2|S100L	13.396	13.2365	13.3394	14.1924	14.1142	14.7142	13.3417	13.4711	13.3183	14.2839	14.8519	14.596	13.3556	12.9221	12.787	13.1298	12.7293	13.1997	13.069	12.9227	12.7461	13.2733	13.5916	13.0473
T0845	O75496	GMNN	GMNN	12.8962	13.0085	12.9414	13.4206	13.4102	12.3972	12.9978	12.8283	12.5496	13.3429	13.46	13.9477	13.8383	13.3596	12.7871	13.2888	13.0663	12.0016	13.4166	12.8522	13.0572	13.2244	13.0643	12.9349
T0846	O75496	GMNN	GMNN	12.6753	12.591	12.6713	12.9128	13.1708	12.7913	12.9776	12.9495	12.4866	13.129	12.6113	13.3388	11.5429	11.2745	11.0368	11.5256	11.6453	11.3627	11.445	11.1961	11.1616	11.6005	11.4742	11.4553
T0847	O75496	GMNN	GMNN	12.5585	12.481	12.7428	12.8748	12.7722	12.8332	12.9888	12.8609	13.0301	12.9556	12.9643	13.0102	10.6199	11.0537	10.6161	11.2114	10.8371	11.3097	11.0273	10.6514	10.9999	10.9915	11.0171	11.1352
T0848	P40925	MDH1	MDH1|MDHA	16.1054	15.9192	15.7006	15.9216	16.1583	15.9854	15.8972	15.7257	15.7548	16.0982	15.9738	15.8593	13.7826	13.2944	13.168	14.1769	13.6369	13.9309	13.3661	13.3194	13.0794	13.9144	13.879	14.3349
T0849	P40925	MDH1	MDH1|MDHA	15.7217	15.7238	15.3282	15.6859	15.8058	15.7812	15.7424	15.698	15.7341	15.7068	15.8895	15.755	13.9503	13.5826	12.6654	13.7671	13.4932	13.7494	13.4523	13.33	13.3357	13.424	13.5035	13.6213
T0850	P40925	MDH1	MDH1|MDHA	15.5034	15.4375	15.5308	15.508	15.5813	15.6245	15.5519	15.5254	15.4523	15.5528	15.7589	15.5793	13.1304	13.868	13.129	13.8314	13.6763	14.1267	13.6111	13.366	13.5875	13.51	13.6871	14.0416
T0851	P55036	PSMD4	PSMD4|MCB1	8.85822	8.96992	9.00243	8.85734	8.9002	9.42997	9.43692	9.05049	9.28889	8.84819	9.18452	8.66199	10.3537	10.3508	10.2145	10.4531	10.4735	10.3285	10.635	10.427	10.3159	10.3489	10.6466	10.3768
T0852	P55036	PSMD4	PSMD4|MCB1	9.07969	9.16806	9.36918	9.13598	9.45775	8.95007	9.33422	9.11958	9.26289	9.64936	9.24288	9.12516	9.60178	9.89398	9.53324	9.72373	9.43094	9.51355	9.82477	9.59822	9.37358	9.85868	9.43689	9.53845
T0853	P55036	PSMD4	PSMD4|MCB1	13.8108	13.8168	14.1948	13.966	14.1822	14.2112	13.5982	14.0918	14.0779	14.0057	14.232	14.3984	15.0931	15.3081	15.5091	15.3955	15.2295	15.2986	15.2219	15.5773	15.6411	15.3209	15.3904	15.4878
T0854	Q07325	CXCL9	CXCL9|CMK|MIG|SCYB9	12.608	13.0424	14.1183	13.7637	13.6167	13.9421	13.9007	14.3332	13.9822	14.4084	14.5086	13.646	12.1286	11.9843	12.1198	12.4745	12.5342	12.5671	11.8732	12.1297	12.2803	12.3215	12.5723	12.3813
T0858	P01009	SERPINA1	SERPINA1|AAT|PI|PRO0684|PRO2209	12.7464	12.4145	13.3223	12.7606	12.8429	12.7473	12.5421	13.0155	13.0977	12.5172	13.0611	12.7246	12.7639	13.3941	12.7296	13.0768	12.8509	13.15	12.9409	12.9445	13.5247	12.6318	12.7406	12.9536
T0859	P11387	TOP1	TOP1	11.0779	11.2611	11.3974	11.3938	11.6288	11.2308	11.354	11.3337	11.4052	11.4209	11.2708	11.2896	10.2375	10.5125	10.015	10.4368	10.3966	10.4673	10.4368	10.2654	10.4646	10.2596	10.2965	10.6954
T0860	P11387	TOP1	TOP1	16.0812	15.9294	15.7003	15.9218	16.1586	15.9853	15.8958	15.7256	15.7547	16.0207	15.9736	15.8595	15.7356	16.0694	15.8614	16.0088	16.0463	16.2085	15.8553	15.8032	15.9445	15.9989	15.9305	16.1388
T0861	P11387	TOP1	TOP1	9.38583	9.42962	9.2832	9.55328	9.66754	9.28427	9.6645	9.3434	9.2934	9.507	9.55118	9.70504	10.7188	11.0038	10.785	11.2634	11.2233	11.1532	11.2473	11.1128	10.9669	11.3496	11.2916	11.2033
T0871	Q07817	BCL2L1	BCL2L1|BCL2L|BCLX	16.1054	15.9333	15.7006	15.9216	16.1582	15.9837	15.8972	15.7257	15.7549	16.0982	15.9738	15.8492	12.859	12.7337	12.4172	12.9277	12.5049	12.9971	12.4318	12.2467	12.6125	12.9164	12.3904	13.2556
T0872	Q07817	BCL2L1	BCL2L1|BCL2L|BCLX	10.5354	10.8054	11.0941	11.2977	11.0683	11.4853	10.4365	11.173	10.955	11	11.4631	11.5371	12.2446	11.8648	11.8936	11.988	12.0025	12.0753	11.8846	11.8719	11.8197	12.1078	12.184	12.0907
T0873	Q07817	BCL2L1	BCL2L1|BCL2L|BCLX	11.2992	11.6797	12.1623	11.9904	12.0447	12.3258	11.338	11.9669	11.7191	12.2142	12.4787	12.526	12.0587	11.7836	11.9831	12.1305	11.5812	12.0122	11.8797	12.0724	11.9418	12.0964	11.938	11.9926
T0874	Q07011	TNFRSF9	TNFRSF9|CD137|ILA	9.35698	9.08918	9.00068	8.89019	9.22575	8.64917	9.27557	9.00552	9.41599	9.82993	8.72389	9.05569	11.0895	10.987	10.4985	11.2724	10.9932	10.7968	10.8835	10.5281	10.8058	10.8722	10.5432	11.0174
T0875	Q07011	TNFRSF9	TNFRSF9|CD137|ILA	8.36756	8.3149	8.48744	8.13916	9.43379	8.79463	9.05436	8.20668	8.43437	8.72262	7.93785	8.27637	10.8085	10.7656	10.3196	10.2446	10.406	10.4	11.1504	10.4126	10.6282	10.3674	10.0003	10.4473
T0876	Q07011	TNFRSF9	TNFRSF9|CD137|ILA	8.60217	8.67848	8.52196	9.17135	8.59154	8.6355	8.127	8.2245	8.40045	8.30402	8.25002	8.49657	11.4832	11.492	11.0704	11.2326	11.0958	11.3126	11.2663	11.0063	11.2371	11.3358	11.0232	11.3429
T0877	P29350	PTPN6	PTPN6|HCP|PTP1C	14.5045	14.4822	14.5369	14.6164	14.6005	14.5824	14.3034	14.5822	14.1369	14.7805	14.4645	14.8031	12.7455	12.6983	12.8274	12.7206	12.5919	12.6866	12.6717	12.8795	12.6855	12.839	12.6081	12.7876
T0878	P29350	PTPN6	PTPN6|HCP|PTP1C	14.2865	14.1438	14.0996	14.3238	14.29	14.2734	14.0293	14.0552	13.9552	14.2936	14.2332	14.5392	13.1747	12.9596	12.8173	12.8223	12.849	12.6014	12.9172	12.7569	12.8907	12.8505	12.6277	12.7885
T0879	P29350	PTPN6	PTPN6|HCP|PTP1C	11.5332	11.5025	11.5896	11.6103	11.9139	11.7627	11.4808	11.4356	11.7867	12.0133	11.7111	11.6623	12.0141	12.1558	11.6171	11.9348	11.8575	12.4368	11.8879	11.4543	11.8222	12.0469	11.8931	12.4178
T0880	P10809	HSPD1	HSPD1|HSP60	16.1054	15.9332	15.7007	15.9216	16.1582	15.9855	15.8972	15.7257	15.7549	16.0982	15.9738	15.8593	12.3841	12.6126	12.3268	12.664	12.2112	12.7371	12.1564	12.3231	12.5347	12.4928	12.379	12.74
T0881	P10809	HSPD1	HSPD1|HSP60	9.67187	10.8845	8.62351	8.83124	8.8132	9.22866	8.69051	8.72629	8.04139	9.39669	8.7832	9.64447	14.4878	14.1497	14.0646	13.9426	13.6193	13.8439	14.1553	14.2736	14.0179	14.3023	14.1717	13.9306
T0882	Q99661	KIF2C	KIF2C|KNSL6	10.5183	10.3517	10.306	10.0459	10.525	10.0934	10.9099	10.611	9.88132	10.6068	10.4691	10.7569	8.87992	8.9876	8.45712	8.80512	9.19578	9.13067	8.84287	8.51753	8.51421	8.92762	8.60635	9.31873
T0883	Q99661	KIF2C	KIF2C|KNSL6	13.0213	12.6913	12.6442	13.017	12.8788	12.9966	12.8112	12.7649	12.2154	13.1981	13.1276	13.4965	10.469	10.3439	9.92132	10.1321	10.1334	10.0121	10.3477	9.91883	9.88503	10.2274	9.84758	10.1853
T0884	Q99661	KIF2C	KIF2C|KNSL6	11.4218	11.2179	11.2248	11.9115	11.9103	11.6788	11.4845	11.2796	10.8578	11.7631	11.7501	12.136	9.0679	9.26222	9.01661	9.33015	9.79284	9.56781	9.09051	8.9796	9.28209	9.29258	9.24385	9.68479
T0885	P54760	EPHB4	EPHB4|HTK|MYK1|TYRO11	10.372	10.2928	10.0228	10.6934	10.2498	10.3427	10.241	10.0396	10.083	10.3442	10.2089	10.3452	11.4822	11.5315	10.9378	11.7768	11.798	11.3863	11.6144	11.2949	11.2747	11.5022	11.3405	11.9594
T0886	P54760	EPHB4	EPHB4|HTK|MYK1|TYRO11	9.26291	12.0852	12.1667	12.5687	12.5775	11.9796	12.4796	12.1078	12.3958	12.5854	12.5623	11.7851	10.413	10.5446	10.4158	10.6779	10.8217	10.1564	11.077	10.895	10.8012	10.6214	10.3547	10.5163
T0887	P11387	TOP1	TOP1	12.8726	13.5691	14.191	14.5912	14.2024	14.3853	13.8996	14.1339	14.1987	14.362	14.3287	14.5423	10.9864	11.91	11.8723	12.2476	12.3176	12.1802	12.0235	12.1314	11.8425	12.3527	12.2278	12.4294
T0888	P11387	TOP1	TOP1	13.4171	14.9688	15.4845	15.7739	15.5811	15.6076	15.2245	15.514	15.5031	15.7457	15.5231	15.8532	10.1458	10.2825	10.3066	10.8984	10.9761	10.7506	10.6415	10.7802	10.5277	10.9437	10.7669	12.2858
T0889	P11387	TOP1	TOP1	13.9012	13.6998	13.6788	14.1386	14.1982	14.0683	13.4751	13.4724	13.4592	13.9622	13.9518	14.2587	12.3553	12.582	12.3002	12.7462	13.0612	12.2646	13.3602	12.6569	12.5856	12.4886	12.3738	12.5329
T0890	P27695	APEX1	APEX1|APE|APE1|APEX|APX|HAP1|REF1	10.7743	11.1615	10.6955	11.0882	11.3056	10.871	11.1984	10.6505	10.6425	10.9055	11.0371	11.1416	10.7702	10.9422	10.9418	10.9895	11.0447	11.0348	11.7165	11.1812	10.8875	11.0515	10.8699	11.2308
T0891	P35219	CA8	CA8|CALS	10.8312	11.7997	10.6421	11.3119	11.0631	11.2598	11.3358	10.5199	11.0952	10.9111	10.827	11.1768	11.5061	11.6863	11.5773	11.7964	11.6168	11.7878	11.9677	11.7128	11.6856	11.5389	11.5571	12.0595
T0892	P35219	CA8	CA8|CALS	12.4125	12.5796	12.2259	12.9079	12.7124	12.8052	12.2829	11.9481	12.0513	12.566	12.5383	12.9579	12.7248	12.7996	12.9352	12.5539	12.5484	12.7029	12.8264	13.1041	12.8958	12.5376	12.5598	12.9218
T0896	O43745	CHP2	CHP2|HCA520	15.7734	15.9341	15.6995	15.9223	16.1595	15.9849	15.8927	15.7253	15.7544	16.0995	15.9731	15.86	14.582	13.8653	14.1271	14.3134	14.2216	14.0569	14.1967	13.8727	14.021	14.1985	14.1845	14.7519
T0897	O43745	CHP2	CHP2|HCA520	15.9057	15.9346	15.6986	15.9184	16.0724	15.8751	15.8972	15.7251	15.7541	16.0943	15.8522	15.8295	14.838	14.5849	14.717	14.9712	14.9466	14.6342	14.8402	14.7763	14.6257	14.7576	14.6986	14.949
T0898	O43745	CHP2	CHP2|HCA520	9.93896	10.1094	10.1309	10.5724	10.3132	10.5268	10.5237	10.12	10.1281	10.9945	10.4514	10.5698	12.3498	12.0923	12.0388	12.1647	12.0867	12.0431	12.4772	12.2926	12.0076	12.1404	12.1444	12.4989
T0899	O15527	OGG1	OGG1|MMH|MUTM|OGH1	13.2208	13.202	14.0242	13.3758	13.19	13.383	13.1517	13.7864	14.1519	13.1789	13.7366	13.1352	12.5231	12.2054	12.5489	12.1094	12.2449	11.9792	12.4012	12.8107	12.5296	12.2703	12.195	12.2385
T0900	O00559	EBAG9	EBAG9|RCAS1	11.585	12.631	12.3718	12.7565	12.5742	12.4079	12.4288	12.4747	12.6785	12.6188	12.4383	12.5269	11.7126	11.1408	12.0637	11.7053	12.3042	11.3761	11.344	11.4124	11.3628	11.7532	11.2586	11.6178
T0901	O00559	EBAG9	EBAG9|RCAS1	10.905	10.9327	10.8738	10.3325	10.3538	10.1946	10.8282	10.8307	10.6975	10.3995	10.4412	10.5273	10.7212	10.2464	10.8995	10.7144	10.8086	10.4874	10.4012	10.4298	10.3566	10.979	10.925	10.4541
T0902	O00559	EBAG9	EBAG9|RCAS1	14.0716	14.0232	14.0451	13.8256	14.1758	13.9275	14.0078	14.168	14.0941	14.0259	14.137	13.6567	10.474	11.2952	11.2303	11.8031	11.6767	11.8634	11.0692	11.2606	11.1537	11.7753	11.7321	11.6835
T0903	Q9UNN5	FAF1	FAF1|UBXD12|UBXN3A|CGI-03	10.2342	10.2342	10.8429	10.3694	10.6492	10.2313	10.5144	10.7303	10.2131	10.5385	10.8287	10.0507	10.118	10.3374	10.7352	10.7652	10.6278	10.8099	10.3265	10.4781	10.0936	10.6941	10.8252	10.7823
T0904	Q9UNN5	FAF1	FAF1|UBXD12|UBXN3A|CGI-03	14.8959	15.0668	15.0233	14.704	15.0159	14.6413	15.2504	15.2424	15.3331	14.8654	14.9113	14.3907	12.193	12.4337	12.204	12.7888	12.5257	12.8057	12.2521	12.1941	12.0899	12.5612	12.5249	12.7505
T0905	Q9UNN5	FAF1	FAF1|UBXD12|UBXN3A|CGI-03	13.2908	13.0696	13.4681	13.8284	13.7003	13.8226	13.0228	13.4032	12.7541	13.6575	13.9586	14.3036	13.298	12.7244	13.3252	12.9636	12.7107	12.7066	12.9233	12.6356	12.6203	13.1016	13.1093	12.5113
T0906	P49888	SULT1E1	SULT1E1|STE	8.95463	9.001	9.07001	9.30292	9.50163	9.10159	8.76164	9.20525	8.86026	9.14464	9.46204	9.4526	10.7602	10.6133	10.1536	10.9495	10.5208	10.84	10.4128	10.2205	10.1964	10.5995	10.7117	10.872
T0907	P49888	SULT1E1	SULT1E1|STE	9.1183	8.87969	9.83695	9.38394	9.61078	9.76156	8.92807	9.4271	8.66375	9.45495	10.0011	9.59951	10.1447	10.5964	11.1565	11.0844	10.4362	11.3264	10.4429	10.6959	10.2285	10.8443	11.3157	11.1002
T0908	P49888	SULT1E1	SULT1E1|STE	9.44121	9.01977	9.43162	9.53289	9.59229	9.39675	9.02368	9.25549	9.0602	9.54489	10.2989	9.59122	9.13469	9.2502	9.32133	9.81968	9.32117	9.97039	9.02264	9.12271	8.87101	9.57725	9.99154	9.81495
T0914	P43351	RAD52	RAD52	11.0823	11.0787	11.1786	11.2711	11.2927	11.4214	11.2732	11.4917	11.3292	11.4531	11.4649	11.7333	12.5963	12.3735	12.691	12.9244	12.853	12.8393	12.5255	12.664	12.4497	13.0658	13.0141	12.8137
T0915	P43351	RAD52	RAD52	10.5163	10.3279	10.7302	10.947	10.8667	11.0345	10.3001	10.4339	10.4266	10.9162	11.0539	11.0273	11.4687	11.9526	11.8737	12.2909	11.9375	12.5686	11.7787	11.7515	11.7652	12.0534	12.2748	12.3901
T0916	P43351	RAD52	RAD52	12.4613	12.3428	12.5079	12.9794	11.5611	12.9187	12.3206	12.4384	12.0598	13.017	12.8481	13.2485	10.8097	10.7307	11.1207	11.2267	11.1673	11.1954	10.9507	10.9661	10.6619	11.2185	11.412	11.1146
T0917	Q8WYA6	CTNNBL1	CTNNBL1|C20orf33|PP8304	10.8134	10.935	11.0134	10.0842	10.6072	9.57467	10.8473	11.1179	10.9683	10.1384	10.3249	10.4215	12.0829	12.3816	12.2295	11.9144	11.8005	11.5873	12.3881	12.6528	12.6118	11.8882	11.658	11.8897
T0918	P02766	TTR	TTR|PALB	9.45582	9.29503	9.74446	9.31019	9.521	9.18875	9.28197	9.42881	9.21847	9.29211	9.27695	9.44653	10.447	10.9887	11.2099	10.7124	10.4309	10.8646	10.6557	10.9187	10.9382	10.5271	10.3239	10.6639
T0919	P11086	PNMT	PNMT|PENT	9.88388	9.8643	10.2892	10.1392	10.4319	10.1257	9.87145	9.96387	10.0417	10.1666	10.1411	10.312	12.0604	12.6735	12.4854	12.2605	11.9985	12.7372	12.0927	12.2272	12.6707	12.1183	12.0944	12.6016
T0920	P11086	PNMT	PNMT|PENT	11.4344	11.2705	11.2755	11.5353	11.5291	11.682	11.4877	11.3453	11.2861	11.5633	11.5453	11.6254	12.7702	13.5811	13.0215	13.2367	12.9526	13.6662	12.9119	12.8992	13.4152	12.7623	12.769	13.4017
T0921	P11086	PNMT	PNMT|PENT	12.325	11.9194	12.12	12.0482	12.2304	12.0919	12.0878	12.3178	12.2131	11.9923	11.9208	12.1961	14.0531	15.2874	15.0392	14.944	14.5343	15.1135	15.1669	15.3165	15.7932	14.5901	14.1592	15.0384
T0922	P15531	NME1	NME1|NDPKA|NM23	15.4642	15.7641	15.6686	15.2563	15.404	15.2725	15.6397	15.5767	15.5643	15.3193	15.3233	15.2153	10.6876	11.176	11.3034	11.834	11.6288	11.5517	11.1143	11.1531	11.425	11.5339	11.2559	11.2425
T0923	P15531	NME1	NME1|NDPKA|NM23	10.5231	10.2901	10.798	10.2796	11.035	10.4678	10.5937	10.8661	11.1606	10.4116	10.7382	10.3073	14.4784	14.4759	14.2073	14.0161	13.9405	14.3075	14.3452	14.3706	14.2936	13.9684	14.3865	14.1824
T0924	P35790	CHKA	CHKA|CHK|CKI	11.6633	11.6445	11.65	11.5211	11.4903	11.76	11.8265	11.7037	11.7186	11.7525	11.7547	11.6081	11.3139	11.1847	10.2806	10.6112	10.8453	10.3361	11.278	10.2712	10.2054	11.3426	10.2061	10.4806
T0925	P35790	CHKA	CHKA|CHK|CKI	13.8482	13.4948	13.4379	13.8973	13.7291	14.4186	13.1734	13.5532	12.9272	13.6068	14.0429	15.3622	11.2931	11.975	11.5231	12.2106	12.018	12.1674	11.8807	11.6952	11.7119	12.0421	11.8068	12.5121
T0926	P35790	CHKA	CHKA|CHK|CKI	13.6154	13.2075	13.2464	13.467	13.408	14.1456	12.9505	13.2493	12.6168	13.2392	13.7423	15.0349	12.1378	12.2795	11.8017	12.4074	12.0797	12.2873	12.1922	11.8398	11.8465	12.2598	12.0547	12.4244
T0927	Q96J02	ITCH	ITCH	12.6374	12.6609	13.2736	13.702	13.8853	13.9762	12.7921	12.819	13.437	13.7259	14.1142	13.847	11.8856	12.5305	12.129	12.2125	11.8696	12.467	12.0502	12.1791	12.6218	12.0205	12.1089	12.3072
T0928	Q96J02	ITCH	ITCH	12.1053	12.2188	12.0668	12.332	12.4546	12.502	12.1715	12.0875	12.0008	12.454	12.3204	12.7338	10.4362	10.5069	10.0205	10.3113	10.5081	10.2463	10.4531	10.1518	10.1208	10.4194	10.1017	10.4987
T0929	Q96J02	ITCH	ITCH	10.1891	10.241	10.2503	9.82318	10.3996	9.99684	10.1657	10.1762	10.0134	9.98945	10.477	10.3415	9.58151	10.1733	9.69993	9.83501	9.68387	9.92676	9.85567	9.7492	9.86377	9.83589	9.57736	9.92111
T0930	P46934	NEDD4	NEDD4|KIAA0093|NEDD4-1|PIG53	9.37931	9.37467	9.13859	9.44481	9.44568	9.21702	9.32548	9.10329	9.10251	9.41607	9.19347	9.39829	12.0774	12.0527	11.7771	12.0609	12.0082	12.0748	11.9228	11.8717	11.8785	12.0937	12.231	11.9674
T0931	P46934	NEDD4	NEDD4|KIAA0093|NEDD4-1|PIG53	10.0396	10.0188	10.2413	9.97107	10.6101	10.1621	10.2692	10.1964	10.3921	10.416	10.1574	10.0199	11.6342	12.0693	12.1319	12.1877	12.0298	12.4528	11.8192	12.0832	12.4787	12.0855	12.2868	12.3142
T0932	P46934	NEDD4	NEDD4|KIAA0093|NEDD4-1|PIG53	9.55368	9.52804	9.35077	9.59014	9.4147	9.67268	9.56814	9.55278	9.29964	9.47666	9.54473	9.50136	12.8159	12.4791	12.5841	12.5243	12.7388	12.5487	12.6164	12.5848	12.5114	12.7496	12.8609	12.4509
T0936	Q9Y385	UBE2J1	UBE2J1|NCUBE1|CGI-76|HSPC153|HSPC205	10.8728	10.8227	10.6828	11.1454	10.8807	10.7687	10.7352	10.7027	10.6382	10.7055	10.7945	11.0073	12.1947	11.8857	11.8521	12.2058	12.2575	12.3407	12.0817	11.9126	11.7634	12.2859	12.402	12.3099
T0937	Q9Y385	UBE2J1	UBE2J1|NCUBE1|CGI-76|HSPC153|HSPC205	13.9033	13.589	13.8462	14.0596	13.9821	14.236	13.484	13.8074	13.6666	14.0827	13.991	14.4718	15.736	16.0702	15.8617	16.0083	16.1545	16.2089	15.8554	15.8036	15.9453	15.998	15.9299	16.139
T0938	Q9Y385	UBE2J1	UBE2J1|NCUBE1|CGI-76|HSPC153|HSPC205	11.2601	10.6942	10.7481	11.0881	11.1091	11.1094	10.7366	10.8422	10.4435	11.2638	11.02	11.0589	14.2448	14.3534	14.015	13.8622	13.7783	13.5928	14.2642	13.8148	14.1747	13.7937	13.3614	13.7732
T0939	O95551	TDP2	TDP2|EAP2|TTRAP|AD-022	16.1054	15.9332	15.7007	15.9216	16.1582	15.9855	15.8972	15.7257	15.7549	16.0982	15.9738	15.8593	14.3671	14.333	14.2598	14.7875	14.5275	14.7413	14.4422	14.4644	14.6732	14.4257	14.4379	14.9918
T0940	O95551	TDP2	TDP2|EAP2|TTRAP|AD-022	9.75045	9.69733	9.59825	10.0586	9.94487	9.44905	9.68522	9.76913	9.71612	9.60464	9.6787	9.78078	11.4657	11.7328	11.9306	11.7302	11.3922	12.0632	11.456	11.373	11.5609	11.8645	11.6634	11.9505
T0941	O95551	TDP2	TDP2|EAP2|TTRAP|AD-022	11.1294	11.8443	11.1361	11.0474	10.9875	10.7836	10.8798	11.1104	10.9027	11.1467	10.8931	10.9091	11.4628	11.8195	11.8981	11.451	11.0135	11.3014	11.3374	11.8522	11.3448	11.3774	11.1158	11.2604
T0942	Q685J3	MUC17	MUC17|MUC3	13.1656	13.1616	12.8407	12.5239	12.5869	12.3362	13.0035	12.8228	13.1004	12.4227	12.4782	12.2678	12.6364	12.8949	12.7812	12.02	12.1622	12.3947	12.3323	12.7787	13.0315	12.0156	11.8635	12.3845
T0943	Q685J3	MUC17	MUC17|MUC3	9.96973	10.0083	10.1783	9.75406	10.3625	9.88212	10.1523	10.2598	9.81017	10.099	9.71067	9.37015	11.8802	11.496	11.8477	11.4162	11.493	11.417	11.8734	11.5108	11.538	11.6665	11.543	11.4509
T0944	Q685J3	MUC17	MUC17|MUC3	9.10873	9.18977	9.59151	9.58366	9.84514	8.94219	9.27779	9.4366	9.17102	8.9836	9.54242	8.83293	11.9854	11.6169	12.3808	11.8705	12.0498	11.7091	11.883	12.0041	11.5763	11.9738	12.1394	11.771
T0945	P09758	TACSTD2	TACSTD2|GA733-1|M1S1|TROP2	12.4432	12.3929	12.1334	12.3201	12.072	12.3236	12.3445	12.2221	12.2468	12.4227	12.1302	12.4144	11.2738	10.6973	11.0775	10.7377	10.7807	10.7951	10.8905	10.8672	10.5562	10.9125	10.8193	10.5943
T0946	P09758	TACSTD2	TACSTD2|GA733-1|M1S1|TROP2	9.85309	10.0198	9.64681	10.2804	10.117	10.0141	9.77293	9.65647	9.71151	10.153	9.93025	10.1151	11.8221	11.9196	11.8036	11.8929	11.8254	12.1559	11.6296	11.5501	11.7773	11.9127	11.9502	12.097
T0947	P09758	TACSTD2	TACSTD2|GA733-1|M1S1|TROP2	10.3495	10.3702	10.3552	10.5798	10.3419	10.4361	10.5243	10.3136	10.3502	10.5451	10.6398	10.5062	10.4902	10.4232	10.5855	10.4222	10.6035	10.4777	10.3735	10.377	9.98588	10.5782	10.6556	10.4921
T0948	O75376	NCOR1	NCOR1|KIAA1047	12.5725	12.2543	12.3598	12.1726	12.0929	12.2351	12.4395	12.3086	12.2394	12.0312	12.0939	12.3018	11.3155	10.7742	11.648	11.2065	11.5251	11.2587	11.4205	11.6013	11.2296	11.5017	11.415	11.3695
T0949	O75376	NCOR1	NCOR1|KIAA1047	11.2759	11.7049	11.916	11.8011	11.5464	11.7185	12.0439	11.8794	11.8724	11.5021	11.5654	11.9495	11.8276	11.2102	11.6227	11.4914	11.6965	11.1789	11.9587	11.9423	11.6956	11.5404	11.4999	11.3502
T0950	O75376	NCOR1	NCOR1|KIAA1047	9.15554	8.41637	7.90718	8.62461	8.1144	8.36834	9.52726	8.29234	7.90835	9.05268	8.24811	8.46849	10.6093	9.55107	9.49203	9.76742	9.88754	9.5814	10.223	10.0621	9.94139	9.79034	9.72412	9.69044
T0954	Q96FW1	OTUB1	OTUB1|OTB1|OTU1|HSPC263	11.3417	11.8052	11.2343	11.476	11.383	11.1072	11.3774	11.2717	11.4638	11.2973	11.4542	11.4107	10.3829	10.6803	9.95303	10.2968	10.4568	10.3512	10.4864	10.4472	10.3779	10.0824	10.0809	10.5837
T0955	Q96FW1	OTUB1	OTUB1|OTB1|OTU1|HSPC263	10.9124	11.2953	11.0092	10.7212	10.9578	10.5513	11.2543	10.974	11.3512	10.8641	10.9027	10.6104	11.4194	11.276	10.9326	11.099	11.1719	10.8291	11.5619	11.6212	11.3778	11.1399	11.2621	10.9834
T0956	Q96FW1	OTUB1	OTUB1|OTB1|OTU1|HSPC263	9.38033	9.98186	9.56555	9.74767	9.82903	9.02617	9.88185	9.48912	9.63717	9.77337	9.22567	9.43561	10.5509	10.8837	10.83	10.7141	10.8839	10.9369	11.034	10.8074	10.697	10.6173	10.6182	11.3544
T0957	P51965	UBE2E1	UBE2E1|UBCH6	11.4437	11.3019	11.2106	12.0487	11.5211	11.9132	11.1278	11.1437	11.0111	11.7017	11.7023	11.9488	12.1168	12.4263	11.9359	12.6411	12.3093	12.3283	12.568	12.6726	12.3814	12.1503	12.0923	12.7573
T0958	P51965	UBE2E1	UBE2E1|UBCH6	10.0813	11.7578	11.8062	11.739	11.9531	12.0893	11.7858	11.5274	11.2895	12.0845	12.3933	11.9948	10.4176	10.1249	10.1854	10.1399	10.5445	10.0286	10.736	10.656	10.6274	10.3022	10.2436	10.2516
T0962	O14933	UBE2L6	UBE2L6|UBCH8	9.478	9.48175	9.3109	9.55928	9.84699	9.48667	9.7302	9.28812	9.48576	10.0897	9.52951	9.47768	12.8227	12.2332	12.3848	12.4722	12.6759	12.2407	12.4686	12.4184	12.1112	12.6805	12.7646	12.3577
T0963	O14933	UBE2L6	UBE2L6|UBCH8	10.2637	10.2836	10.2453	10.2284	10.1262	10.1658	9.67291	10.2365	10.7897	10.2559	10.0124	9.93416	11.6827	11.3955	11.5012	11.4529	11.7914	11.0469	11.704	11.3249	11.285	11.5912	11.3577	11.3566
T0964	O14933	UBE2L6	UBE2L6|UBCH8	10.0848	10.0744	10.0749	10.4863	10.0414	10.0642	10.4882	10.1843	10.2265	10.3617	10.138	10.3469	10.9654	10.0727	11.0815	10.6094	11.3467	10.7381	11.6526	11.0978	10.9007	10.6465	10.5482	11.5869
T0969	Q06278	AOX1	AOX1|AO	9.16858	10.0707	10.8805	8.74722	10.0238	8.52997	11.2229	12.1711	11.5437	9.86965	9.54444	8.47856	10.869	10.539	11.1186	11.0447	11.1595	10.7684	10.8155	11.0207	10.6422	11.231	11.1575	10.799
T0972	P07339	CTSD	CTSD|CPSD	14.2156	14.78	15.6536	13.9179	14.599	13.9549	15.3103	15.707	15.6699	14.4221	14.6984	13.6779	15.4967	15.2531	15.3695	15.1748	15.1269	15.1625	15.4204	15.3308	15.2698	15.2309	15.3613	15.1232
T0973	O95994	AGR2	AGR2|AG2|UNQ515/PRO1030	8.02285	8.04944	8.11929	8.32211	7.69826	8.35223	7.88128	8.50735	8.43426	7.59352	7.97448	7.88452	6.61868	6.23234	6.42069	6.63488	6.14991	6.29261	6.35917	6.5347	6.34282	6.19075	6.43027	6.1958
T0974	P21580	TNFAIP3	TNFAIP3|OTUD7C	8.59048	8.45248	8.74137	8.32244	8.95661	8.40982	8.3916	8.98047	9.18388	8.12781	8.46105	8.34206	10.841	10.8367	11.4502	10.6358	10.8069	10.5447	10.7457	11.3875	11.5891	10.7921	10.9583	10.4776
T0975	P55290	CDH13	CDH13|CDHH	9.51892	9.50733	9.57509	9.7342	9.76736	9.71524	9.65445	9.47928	9.52752	9.69101	9.76959	9.61024	10.4727	10.8793	10.693	11.1742	10.8835	11.0736	10.9371	10.7166	10.7047	10.8984	11.0927	11.0711
T0977	Q13761	RUNX3	RUNX3|AML2|CBFA3|PEBP2A3	11.4578	11.4518	11.383	11.6482	11.4766	11.418	11.2878	11.2863	11.1011	11.461	11.1167	11.7506	7.65264	7.97533	7.58903	8.16888	7.94701	8.08457	7.76633	7.72494	7.8927	8.01128	7.86752	8.23634
T0979	Q07812	BAX	BAX|BCL2L4	11.7324	11.6779	11.7798	12.0626	11.8071	11.9784	11.5889	11.4577	11.1397	11.6771	12.0216	12.0925	13.1391	12.5528	11.5637	12.7296	11.676	12.9314	12.167	11.5845	12.1383	12.2367	12.0174	12.6449
T0980	Q12983	BNIP3	BNIP3|NIP3	9.28823	9.37718	9.54493	9.32123	9.28516	8.98351	9.092	9.42629	9.1356	9.09389	9.21397	9.06267	10.4742	10.1075	10.2179	10.3434	10.455	10.2533	10.3147	10.1671	9.75186	10.5487	10.5385	10.3936
T0981	O43497	CACNA1G	CACNA1G|KIAA1123	8.69038	8.58166	9.0892	8.98547	9.11545	9.18369	8.58552	8.8408	8.70056	9.10549	9.05244	8.91518	8.77556	9.24472	9.4425	9.4787	9.08959	9.62572	9.1685	9.34886	9.3286	9.25614	9.43827	9.56812
T0982	P49918	CDKN1C	CDKN1C|KIP2	10.633	10.7003	10.9134	11.5527	11.3283	11.5231	10.5314	10.78	10.5684	11.2939	11.2967	11.5317	12.138	11.9854	12.3415	12.8449	12.5901	12.9615	11.8783	12.195	11.9313	12.9912	13.3728	12.9616
T0989	P16455	MGMT	MGMT	7.94615	7.91289	7.6054	7.92258	8.43041	7.53175	7.32999	7.68507	7.73227	7.71332	8.0268	8.25823	9.2166	9.42981	9.3484	9.67086	9.54978	9.58542	9.40372	9.53125	9.71692	9.63776	9.61957	9.72165
T0990	P60484	PTEN	PTEN|MMAC1|TEP1	11.8156	12.0691	12.5409	10.851	11.6818	9.66191	11.2188	12.1686	12.0832	10.8138	9.75931	9.88654	9.1674	10.2324	10.4797	8.91324	9.08493	8.19428	9.4686	10.1828	10.5307	8.77637	7.93387	8.1507
T0991	Q8N474	SFRP1	SFRP1|FRP|FRP1|SARP2	8.46682	8.27018	8.58046	8.46147	9.36039	8.39099	8.59836	8.30231	8.53706	9.00454	8.50849	8.33906	10.6369	10.4637	10.3357	10.5215	10.4979	10.5764	10.649	10.73	10.5321	10.6946	10.883	10.5458
T0995	Q96HF1	SFRP2	SFRP2|FRP2|SARP1|FKSG12|UNQ361/PRO697	6.55128	6.41907	6.79378	7.96876	7.22971	8.62357	7.70778	7.33929	7.18065	8.88006	6.53118	6.97796	5.21846	5.22381	5.14186	5.36227	5.20323	5.35606	5.27558	5.10114	5.09883	5.57879	5.30328	5.30102
T0996	Q92765	FRZB	FRZB|FIZ|FRE|FRP|FRZB1|SFRP3	6.97153	7.38368	7.31189	7.83913	8.20622	6.81366	6.9588	7.11524	7.59579	7.0535	7.0942	7.51428	6.33156	6.68084	6.7269	6.44095	6.24967	6.37685	6.36119	6.7992	6.66111	6.53153	6.64259	6.43409
T0997	P21860	ERBB3	ERBB3|HER3	8.9922	9.06415	9.73741	9.48916	9.6318	8.97964	9.00342	9.54201	9.73259	9.45581	9.35206	9.32353	9.73848	10.5705	10.1965	10.2487	10.0288	10.3241	9.86776	10.2	10.6699	9.98792	9.94871	10.1697
T0999	P40692	MLH1	MLH1|COCA2	7.16977	7.49811	8.33961	7.67871	8.93714	7.57534	8.26492	7.58581	8.37462	8.72821	7.62673	7.39821	8.7902	8.91338	9.22328	9.00618	9.09844	9.46446	9.06205	9.1281	8.99044	9.36506	9.65933	9.04462
T1001	P25054	APC	APC|DP2.5	7.36693	7.32865	7.60596	7.8443	7.70167	8.9393	7.93044	7.80823	7.49698	9.08093	7.48252	7.44213	6.48123	7.11242	6.93105	6.88239	6.82538	6.93426	6.57389	6.63845	6.95732	6.62579	6.74092	6.96714
T1002	P27708	CAD	CAD	7.46264	7.89831	7.74339	8.00441	8.67011	7.63132	7.69572	7.69388	7.76286	7.37487	7.61331	7.71387	6.30149	7.00563	6.82055	7.09545	6.7307	7.04112	6.8279	6.82955	7.2299	6.70348	6.56407	6.892
T1003	Q6W4X9	MUC6	MUC6	10.1147	10.0238	9.84835	10.0404	10.0747	9.74676	9.94305	9.86374	9.8399	9.88183	9.83619	10.0033	11.3833	11.1036	10.9671	11.3343	11.2588	11.1375	10.9831	10.7959	10.6677	11.3707	11.3584	11.077
T1004	Q9Y5Y6	ST14	ST14|PRSS14|SNC19|TADG15	10.4033	10.2794	10.5368	10.3938	10.7766	10.493	10.3393	10.4377	10.5007	10.5544	10.5604	10.5787	11.7912	12.6051	11.8924	12.0399	11.6438	12.6149	11.9342	11.9239	12.4279	11.8335	11.7856	12.4488
T1005	P36952	SERPINB5	SERPINB5|PI5	6.89685	6.78397	6.87688	7.35296	7.82258	8.38303	7.67556	7.33281	6.97602	8.83364	6.68785	6.83329	5.42499	5.51155	5.24308	5.44	5.38999	5.53847	5.53466	5.26662	5.27713	5.41583	5.4662	5.39081
T1006	Q9BY67	CADM1	CADM1|IGSF4|IGSF4A|NECL2|SYNCAM|TSLC1	7.39452	7.84414	7.55444	7.75101	7.84731	7.386	7.45081	7.54973	7.72792	7.42375	7.69605	7.44749	9.2883	9.40045	9.6073	9.34708	9.1941	9.1595	9.71022	9.72099	9.66765	9.22758	8.97217	8.50159
T1007	P55957	BID	BID	8.77956	8.81888	8.91605	9.49511	9.02582	8.76523	8.45671	8.86786	8.82508	8.66494	8.80716	9.18409	8.84886	9.62913	9.12053	9.51867	9.23501	9.64613	8.97122	9.14641	9.56783	9.1213	8.9203	9.37767
T1011	P55211	CASP9	CASP9|MCH6	11.8263	11.6978	12.1469	11.7402	11.8415	11.5722	11.4573	11.9439	12.2486	11.763	11.3282	11.8323	6.32168	6.15774	7.05326	6.31478	6.47688	6.37491	5.97147	6.57028	6.0331	6.24044	6.53374	6.39995
T1013	P27361	MAPK3	MAPK3|ERK1|PRKM3	8.92723	9.12046	8.665	8.44965	8.80694	9.69665	8.65095	8.89264	8.54263	9.09206	8.76436	8.72922	8.78719	9.68213	8.98663	9.1359	9.08798	9.6537	8.79675	8.98146	9.43975	8.74916	8.76981	9.50651
T1014	Q14296	FASTK	FASTK	8.34228	10.9511	7.94034	7.8458	8.1327	8.47061	7.9407	8.12462	7.80032	8.83233	8.04983	8.17769	9.93961	10.8893	9.46355	9.78409	9.56528	9.96527	9.54457	9.7757	9.98682	9.97943	9.76514	10.0806
T1015	P31483	TIA1	TIA1	13.3321	13.1595	13.2652	12.8725	12.8514	12.9392	13.2404	13.1433	13.2288	12.9566	12.8717	12.9532	10.0745	10.1334	9.3495	9.98878	10.1438	10.3704	9.78701	9.69975	9.75245	9.9774	9.9923	10.2864
T1017	P02741	CRP	CRP|PTX1	8.35152	8.58279	8.67291	9.33015	9.2567	7.90084	8.49112	8.53712	8.63641	7.95047	9.02468	8.2389	10.8511	10.8501	11.8781	11.1981	11.1448	11.2165	11.0276	11.3137	11.1465	11.1033	11.493	11.0776
T1020	O00622	CCN1	CCN1|CYR61|GIG1|IGFBP10	10.3158	10.8379	10.0862	9.66202	9.88833	9.89265	10.0131	10.1797	9.92833	10.0453	9.99379	9.50086	10.7349	11.4605	10.9949	10.7785	10.2952	10.8229	10.7921	11.4859	11.7381	10.725	10.7272	10.706
T1021	P17936	IGFBP3	IGFBP3|IBP3	13.9953	14.1322	14.2024	13.8231	13.8745	13.5694	14.2236	14.1397	14.2985	14.0972	13.6649	13.4284	11.0568	11.4292	10.7863	10.8162	10.8735	11.1125	10.8448	10.9627	11.2631	10.8543	10.6526	11.1665
T1022	P24593	IGFBP5	IGFBP5|IBP5	12.1928	11.8724	11.7264	11.5069	11.5895	11.0733	11.7649	11.6095	11.455	11.3971	11.1676	11.551	10.7157	10.7571	10.5052	10.4672	10.3394	10.5228	10.7198	10.5819	10.6916	10.6222	10.3891	10.6094
T1023	P24592	IGFBP6	IGFBP6|IBP6	7.36935	6.84331	7.74686	8.36252	7.21301	7.80834	8.14767	7.68322	7.03887	7.2884	8.30305	7.6101	5.71708	5.7281	5.72009	5.69385	5.65801	5.81593	5.68986	5.8229	5.68046	5.61776	5.64852	5.6671
T1024	Q16270	IGFBP7	IGFBP7|MAC25|PSF	10.7528	11.0676	10.0471	10.1376	10.2761	10.248	10.2711	10.0555	10.0637	10.6659	10.1414	10.2538	11.3507	11.6246	11.4778	11.2124	10.851	11.46	11.041	11.4007	11.6148	11.2063	11.2542	11.3683
T1025	Q9NZI8	IGF2BP1	IGF2BP1|CRDBP|VICKZ1|ZBP1	6.89535	7.66916	7.12823	8.01367	7.5007	8.16789	7.97528	7.60844	7.08756	8.39012	7.16829	7.4126	6.85352	6.91403	6.92369	6.9842	6.77763	6.88337	6.75199	7.01546	6.86755	6.87976	6.86597	7.00782
T1026	Q9Y6M1	IGF2BP2	IGF2BP2|IMP2|VICKZ2	8.48777	8.54463	8.14643	8.93221	9.46638	8.43292	8.66413	8.37075	8.51435	8.24998	8.19197	8.04311	11.6528	11.3649	11.0133	11.1139	11.1996	10.8773	11.4537	11.1284	11.1333	11.3225	11.1651	10.9487
T1027	P05019	IGF1	IGF1|IBP1	14.0437	13.9582	13.8776	14.3118	13.8425	14.3271	13.8236	13.742	13.5545	14.1294	14.1589	14.5234	13.2656	12.9352	12.8361	13.2204	12.7633	13.2985	13.1727	12.8717	12.7722	13.2341	13.3846	13.2789
T1028	P08069	IGF1R	IGF1R	8.33956	8.1028	8.50722	9.11422	8.95767	9.21006	8.30072	8.94856	8.84857	9.45664	8.15235	8.21957	8.88057	7.98942	9.51414	9.65881	8.24369	9.91169	7.99521	10.2115	9.68344	9.04436	7.86391	7.73198
T1029	P01344	IGF2	IGF2|PP1446	14.5387	14.4885	14.2072	14.0965	13.8363	14.0932	14.1551	13.9504	14.0551	14.2089	14.132	14.1233	12.604	12.6275	12.511	12.5527	12.3691	12.3878	12.4019	12.3007	12.5969	12.5348	12.3175	12.5658
T1030	P22692	IGFBP4	IGFBP4|IBP4	11.1063	11.061	10.9834	10.4673	10.9899	10.7174	11.2092	10.9629	11.1196	10.7377	10.6486	10.5391	10.3443	10.6068	10.4117	10.2333	10.3215	10.4875	10.4838	10.0953	10.6163	10.304	10.1185	10.487
T1031	P11717	IGF2R	IGF2R|MPRI	9.51451	9.4803	9.7627	9.80263	9.3353	9.59407	9.71585	9.77016	9.78087	9.30107	9.74155	9.33993	11.2685	11.8668	11.3632	10.9915	10.6721	11.6471	11.1351	11.263	11.9552	10.6936	10.8342	11.5286
T1032	P48745	CCN3	CCN3|IGFBP9|NOV|NOVH	10.8297	10.9576	10.9604	11.2044	10.8469	10.8369	11.1189	11.057	10.9337	10.3365	10.7619	10.7634	10.7529	10.4993	10.2011	10.5307	10.525	10.3407	10.9602	10.6637	10.7332	10.4028	10.4076	10.7762
T1033	Q13219	PAPPA	PAPPA	9.83949	9.45654	8.95559	9.62761	9.21224	9.41522	10.0127	9.00281	8.81263	9.87333	9.24778	9.49786	11.3328	10.8504	10.3652	10.8068	10.7591	10.7344	11.0879	10.5128	10.392	10.7784	10.6367	11.3164
T1034	Q02952	AKAP12	AKAP12|AKAP250	7.55166	7.6583	7.62575	8.5996	8.09706	9.1676	8.09778	7.0705	7.38256	8.33738	7.21611	7.40317	7.70819	8.12983	8.09358	8.07241	7.97229	8.06475	8.46295	8.48476	8.23236	8.24708	8.32254	8.01949
T1035	Q9HB71	CACYBP	CACYBP|S100A6BP|SIP|PNAS-107	15.8479	15.933	15.6867	15.5507	15.4002	15.3882	15.7118	15.6722	15.7494	15.3827	15.3972	15.2793	10.6013	10.7632	10.5479	10.657	10.7995	10.9788	10.9497	10.9657	10.8367	10.5641	10.4451	11.4117
T1036	Q92851	CASP10	CASP10|MCH4	10.6626	10.6781	10.4658	10.9657	10.5045	10.8676	10.5409	10.3676	10.4842	10.5771	10.6461	10.6709	11.8757	12.0924	11.5711	12.3799	12.0103	12.1845	12.2367	11.9443	11.7963	12.0238	11.9292	12.8047
T1037	P42772	CDKN2B	CDKN2B|MTS2	9.22742	8.07002	7.63969	8.48017	8.27787	9.06118	10.168	7.94389	7.87377	9.31567	8.50155	8.37585	9.93972	8.88175	8.11814	8.70123	8.73148	9.28287	9.05979	8.69099	8.85245	8.94216	9.15596	9.23147
T1038	O95471	CLDN7	CLDN7|CEPTRL2|CPETRL2	9.12187	9.42446	8.83521	9.85968	9.99612	10.7039	9.6097	9.22963	8.73862	10.1562	8.79447	9.66833	9.13554	9.02907	9.15399	8.60406	8.52187	9.51283	9.41892	8.58627	7.90604	8.10936	8.11554	7.78387
T1039	P35354	PTGS2	PTGS2|COX2	11.4796	11.977	11.9324	12.8508	12.6037	12.7394	11.6969	11.7672	11.7204	12.6401	12.3731	13.0661	11.125	10.8704	10.9473	11.5938	11.7571	11.3528	11.283	11.1578	10.9738	11.7172	11.3731	12.4603
T1040	Q9UBP4	DKK3	DKK3|REIC|UNQ258/PRO295	10.7718	10.0878	9.45588	9.21477	8.7432	8.51626	10.298	9.49019	10.0406	8.92091	9.15962	8.74973	11.0035	9.82208	9.40221	9.20155	9.55183	8.83986	10.4759	9.87189	9.75892	9.20586	9.10999	9.40037
T1041	Q05397	PTK2	PTK2|FAK|FAK1	9.9174	9.94994	9.81753	10.0225	9.48192	9.73399	10.3441	9.70743	9.98375	10.3889	9.47169	9.56039	11.1213	11.3096	10.76	10.8845	10.4894	10.7135	11.356	11.1233	11.3647	10.8042	10.2755	11.1844
T1042	P36969	GPX4	GPX4	9.25987	9.52745	9.30548	9.71304	9.59897	9.77782	9.54132	9.27931	9.70838	9.61011	9.17089	9.35103	12.9964	12.6436	12.2292	12.6285	12.7952	12.5916	12.7852	12.4713	12.224	12.8514	12.8332	12.8325
T1043	P05019	IGF1	IGF1|IBP1	12.2266	13.3791	13.3802	13.9857	13.6528	13.9565	13.0505	13.1722	13.2989	13.6356	13.5325	14.5073	14.0999	13.6185	13.4765	13.6231	13.9124	13.441	13.8829	13.6081	13.3478	13.7971	13.6742	13.6975
T1046	Q9Y4H2	IRS2	IRS2	12.0286	12.2624	11.7999	11.6214	11.694	11.2021	12.7904	11.978	12.4687	11.5806	11.0721	11.0731	11.1942	11.2313	10.6537	10.8607	11.1448	10.7637	12.0447	11.0205	11.233	10.9056	10.6571	11.2146
T1047	Q9GZQ8	MAP1LC3B	MAP1LC3B|MAP1ALC3	10.7873	11.3222	11.0407	11.1653	10.9668	11.0097	11.1833	11.0362	11.0968	11.0779	10.9527	11.2026	13.0513	13.1473	12.959	12.8185	12.9145	13.0122	13.3413	13.3345	13.3041	12.8335	12.8818	13.4166
T1049	Q9BV36	MLPH	MLPH|SLAC2A	9.98954	9.83109	9.6863	10.0735	10.1644	10.3289	9.78986	10.0837	10.0229	9.71227	10.0815	10.2023	11.7351	11.2974	10.8764	10.9564	10.9269	11.4008	11.2149	11.1338	11.4372	10.7641	11.1387	10.9385
T1050	P09237	MMP7	MMP7|MPSL1|PUMP1	13.2731	13.1489	13.8168	13.887	13.8916	14.1491	13.1473	13.6451	13.3575	13.8488	14.1604	14.4209	12.8116	12.4036	12.678	12.705	12.2961	12.6299	12.3666	12.6043	12.5532	12.6931	12.823	12.674
T1051	Q02817	MUC2	MUC2|SMUC	12.09	12.1124	12.4087	12.2718	12.2629	12.0595	12.1137	12.5742	12.6523	12.2556	12.2387	11.7487	11.496	11.6537	11.0182	11.869	10.8735	12.1038	11.4659	11.1332	11.0936	11.5793	11.7177	11.9469
T1052	Q9HC84	MUC5B	MUC5B|MUC5	10.163	10.3773	10.2443	10.3133	9.98807	10.466	10.2221	11.3121	10.9128	10.1568	10.5303	10.5871	12.7396	12.1641	10.7352	12.2896	11.9371	12.4302	12.1351	11.9185	12.0521	12.3673	12.3243	12.3008
T1053	Q14582	MXD4	MXD4|BHLHC12|MAD4	8.96661	8.82955	8.83465	8.97392	9.07075	8.88288	8.72619	9.09232	8.88003	8.85727	9.06952	9.1865	10.5225	10.0687	9.83203	10.2621	10.0448	10.0678	10.0498	9.87587	9.74409	10.1457	10.1828	10.0944
T1054	P11926	ODC1	ODC1	13.2022	13.1006	13.4393	13.9036	13.8486	13.9447	13.0234	13.3986	13.0307	13.6331	13.8158	14.0983	12.8448	12.9649	13.0493	13.3465	13.1348	13.0871	13.0504	13.1537	12.9601	13.0549	13.2645	13.1957
T1055	Q13153	PAK1	PAK1	11.0876	10.8397	10.1978	10.6121	9.36758	11.104	11.206	11.4743	11.0226	10.7168	11.2079	11.6065	11.0999	11.0133	9.97853	9.77176	8.22772	11.2357	10.8451	11.3979	11.4489	10.8337	10.869	11.0329
T1056	Q9NS23	RASSF1	RASSF1|RDA32	8.94522	9.38135	8.89418	8.25367	8.22316	7.96528	8.84899	8.93259	9.08687	8.49698	8.50039	8.41521	10.296	9.96169	10.2881	9.95064	10.0088	9.72442	10.1876	10.119	9.86352	10.1881	10.282	9.59078
T1058	Q99973	TEP1	TEP1|TLP1|TP1	10.0079	10.0602	10.0813	10.2642	10.1785	10.6147	10.0544	9.8075	10.2326	10.3746	10.2392	10.3786	11.0019	11.314	11.0751	11.2716	11.1982	11.3319	11.3506	11.0684	11.2841	11.2474	11.317	11.1443
T1059	Q969K7	TMEM54	TMEM54|BCLP|CAC1	9.48303	9.57699	9.38368	9.52709	9.52864	9.81239	9.56717	9.33252	9.34028	9.71438	9.62285	9.6065	10.0316	10.1461	10.2506	10.2163	10.0227	10.0139	10.1143	10.1825	9.9005	10.1766	10.1883	10.1258
T1060	O43557	TNFSF14	TNFSF14|HVEML|LIGHT|UNQ391/PRO726	8.61478	8.55772	8.43748	8.25724	7.95413	8.27758	8.42883	8.67933	8.46055	8.25869	8.76966	8.69643	10.0146	9.68362	9.56097	9.60308	9.7979	9.67106	9.69223	9.89261	9.72909	9.66545	9.82611	9.48351
T1061	Q8IYM9	TRIM22	TRIM22|RNF94|STAF50	12.0097	12.1385	12.0831	11.0209	10.977	10.6546	11.8039	12.0804	12.2763	11.0503	10.9497	11.6383	8.81924	8.88288	8.51814	8.12972	8.11671	7.97691	8.89119	8.86808	8.91053	8.14525	8.2879	8.1006
T1062	P07437	TUBB	TUBB|TUBB5|OK/SW-cl.56	16.1054	15.9332	15.7007	15.9216	16.1582	15.9855	15.8972	15.7257	15.7549	16.0982	15.9738	15.8593	11.5979	11.7032	11.6526	12.9581	12.0385	12.5265	11.9268	11.6962	11.9486	12.029	12.4005	12.4491
T1063	O75083	WDR1	WDR1	9.89097	9.95309	10.1459	11.2212	10.7226	11.095	9.9286	10.1026	9.83877	11.5646	10.9496	11.423	9.93736	9.88065	9.90609	10.1496	9.85762	10.0614	9.72782	9.76003	9.33935	10.162	10.075	10.1099
T1068	P26583	HMGB2	HMGB2|HMG2	9.50416	9.13366	9.36621	9.45795	9.23861	9.13811	9.46492	9.96972	9.66509	8.89327	9.25817	9.03319	10.7876	10.6817	10.6982	11.1305	11.023	10.8247	11.0645	10.9248	10.9153	11.1683	11.045	10.6331
T1069	Q92673	SORL1	SORL1|C11orf32	11.7274	11.805	12.0593	11.4341	11.6704	11.3569	11.7804	11.9583	11.9351	11.6005	11.5812	11.6918	10.9725	11.2756	11.17	11.1403	11.0738	11.1969	11.1649	11.27	11.5698	11.0808	11.0696	10.8593
T1070	Q01844	EWSR1	EWSR1|EWS	10.3862	10.1379	10.7372	10.3633	10.7123	9.435	10.0372	10.5044	11.4879	9.90707	9.31452	9.45042	11.3056	11.1591	10.7902	10.9171	11.1826	11.2709	11.1841	11.4492	10.8995	11.1463	11.7249	10.9014
T1071	P13500	CCL2	CCL2|MCP1|SCYA2	10.3311	10.1304	10.6759	10.2107	10.7125	10.9155	10.5417	11.2846	11.3487	10.7625	11.34	10.4014	11.668	11.6767	11.4097	11.4725	11.5879	11.4835	11.7161	11.393	11.2943	11.5348	11.5415	11.4212
T1072	P61769	B2M	B2M|CDABP0092|HDCMA22P	12.3154	12.4471	12.415	10.8394	11.2244	10.776	12.404	12.3437	12.5445	11.1447	11.2521	10.6493	9.75211	10.0269	10.1025	10.0395	10.0838	9.99032	10.0913	10.2209	10.2654	10.0642	9.99542	9.93642
T1073	P00738	HP	HP	7.43598	7.50501	7.67811	8.50356	8.12942	8.01845	7.29486	7.90926	7.65917	7.57949	7.75128	7.71842	8.74319	9.34869	9.83233	9.58511	9.37174	9.84682	8.80402	9.46487	9.63393	9.44885	9.63556	9.23929
T1074	P06731	CEACAM5	CEACAM5|CEA	10.499	10.4674	10.5122	10.2863	10.7624	10.4196	10.6428	10.3864	10.4851	10.5478	10.3745	10.3663	12.2347	13.2262	12.4235	12.4143	11.9647	12.8289	12.5767	12.4724	13.2258	12.1226	12.02	12.5263
T1075	P01019	AGT	AGT|SERPINA8	8.10009	7.98263	8.02458	7.59862	8.80507	9.07448	8.39387	8.26664	7.81936	8.88731	8.1657	8.11903	9.29795	9.59013	9.52681	9.42292	9.53305	9.66007	9.42205	9.46312	9.46455	9.54915	9.74235	9.51442
T1076	P04040	CAT	CAT	11.1003	11.0543	10.9589	10.5882	10.7773	10.4503	11.1957	11.128	11.1146	10.5997	10.7048	10.5697	10.6259	10.9496	10.4803	10.729	10.6556	10.5843	10.76	10.6688	10.6991	10.7217	10.5963	10.5467
T1077	P51636	CAV2	CAV2	11.6106	11.3391	11.986	11.6872	11.8482	11.1633	11.349	12.0707	12.3646	11.6564	11.6164	11.6366	11.9234	11.9322	12.3545	12.4168	12.3895	12.1076	12.1189	12.4347	12.6644	12.3411	12.3745	12.0164
T1078	O75955	FLOT1	FLOT1	10.0767	9.88884	10.4374	10.1795	10.872	9.94387	10.3114	10.4169	10.4615	10.4645	10.4154	10.1823	10.8921	10.7007	11.0761	10.6948	10.7664	10.8329	10.9574	11.1292	10.9205	10.7779	11.1624	10.6166
T1080	P03956	MMP1	MMP1|CLG	9.90424	10.1225	9.92798	9.76143	9.95955	10.0042	9.76682	9.69524	10.0442	9.86127	9.76797	10.0217	11.5694	12.1515	11.7933	11.9382	11.1538	12.2309	11.6545	11.7458	12.3081	11.6745	11.4144	12.0031
T1081	P48307	TFPI2	TFPI2	8.73347	8.59592	8.5814	8.83625	8.87474	8.60398	8.80495	8.45956	8.68974	9.77191	8.70277	8.83592	10.1861	10.5704	10.3064	10.2695	10.1142	10.5637	10.2018	10.0162	10.7041	10.2288	10.1186	10.3549
T1082	P02545	LMNA	LMNA|LMN1	6.64387	6.85342	7.83033	7.22393	8.62584	8.61908	7.96848	7.18737	7.52367	8.64455	6.61371	6.81104	5.88128	5.91535	6.05045	5.83173	5.76952	6.06312	6.05103	5.81901	5.76049	6.03895	6.08574	5.86161
T1086	P35590	TIE1	TIE1|TIE	8.91797	8.74944	8.55644	8.36125	8.70639	9.01081	8.74103	9.01787	8.55994	9.52837	9.00253	8.58581	11.0942	11.064	11.1637	10.7176	10.5092	10.8819	11.0415	11.4616	11.2088	10.8287	11.0153	10.6488
T1087	Q13105	ZBTB17	ZBTB17|MIZ1|ZNF151|ZNF60	8.27943	8.37727	8.03991	8.3694	8.16785	8.92851	8.07872	8.28826	8.07621	8.88661	8.31437	8.27219	9.04579	9.05743	9.35854	9.12426	9.15685	9.33104	8.89361	9.29387	9.14618	9.24083	9.42022	9.23276
T1088	Q15973	ZNF124	ZNF124	7.81417	8.04911	8.09516	8.47282	9.05828	8.8903	8.26768	7.9282	8.42901	8.6696	8.23287	7.96509	9.0885	9.18094	9.51717	8.94013	8.80948	9.51603	9.05336	9.27133	9.17984	9.11844	9.47647	9.43258
T1090	O43502	RAD51C	RAD51C|RAD51L2	15.541	15.7775	15.637	15.1148	15.5601	14.6687	15.7595	15.6058	15.6384	15.4266	15.3006	14.4549	15.7353	16.0647	15.8612	16.0093	16.0514	16.1351	15.8552	15.8029	15.9335	15.9975	15.931	16.1364
T1091	Q15011	HERPUD1	HERPUD1|HERP|KIAA0025|MIF1	10.3466	11.3877	10.1	10.7896	10.57	10.6662	10.6974	10.1686	10.3536	10.7554	10.6793	10.6549	10.8247	11.126	10.807	10.9426	10.916	11.0729	11.3188	11.2251	11.0947	10.874	10.916	11.1503
T1092	P28799	GRN	GRN	8.36573	9.61598	8.29956	8.96147	8.43993	8.18134	10.5558	8.15996	8.85505	7.90945	8.79692	8.40063	9.70454	9.9168	9.65231	9.66339	9.78798	9.76557	11.3226	9.80586	9.91346	9.6267	9.84763	9.89329
T1093	P15056	BRAF	BRAF|BRAF1|RAFB1	9.30658	9.39471	9.08416	8.94313	8.59561	8.46638	10.1204	8.9806	9.04848	8.50362	8.7191	8.8832	10.3837	10.0443	10.4727	10.2045	10.406	10.0242	10.4307	10.4783	10.4137	10.257	10.3421	10.2512
T1095	P04156	PRNP	PRNP|ALTPRP|PRIP|PRP	10.4761	11.2596	10.318	10.6877	10.0678	10.2513	10.8202	10.4168	10.2225	9.95713	10.557	10.32	11.2215	11.2761	11.002	11.0513	11.0506	11.1064	11.7648	11.5388	11.4674	10.78	11.2947	11.1405
T1096	P43361	MAGEA8	MAGEA8|MAGE8	9.90092	10.2846	10.1204	9.72763	10.1596	10.016	10.5696	10.0031	10.2872	9.83381	10.1049	9.82933	12.6902	12.6735	12.9441	12.3796	12.5196	12.5785	13.1336	13.1061	13.045	12.4727	12.8509	12.5569
T1097	Q13185	CBX3	CBX3	9.5663	10.453	9.78886	9.33782	9.44559	8.97617	10.0295	9.84702	9.95963	9.64948	9.26532	9.26801	12.3338	12.1801	12.8284	11.8936	12.278	11.599	12.5452	12.8679	12.7128	12.0444	12.0854	11.9277
T1098	P19013	KRT4	KRT4|CYK4	9.84178	9.60428	9.29288	10.1678	8.97252	9.33787	9.29658	9.23041	9.6263	9.01254	9.22948	9.03451	11.8404	11.5975	12.0214	12.0035	11.6215	11.0147	12.1121	12.2656	12.2762	11.1974	11.4631	11.2842
T1099	Q14957	GRIN2C	GRIN2C|NMDAR2C	8.72676	8.65684	8.45335	8.67227	8.67561	8.5292	9.5621	8.35338	8.48521	9.47917	8.69555	8.56325	10.5766	10.2922	10.2886	10.2879	10.3778	10.3813	10.6339	10.8802	10.4901	10.1714	10.499	10.1771
T1100	P41134	ID1	ID1|BHLHB24|ID	8.00205	8.30277	7.81919	8.22133	8.64828	8.99853	8.84899	7.97052	8.16106	8.88037	7.74767	7.91212	8.66861	8.48068	8.56061	8.20524	8.42884	8.37162	8.87004	8.83749	8.27871	8.31968	8.49612	8.23176
T1101	P10451	SPP1	SPP1|BNSP|OPN|PSEC0156	10.8807	11.2142	11.3105	10.9171	10.677	10.8973	11.0726	11.2591	11.8589	10.9302	10.8271	10.6744	12.5225	12.3213	12.5937	12.1278	12.1858	11.9263	12.6406	12.8922	12.8157	12.1384	12.3896	12.3072
T1103	P21810	BGN	BGN|SLRR1A	6.65708	6.94044	6.79294	7.81874	7.27422	7.8939	9.36991	7.14267	6.74512	7.92847	7.39191	7.12298	5.40998	5.40416	5.21901	5.46031	5.59844	5.56625	5.4753	5.44081	5.56464	5.4504	5.3681	5.57974
T1104	Q14232	EIF2B1	EIF2B1|EIF2BA	10.2107	10.2365	10.2051	10.2353	10.4159	10.531	10.5931	10.1721	10.6972	10.3044	10.4759	10.2369	10.7789	10.7188	10.5396	10.4804	10.5201	10.4574	11.083	10.7739	11.0196	10.5605	10.5108	10.6318
T1105	P52597	HNRNPF	HNRNPF|HNRPF	10.3893	11.6175	11.4268	10.8473	10.7236	11.0035	10.808	11.4161	11.5554	10.8395	10.8783	11.1903	11.4125	10.9679	11.5139	10.8937	11.1942	10.9251	11.656	11.892	11.8105	10.9737	11.2161	12.1408
T1106	P23588	EIF4B	EIF4B	9.86224	10.0361	10.3594	9.82644	9.822	9.9268	10.0597	10.1845	10.4722	9.69467	9.98163	10.0236	11.9298	11.7851	12.1911	11.5639	11.6953	11.6937	11.9689	12.0355	12.2587	11.8018	12.0198	11.5599
T1107	P14625	HSP90B1	HSP90B1|GRP94|TRA1	9.65137	9.51769	9.84482	9.44893	9.62198	9.80477	9.33135	9.82089	10.1204	9.47155	9.74752	9.58469	11.2215	11.5055	11.9079	11.3683	11.3355	11.3969	11.4945	11.8054	11.9581	11.2675	11.68	11.2053
T1108	Q13617	CUL2	CUL2	11.6624	11.7541	11.7169	11.6517	11.7913	11.7472	11.7095	11.5087	11.4871	11.9221	11.771	11.1104	13.1834	13.1088	13.1942	13.3096	13.2637	13.2528	13.2099	13.1496	12.9839	13.3367	13.5081	13.2316
T1109	P31785	IL2RG	IL2RG	8.51446	8.53537	8.64585	8.36749	8.34255	9.06311	8.68186	8.71909	8.59074	8.46319	7.9651	8.40841	7.26276	7.3803	7.77255	7.32191	7.02382	7.23669	7.32277	7.572	7.16979	7.41148	7.48956	7.223
T1110	P15036	ETS2	ETS2	9.22633	9.41351	9.27563	9.00691	8.99327	8.80193	9.10771	9.38569	9.50468	8.68055	8.73347	9.26394	10.5525	10.3129	10.5751	10.3827	10.5596	10.3489	10.366	10.4816	10.5094	10.6256	10.671	10.2829
T1111	O15427	SLC16A3	SLC16A3|MCT4	9.50091	9.54851	9.36499	9.77146	9.82197	9.80483	9.11799	9.137	9.2314	9.55821	9.57571	10.0503	11.2311	11.5521	11.4506	11.7972	11.822	11.7834	11.4781	11.367	11.3441	11.7572	12.0081	11.71
T1112	O60356	NUPR1	NUPR1|COM1	10.8045	10.5007	10.9741	11.1467	10.8464	10.523	10.4519	11.005	10.9538	10.5618	10.7502	10.5158	11.5127	11.776	11.7747	11.4003	11.2772	11.3516	11.7542	11.8801	11.8438	11.3928	11.4273	11.1839
T1113	O60613	SELENOF	SELENOF|SEP15	10.5214	10.4685	10.5732	10.7095	10.9417	10.788	10.5565	10.4442	10.4024	10.9324	10.7268	11.0154	10.6954	10.9635	10.6347	11.1453	11.0887	11.0738	10.776	10.7328	10.7112	11.2013	11.0126	11.1927
T1114	Q00597	FANCC	FANCC|FAC|FACC	10.5543	10.8307	11.1431	9.90512	10.1862	10.1012	10.5989	11.0083	11.121	10.0725	10.1916	10.3984	12.5921	12.0693	11.9865	11.6363	11.4595	11.5459	12.0931	11.9818	12.1219	11.8188	11.6506	11.5733
T1115	P35749	MYH11	MYH11|KIAA0866	13.8918	13.8813	13.9941	14.1986	14.2451	14.3736	13.8853	13.9141	13.9034	14.4284	14.439	14.4918	12.3574	12.3192	12.33	12.4888	12.1469	12.5023	12.2741	12.1434	12.1448	12.3869	12.5503	12.443
T1116	Q16342	PDCD2	PDCD2|RP8|ZMYND7	11.3651	11.2917	11.3511	11.718	11.5055	11.8269	11.2858	11.2711	10.988	11.6259	11.643	12.2713	11.8592	11.96	11.8187	11.6254	11.1191	11.5465	11.8712	11.9654	11.3751	11.6047	11.8745	11.4612
T1117	Q9UGK8	SERGEF	SERGEF|DELGEF|GNEFR	10.8466	10.9961	11.1738	10.2695	10.4161	10.2991	10.7644	11.2406	11.1764	10.2957	10.2935	10.4331	11.8786	12.0173	12.3169	11.7699	11.6364	11.4956	11.8915	12.1442	11.8349	11.8761	11.7464	11.6054
T1118	P49591	SARS	SARS|SERS	12.0424	12.2202	11.9394	11.457	11.0836	10.9778	12.6561	12.6397	12.4981	11.5296	10.9091	11.1694	12.2027	11.8543	11.7598	11.6483	11.8092	11.4716	12.0285	11.927	11.9149	11.7613	11.7001	11.3438
T1119	P51003	PAPOLA	PAPOLA|PAP	14.0896	14.0145	13.8084	11.9679	12.3019	11.7764	13.1941	13.362	13.3845	12.4405	11.5231	12.4184	10.8155	11.1351	11.5358	11.1796	11.0153	11.0983	11.3084	11.5066	11.5099	11.1841	11.2567	11.0256
T1120	Q9UNF1	MAGED2	MAGED2|BCG1	14.8869	14.9242	15.012	14.6759	14.7039	14.4448	14.705	14.8563	15.2551	14.5513	14.2948	12.2884	15.1951	15.0737	15.2028	15.1042	14.9948	14.949	15.1951	15.2996	15.3016	15.0676	15.0809	14.8939
T1121	Q9NUQ6	SPATS2L	SPATS2L|DNAPTP6|SP1224	9.08425	9.18305	9.49364	9.15097	9.14616	9.73903	9.10042	9.3786	9.19845	9.29334	9.34141	9.51471	10.3228	10.7839	10.8652	10.5903	10.5123	10.4986	10.4374	10.7254	10.3567	10.5825	10.5888	10.8494
T1122	O15027	SEC16A	SEC16A|KIAA0310|SEC16|SEC16L	8.66688	8.53053	8.67322	8.41404	8.72402	8.68649	8.76132	8.9843	8.65643	8.50592	8.85422	8.60667	10.2126	10.333	10.4356	10.3246	10.2216	10.8748	10.2533	10.6377	10.4422	10.4375	10.49	10.2077
T1123	P21912	SDHB	SDHB|SDH|SDH1	11.5644	11.5691	11.0628	11.5383	11.6983	11.6962	11.1926	11.0256	10.7315	11.6348	11.7822	11.8095	11.6113	11.8867	11.7743	11.8798	11.7853	11.9772	11.62	11.6287	11.7126	11.7639	11.77	11.958
T1124	Q15904	ATP6AP1	ATP6AP1|ATP6IP1|ATP6S1|VATPS1|XAP3	10.1762	10.2572	10.5154	11.0911	11.3603	11.1165	10.2045	10.4109	10.8081	11.4791	11.2317	10.566	11.2334	11.4292	11.5206	11.4258	11.5313	11.6339	11.3973	11.7215	11.7733	11.5373	11.698	11.5374
T1125	Q9ULD4	BRPF3	BRPF3|KIAA1286	9.94606	9.92943	10.0937	10.0166	9.59267	9.88808	9.58883	9.97012	10.1439	9.82579	10.1382	9.74519	12.198	12.4544	12.5406	12.0276	12.1461	12.269	12.1143	12.399	12.7757	11.9373	12.2346	12.0963
T1126	Q96CC6	RHBDF1	RHBDF1|C16orf8|DIST1|IRHOM1	9.71251	10.1441	10.9283	9.48381	9.87758	9.2659	10.2494	10.7685	10.936	9.82659	9.52137	9.4561	10.2795	10.6583	10.7425	10.5252	10.2064	10.7297	10.3898	10.8042	10.9915	10.3621	10.3556	10.4176
T1127	P16035	TIMP2	TIMP2	7.86087	7.74664	7.7247	7.60797	7.85828	7.54728	7.52358	7.71802	7.52906	9.26122	7.68493	7.82254	8.38285	8.44171	8.69086	8.41835	8.2659	8.6694	8.5397	8.66098	8.44593	8.51247	8.66393	8.3392
T1128	Q15084	PDIA6	PDIA6|ERP5|P5|TXNDC7	9.44512	9.33746	9.665	9.36545	10.1513	10.0095	9.74505	9.55884	9.67604	9.95214	9.66883	9.40933	11.2964	11.2658	11.5128	11.171	11.3247	11.4516	11.2982	11.5261	11.3541	11.3628	11.7342	11.1825
T1129	Q92841	DDX17	DDX17	8.52371	8.22161	8.63368	9.2121	8.49349	8.79622	8.26413	8.50374	8.36118	9.22298	9.18266	8.46972	10.167	10.1943	10.7461	10.3465	10.5075	10.3611	10.0899	10.3665	10.4036	10.4469	10.712	10.2867
T1130	O75947	ATP5PD	ATP5PD|ATP5H|My032	10.8151	10.6761	10.614	10.5001	10.6881	10.5815	10.6824	10.6418	10.7337	10.3954	10.623	10.7333	12.459	12.7939	12.5235	12.8171	12.715	12.8305	12.5693	12.5525	12.7789	12.6937	12.6581	12.5505
T1131	P05783	KRT18	KRT18|CYK18|PIG46	10.8209	10.6642	10.6923	10.0338	10.2023	10.3154	10.6568	11.0257	11.0593	10.3159	10.2916	9.97376	12.2825	12.4647	11.88	11.9705	11.9437	11.764	12.3502	12.4517	12.4954	11.7838	12.0276	11.6897
T1132	P13569	CFTR	CFTR|ABCC7	12.8293	12.871	12.7373	12.9558	13.2137	12.8881	12.8413	12.6993	12.8568	13.0763	12.8658	12.7062	13.1266	13.2127	13.285	13.2141	13.4128	13.1693	13.257	13.3446	13.3997	13.2191	13.3516	13.1038
T1133	Q9Y5L0	TNPO3	TNPO3|IPO12	12.4611	12.1743	12.0851	12.2671	12.358	12.4221	11.8238	11.6108	11.683	12.0125	12.2671	12.1184	15.014	14.8302	14.7059	14.83	14.9217	14.8482	14.7968	14.6173	14.7398	14.8489	14.8829	14.8703
T1134	P27695	APEX1	APEX1|APE|APE1|APEX|APX|HAP1|REF1	8.2313	8.21137	8.24769	7.95397	8.14549	7.903	8.36071	8.45441	7.98116	7.88174	8.46677	7.91075	8.9641	9.23328	9.30517	9.0999	8.957	9.17689	9.09701	9.29091	8.95552	9.16345	9.0542	8.8876
T1136	P49765	VEGFB	VEGFB|VRF	9.39353	9.63624	9.54792	9.25065	10.0362	9.93366	9.51648	9.71469	9.74933	9.80255	9.03434	9.43143	10.9319	11.4301	11.0246	10.657	10.6289	10.9663	11.3083	11.5342	11.583	10.6848	10.7003	10.8013
T1137	P35968	KDR	KDR|FLK1|VEGFR2	8.46506	8.10794	8.2544	9.15973	8.14207	8.82595	8.01924	8.68571	7.99911	9.12476	8.71724	8.3927	10.8651	10.6333	10.9359	10.7956	10.9992	10.6561	10.875	10.9396	10.8031	11.0133	11.0041	10.5886
T1138	P16885	PLCG2	PLCG2	9.30608	9.50973	8.90898	9.23019	9.17849	9.24782	9.16379	9.16379	9.22318	9.44858	9.22593	8.8232	10.8782	10.9885	10.7803	10.5466	10.7319	10.7433	10.7413	10.9744	10.9911	10.4724	10.9379	10.4404
T1139	P04844	RPN2	RPN2	8.05541	8.38385	7.95456	8.56716	7.87107	8.72012	7.98543	7.85443	7.89898	8.31884	7.95668	7.95368	8.56283	8.76384	8.94764	8.5879	8.28795	8.74537	8.65315	8.7993	8.91149	8.64915	8.54455	8.70893
T1140	Q13485	SMAD4	SMAD4|DPC4|MADH4	9.77504	9.73501	9.69971	9.864	9.841	9.5527	9.77478	9.8443	9.91232	9.73027	9.86671	10.0246	11.3393	11.3484	11.3961	11.0703	10.9843	10.9991	11.2903	11.3529	11.3395	11.122	11.295	11.7831
T1141	P46776	RPL27A	RPL27A	8.47881	8.52702	8.20026	9.18057	7.7156	7.98886	8.48993	8.31321	8.29421	7.94824	8.6631	8.15504	10.3312	9.58015	10.0693	9.82356	9.74649	9.72421	10.0801	10.0851	9.91555	9.86443	9.89031	9.58813
T1142	P07585	DCN	DCN|SLRR1B	8.87923	10.2644	8.89662	9.03531	9.20803	9.42964	8.77725	9.12168	8.65616	9.25391	8.97892	8.75406	10.4012	10.8851	10.7105	10.4286	10.4132	10.6242	10.1702	10.8223	10.7638	10.408	10.5379	10.5542
T1143	P30084	ECHS1	ECHS1	12.1612	11.9859	11.7372	11.4512	11.6664	11.2926	12.3205	11.7533	12.1432	11.8728	11.6367	11.4915	10.9959	11.6875	11.4866	10.978	11.1029	11.2919	11.2435	11.2639	11.5946	11.0538	11.1505	11.2665
T1144	P13796	LCP1	LCP1|PLS2	11.0531	10.8552	11.0222	11.0599	11.0254	11.0455	10.8975	11.058	11.2861	10.7936	11.2413	10.9263	12.0646	12.1357	12.1358	11.7538	11.5556	11.9303	11.9831	12.0968	12.2254	11.7283	12.1005	11.8062
T1145	P07203	GPX1	GPX1	13.0787	13.0449	12.6995	13.2403	12.8312	13.1845	13.2289	12.8453	12.546	13.4779	13.0743	13.2226	12.3022	11.8234	12.22	12.374	12.4162	12.2825	12.2583	12.1149	12.2146	12.2797	12.3719	12.3918
T1146	P61586	RHOA	RHOA|ARH12|ARHA|RHO12	11.6114	11.4934	11.069	11.2769	11.0546	11.4732	11.2794	11.008	10.9396	11.5193	11.2381	11.2493	12.0243	12.1886	12.2616	12.0042	11.679	11.9121	11.7845	11.978	12.3426	11.9288	11.7362	11.8708
T1147	Q07325	CXCL9	CXCL9|CMK|MIG|SCYB9	8.84074	8.91611	8.85145	8.69657	8.80848	9.6677	8.7441	8.74713	8.83244	9.08292	8.72952	8.75608	10.6212	10.9743	10.9827	10.4402	10.3402	10.7574	10.659	10.6967	11.1681	10.3476	10.354	10.7965
T1148	P00533	EGFR	EGFR|ERBB|ERBB1|HER1	11.5588	11.6912	11.0626	11.3595	11.825	11.5508	11.0025	10.9842	10.8187	11.3896	11.3816	11.2823	13.7921	13.8484	13.7952	13.6461	13.5819	13.6837	13.6295	13.6076	13.781	13.6999	13.6651	13.6644
T1149	P52272	HNRNPM	HNRNPM|HNRPM|NAGR1	9.97578	9.86425	9.93422	10.1789	10.0245	9.90002	9.91062	10.1559	10.122	9.95287	10.2297	9.92656	12.1664	12.1824	12.3501	11.8229	11.5977	12.1473	12.1667	12.3806	12.5576	11.8341	12.2035	11.9053
T1150	P19387	POLR2C	POLR2C|A-152E5.7	11.6341	12.1026	11.1707	11.6761	11.7095	11.7556	11.4306	11.0684	11.0385	11.7837	11.7946	11.7479	14.7589	14.7743	14.6449	14.9793	14.7368	15.0386	14.5757	14.5741	14.6119	15.0074	14.8497	15.0879
T1151	P51884	LUM	LUM|LDC|SLRR2D	10.2953	10.0423	10.1949	9.94842	9.57822	10.1047	10.1668	10.0404	10.1878	9.97419	9.9131	9.7692	12.5169	12.4265	12.5604	12.1961	12.3612	12.3729	12.306	12.4167	12.557	12.3172	12.3188	12.2887
T1152	O00192	ARVCF	ARVCF	10.6986	10.784	10.6442	10.8572	10.2336	10.7123	10.6849	10.7766	10.7163	10.8956	10.9439	10.5333	11.862	11.9145	11.8008	11.6272	11.4755	11.8023	11.8378	11.917	12.1116	11.7359	11.8358	11.6448
T1153	P34931	HSPA1L	HSPA1L	9.03524	8.91485	8.78902	9.15619	8.87384	8.74895	9.0085	9.17755	8.95641	8.76627	9.32602	8.82317	10.7207	10.3242	10.7078	10.2844	10.1919	10.6032	10.8234	11.0237	10.8613	10.4248	10.7421	10.2987
T1154	P19012	KRT15	KRT15|KRTB	10.5131	10.6209	10.5927	10.0904	9.70803	9.95017	10.7447	10.3445	10.4441	10.1446	10.0494	9.99209	11.9887	12.0042	12.11	11.3166	11.4436	11.2632	12.3899	12.4212	12.1228	11.1972	11.5995	11.4432
T1155	P11309	PIM1	PIM1	10.2139	9.39315	9.20192	9.36463	9.5283	10.0867	9.83182	9.32744	9.48374	9.72592	9.56927	9.39565	11.8676	11.313	11.3535	11.0739	11.1745	11.1282	11.5686	11.7071	11.6255	11.1641	11.3203	11.3228
T1156	Q16514	TAF12	TAF12|TAF15|TAF2J|TAFII20	10.5033	10.5905	10.2373	11.1708	10.9271	11.1754	10.29	10.2848	10.0166	10.8747	10.6782	10.6295	11.3586	11.4225	11.6541	11.8212	12.1398	11.4786	11.6815	11.7848	11.2184	11.938	11.6895	11.8583
T1158	P39059	COL15A1	COL15A1	13.4499	14.7161	14.6455	14.6453	14.8462	14.776	14.642	14.4321	14.4611	14.7503	14.6819	14.8409	15.1802	14.6	14.7463	14.26	14.7783	14.6154	14.9118	14.9027	14.6411	14.7335	14.8193	14.8525
T1159	P15529	CD46	CD46|MCP|MIC10	13.698	14.5604	14.2852	14.9298	14.5067	14.7277	15.0475	14.4682	14.1514	14.9149	14.5952	14.8284	12.5102	11.9256	12.0366	12.2177	12.2589	12.0698	12.3698	12.2161	11.9417	12.0659	11.9973	12.4128
T1160	Q9BUZ4	TRAF4	TRAF4|CART1|MLN62|RNF83	13.8849	13.9593	13.7936	14.3851	14.1529	14.3565	13.8982	13.6274	13.6431	14.256	14.1985	14.6661	12.3922	12.7979	12.908	12.83	13.1064	12.528	13.1906	13.2087	12.9684	12.9292	12.8059	13.0768
T1161	O43182	ARHGAP6	ARHGAP6|RHOGAP6	15.0466	15.0445	15.0637	15.6585	15.3077	15.6548	14.8721	14.9557	14.9313	15.4114	15.4169	15.6834	13.7915	12.5187	13.379	13.4182	13.9574	13.5755	13.5264	13.449	13.2049	13.5389	13.2239	13.8104
T1162	Q06055	ATP5MC2	ATP5MC2|ATP5G2|PSEC0033	13.9854	13.9902	13.8561	14.0112	13.973	14.0668	13.7003	13.4574	13.4704	13.8755	13.9611	14.1565	13.2904	13.3265	13.2122	12.9722	13.0586	12.87	13.7807	13.6065	13.3097	12.7723	13.1826	13.0506
T1163	P17213	BPI	BPI	9.98315	10.001	9.12436	9.92103	9.79164	9.58718	9.36314	9.24426	9.08575	9.47376	9.86723	9.42686	12.0908	12.0705	12.2783	12.3982	12.3775	12.1774	12.2979	12.3266	11.9006	12.4238	12.3304	12.455
T1164	P28070	PSMB4	PSMB4|PROS26	8.65345	9.14403	8.50102	8.75537	9.5614	8.80697	9.53809	9.17453	8.65541	8.89018	8.60649	8.6534	10.5674	11.0468	11.2273	10.9142	11.0339	10.8895	11.2923	11.4881	11.3719	10.838	11.2018	10.8423
T1165	P0DMV8	HSPA1A	HSPA1A|HSP72|HSPA1|HSX70	12.3194	12.5896	12.2088	12.2413	12.1027	11.8181	12.3283	12.0628	12.1313	12.104	11.6214	12.2302	11.1054	9.99311	11.1121	11.0656	11.3389	10.9702	11.2207	11.3354	11.2119	10.7323	10.9985	11.2748
T1166	P27824	CANX	CANX	10.6208	10.6015	10.2486	10.3251	9.7743	9.78625	10.4163	10.3376	10.4679	9.87956	10.0424	9.79158	11.3633	11.4008	11.131	11.0337	10.8973	10.8086	11.7161	11.8642	11.74	10.6182	10.9578	11.1934
T1167	P18509	ADCYAP1	ADCYAP1	13.1212	13.2352	13.0424	13.3482	13.0914	13.2358	13.4275	13.084	12.8376	13.0254	12.9726	13.3089	12.9949	12.687	12.8865	12.7366	12.8732	12.4581	13.0528	12.8957	12.7891	12.8524	12.709	12.6677
T1168	P31749	AKT1	AKT1|PKB|RAC	12.4401	12.5114	12.938	12.325	12.4029	12.7116	13.0273	12.8245	12.8559	12.2906	12.7253	12.535	11.5637	12.3856	12.385	12.0269	12.2702	11.8813	12.8469	12.7207	12.6373	12.0867	12.3516	12.0771
T1169	P07355	ANXA2	ANXA2|ANX2|ANX2L4|CAL1H|LPC2D	9.72357	10.3257	9.67984	9.81714	9.46934	9.65621	9.61187	9.75417	9.88608	9.81953	9.59657	9.487	11.9099	10.6493	12.0738	11.3499	12.0951	11.4667	11.9889	12.1584	11.9435	11.3238	11.2218	11.604
T1170	P10415	BCL2	BCL2	12.2006	12.6031	11.469	11.9913	11.8978	12.0994	12.0988	12.0586	12.2533	11.855	11.1412	12.2002	14.6131	14.7786	14.5494	14.4726	14.3187	14.7714	14.7032	14.772	14.9841	14.4617	14.8073	14.5496
T1171	P24462	CYP3A7	CYP3A7	10.8487	10.5169	11.0297	11.0472	10.9047	11.1887	10.5254	10.6203	10.3607	10.972	11.1186	10.9652	13.4935	13.7588	14.004	14.0146	13.8517	14.1082	13.6983	13.8042	13.6783	13.8493	14.0371	13.9565
T1173	Q8NCG5	CHST4	CHST4	8.57786	8.54998	8.78867	8.5213	7.99781	9.18224	8.5826	8.6639	8.65017	8.68725	8.12051	8.48391	8.1722	8.30839	8.47149	8.28535	7.50328	8.21599	8.18068	8.51272	8.1433	8.42298	8.38783	8.21937
T1174	P41440	SLC19A1	SLC19A1|FLOT1|RFC1	10.9457	11.086	11.2562	11.1928	11.3524	11.3458	10.8726	11.1464	10.9418	11.325	11.5316	11.7027	13.3985	12.9572	13.332	13.1962	12.8717	13.2828	12.8424	12.9027	12.8964	13.1309	13.1529	13.2685
T1175	Q9BXS6	NUSAP1	NUSAP1|ANKT|BM-037|PRO0310	13.3249	13.4394	13.9293	12.43	11.8747	12.5492	13.3391	13.6226	13.662	12.7841	13.1111	12.6238	14.9532	14.5529	14.7357	13.7111	13.3465	13.6099	14.563	14.6556	14.531	13.8178	14.0696	13.4322
T1176	Q969K7	TMEM54	TMEM54|BCLP|CAC1	11.0403	11.2921	11.3113	11.8132	11.7958	11.7684	11.5061	11.4286	11.5899	11.5581	11.5538	11.7739	12.7537	12.5592	13.1886	13.1401	12.4822	13.0702	12.559	12.8176	12.4234	13.1365	13.338	12.9924
T1177	P61812	TGFB2	TGFB2	11.5715	11.6534	11.5288	12.0007	12.0391	12.0605	11.3599	11.6607	11.4254	11.8992	12.0458	12.3114	14.4551	14.4539	14.5095	14.4908	13.8947	14.5246	14.2405	14.4138	14.2354	14.4579	14.4108	14.4624
T1178	Q9UKV5	AMFR	AMFR|RNF45	10.8678	11.0492	11.3062	11.2001	11.1951	11.2791	11.0303	11.0513	11.0181	11.1797	11.4371	11.2608	12.6872	12.487	12.8029	12.6417	12.4962	12.7826	12.4939	12.5592	12.5392	12.7084	13.0848	12.5464
T1179	O43291	SPINT2	SPINT2|HAI2|KOP	10.4907	10.0144	10.1523	10.9059	10.8934	11.2608	10.0275	10.0238	9.94326	10.7467	10.9334	11.0021	11.4773	11.8966	11.4919	12.5163	12.3728	12.5382	11.8867	11.641	11.5571	12.3663	12.4751	12.5509
T1180	P51532	SMARCA4	SMARCA4|BAF190A|BRG1|SNF2B|SNF2L4	12.2479	11.9004	12.5741	12.5323	12.5306	12.6808	11.8371	12.1129	11.7483	12.5927	12.6865	12.478	11.8984	12.2835	12.7281	12.6618	12.2537	12.7047	12.1741	12.4448	12.1523	12.5206	12.7671	12.6993
T1181	P51636	CAV2	CAV2	12.6891	12.583	11.8066	12.4654	12.5135	12.404	12.3268	12.1674	12.1525	12.3995	12.2199	12.5651	13.8063	13.9817	14.2571	14.3461	14.131	14.3909	13.763	13.861	13.7153	14.2991	14.2781	14.2988
T1183	Q07960	ARHGAP1	ARHGAP1|CDC42GAP|RHOGAP1	9.24125	9.05494	9.97627	9.02973	9.45388	9.43031	9.03167	9.78631	10.0473	9.27352	9.31893	9.10272	11.1776	11.1009	12.017	11.4786	11.5406	11.2705	11.36	11.7483	11.8595	11.3553	11.5399	11.0833
T1184	P06731	CEACAM5	CEACAM5|CEA	10.459	10.504	10.6675	10.7623	10.7499	10.7214	10.632	10.5055	10.6786	10.8176	10.7055	9.6132	11.4301	11.7904	11.9601	12.0667	11.9321	12.1624	11.7355	11.937	11.7898	11.9366	12.1656	12.0452
T1185	P13688	CEACAM1	CEACAM1|BGP|BGP1	11.8645	11.87	11.7324	11.414	11.2277	11.4937	11.6884	11.8678	11.7003	11.5699	11.2374	11.3427	11.1369	11.5223	11.0611	11.3608	11.0524	11.1257	11.2693	11.1319	11.2116	11.2019	10.9827	11.1046
T1186	P40199	CEACAM6	CEACAM6|NCA	10.044	9.9614	9.66391	9.72837	10.1567	9.65331	9.80694	9.78089	9.6023	9.82694	9.99416	9.83156	11.4746	11.501	11.209	11.8062	11.7807	11.6269	11.3003	11.1906	11.2129	11.6929	11.5425	11.4938
T1187	P53779	MAPK10	MAPK10|JNK3|JNK3A|PRKM10|SAPK1B	11.1287	11.2426	11.1639	11.5759	11.7261	11.4271	10.9847	11.1404	11.5547	11.5624	11.2661	11.2926	10.655	11.1547	11.4636	11.056	10.8089	11.2444	10.7213	10.9706	11.0552	10.8319	10.8338	11.225
T1188	O14493	CLDN4	CLDN4|CPER|CPETR1|WBSCR8	8.16058	8.025	8.61232	8.10726	9.48544	9.71422	8.77494	8.27692	8.60443	9.57267	8.34232	8.04849	9.37868	9.87031	10.2227	9.9281	10.1026	10.0072	10.0358	10.0765	10.1272	9.82419	9.99086	9.69384
T1189	P08581	MET	MET	10.6126	10.2322	10.1328	10.7022	10.3326	10.5383	10.3118	10.2708	10.115	10.6057	10.6959	10.4033	12.5138	12.3851	12.7091	12.4782	12.7291	12.393	12.3882	12.4407	12.447	12.4038	12.4634	12.2761
T1191	P35212	GJA4	GJA4	10.7281	10.616	10.966	10.0762	10.1818	10.2901	10.5272	11.0433	11.0825	10.198	10.4886	9.96979	11.7217	12.2272	12.11	11.5726	11.5906	11.5985	12.1491	12.4354	12.5592	11.2764	11.7417	11.4063
T1192	P08034	GJB1	GJB1|CX32	9.53321	10.3087	10.0365	9.68947	10.2097	10.0283	9.81555	10.3173	10.4615	10.1675	10.2091	9.74277	11.0738	11.3959	11.2606	11.091	11.239	11.0946	11.3944	11.4746	11.4685	11.0575	11.3585	11.0885
T1193	P35354	PTGS2	PTGS2|COX2	10.7963	10.3129	10.0098	9.86654	10.1647	10.2975	10.3735	10.6514	10.2259	10.1905	10.4562	9.5464	12.1282	12.1612	11.0231	12.1695	12.6615	12.1017	12.3346	12.1277	12.0007	12.4078	12.479	11.9438
T1194	P00441	SOD1	SOD1	9.93036	9.86776	9.73894	9.4312	9.58177	9.36312	9.79567	9.90865	9.84395	9.38285	9.51305	9.43315	10.6983	10.9714	10.6131	10.7424	10.544	11.0443	10.7599	10.8397	11.1521	10.7732	10.5966	10.5045
T1195	P24530	EDNRB	EDNRB|ETRB	12.8333	13.0042	13.1459	12.3167	12.8083	12.4483	12.9886	12.9672	13.0248	12.6073	12.7241	12.3415	12.187	12.6256	12.0365	11.951	11.8823	11.8946	12.361	12.3048	12.5238	11.6956	11.818	11.7933
T1196	P06733	ENO1	ENO1|ENO1L1|MBPB1|MPB1	11.466	11.8833	12.3194	12.0802	12.8469	12.1185	11.8121	12.1988	12.922	12.6226	12.0997	11.4011	12.9155	12.9854	13.0745	12.9368	13.0279	13.0506	12.9432	13.2107	13.3861	13.0065	13.1536	12.8551
T1197	P28482	MAPK1	MAPK1|ERK2|PRKM1|PRKM2	9.91659	9.73303	10.0756	10.1765	9.94869	10.3316	9.69726	10.0626	9.894	10.2061	10.3052	9.9289	13.3387	13.4347	13.693	13.3898	13.4521	13.5699	13.4002	13.5925	13.8498	13.4215	13.8158	13.3777
T1198	P42345	MTOR	MTOR|FRAP|FRAP1|FRAP2|RAFT1|RAPT1	10.3972	10.0685	10.0329	9.57586	10.0104	9.5651	10.0479	10.2027	9.68896	9.67307	10.3493	9.72698	13.0564	12.9953	12.8464	13.1432	12.9121	12.9827	12.872	13.1308	12.9888	13.2843	13.1473	12.7365
T1199	P09758	TACSTD2	TACSTD2|GA733-1|M1S1|TROP2	11.2903	11.2027	10.9495	11.2081	11.4902	11.3778	10.9739	10.8594	10.4927	11.4205	11.375	11.4279	12.6096	12.7785	12.8974	12.7917	12.5777	12.8441	12.3672	12.6653	12.5004	12.6202	12.7031	12.8248
T1200	P56470	LGALS4	LGALS4	9.3232	9.55809	9.87141	9.37577	10.1977	10.2063	9.38278	9.59079	9.74577	9.97818	9.56223	9.35849	11.2387	11.6852	11.803	11.3515	11.3357	11.6498	11.4872	11.7493	11.9647	11.4366	11.4668	11.3676
T1201	O43474	KLF4	KLF4|EZF|GKLF	9.7846	9.81023	9.24321	10.2832	9.86774	10.0255	9.5576	9.47388	9.1539	10.0653	9.75858	9.85265	10.9821	11.608	10.9314	11.3686	11.337	11.4798	11.1407	11.0113	11.3379	11.0786	10.9649	11.5017
T1203	Q00613	HSF1	HSF1|HSTF1	9.14827	9.1254	9.0706	8.74881	8.92889	9.23194	9.07466	9.13282	9.01012	9.19613	8.98301	8.88547	10.4709	10.6119	10.7191	10.4459	10.4816	10.7433	10.5084	10.7236	10.7879	10.604	10.5842	10.6446
T1204	P54652	HSPA2	HSPA2	10.9048	10.7571	10.8472	11.0789	10.8856	10.8978	10.7466	10.7558	10.6262	10.9341	11.0323	11.1796	14.4391	14.3662	14.6615	14.2102	13.9726	14.3057	14.2396	14.3998	14.4598	14.1566	14.3489	14.3864
T1205	P31271	HOXA13	HOXA13|HOX1J	8.48356	8.5318	8.4834	9.28953	8.05586	8.27615	8.73893	8.55942	8.43625	8.38018	8.86416	8.37234	11.7489	10.9377	11.7968	11.4355	11.5294	11.3273	11.7842	11.7539	11.6145	11.4611	11.7503	11.2424
T1206	P31269	HOXA9	HOXA9|HOX1G	9.27516	8.7726	8.73133	8.35472	8.96159	8.94249	8.81367	8.69189	8.50433	9.94253	8.64035	8.53371	12.4904	12.2404	12.4565	12.332	12.3948	12.058	12.3268	12.3329	12.327	12.4515	12.2839	11.9632
T1207	P09629	HOXB7	HOXB7|HOX2C	9.25644	9.06176	9.29495	8.9968	9.04878	9.89075	9.13987	9.1508	9.15468	9.65535	9.26553	8.87421	11.9725	11.9483	12.1968	11.6664	11.7301	12.0265	11.9332	12.0048	12.3043	11.7379	11.9636	11.6962
T1208	O43248	HOXC11	HOXC11|HOX3H	9.57945	9.78066	9.7378	9.83047	10.1931	10.1572	9.40435	9.63552	9.48997	9.64247	9.60042	10.007	10.8922	11.1991	11.3356	10.7883	10.7511	11.0568	10.8726	11.0129	11.1457	10.788	10.7156	11.0262
T1209	P36956	SREBF1	SREBF1|BHLHD1|SREBP1	9.6887	9.39361	9.71889	9.82861	9.46324	9.1037	9.3437	10.0717	9.78783	9.23275	9.61253	9.27853	11.3889	11.3122	11.6836	11.0719	10.8828	11.2282	11.4646	11.674	11.5489	11.0228	11.4726	10.9732
T1210	P23193	TCEA1	TCEA1|GTF2S|TFIIS	9.84978	10.2851	9.57644	9.45215	9.76708	9.90354	9.82642	9.65939	9.67939	9.92385	9.66667	9.48084	11.6572	11.9169	11.7269	11.4881	11.6413	11.6009	11.5942	11.6799	12.0736	11.6001	11.6359	11.4751
T1212	P13598	ICAM2	ICAM2	8.82783	9.09385	8.79855	9.39189	9.7241	9.42576	8.9063	9.06366	9.10881	8.95918	9.3328	8.76026	10.8404	11.0878	11.4236	10.821	10.8443	11.0457	11.0078	11.2344	11.4779	10.7779	11.1419	10.9465
T1213	P08833	IGFBP1	IGFBP1|IBP1	9.14798	9.1405	9.11489	9.33957	9.01036	8.71015	9.1863	9.35675	9.108	8.62781	9.36364	8.78931	11.3449	10.8713	11.6016	11.1017	11.2897	11.0076	11.4359	11.6409	11.3524	11.2057	11.3545	10.991
T1214	P18065	IGFBP2	IGFBP2|BP2|IBP2	8.98305	8.63655	8.57058	8.65646	8.63304	8.69155	8.77332	8.77438	8.69965	8.99297	8.3185	8.06805	10.2222	10.0565	10.3638	9.99646	10.2533	9.94758	10.1881	10.3617	10.4246	10.0365	10.0378	9.79253
T1215	O00425	IGF2BP3	IGF2BP3|IMP3|KOC1|VICKZ3	9.30261	8.9892	8.88032	8.81968	9.03357	9.35032	8.97924	8.9427	8.90719	9.17167	8.85156	8.76029	11.7489	11.4874	11.7775	11.2945	11.4909	11.217	11.6951	11.8289	11.8962	11.4903	11.4395	11.1121
T1216	Q92934	BAD	BAD|BBC6|BCL2L8	9.76892	9.59178	9.51907	10.0215	9.68264	9.39449	9.86291	9.51171	9.42866	9.47075	9.80131	9.86342	11.2234	11.2454	11.3498	10.7384	10.7023	10.8905	11.1311	11.2198	10.9947	10.77	10.9032	10.7424
T1217	P57087	JAM2	JAM2|C21orf43|VEJAM|UNQ219/PRO245	8.92369	8.93531	8.92136	9.071	8.77911	8.60565	9.05641	9.02441	8.82373	8.55615	9.1572	8.76021	10.8208	10.2924	11.1628	10.7078	10.868	10.7352	10.9725	11.0877	10.8705	10.7987	10.9645	10.6728
T1218	Q13477	MADCAM1	MADCAM1	9.90555	10.0524	9.56488	9.03772	8.91365	8.98291	10.2741	9.48039	9.63067	9.56103	9.13205	9.13323	11.2691	11.3136	11.3768	10.9423	11.0831	11.0037	11.652	11.6777	11.6974	10.8008	11.0307	11.097
T1219	P09237	MMP7	MMP7|MPSL1|PUMP1	11.5235	11.5801	11.9143	11.8968	11.7902	12.14	11.7798	11.7097	11.5975	12.0708	12.1486	12.1737	13.5293	13.5486	13.6448	13.6457	13.6605	13.644	13.7334	13.7211	13.5946	13.8777	13.6326	13.7453
T1220	P42898	MTHFR	MTHFR	10.4279	10.4162	10.6986	10.5773	10.2712	10.9328	10.2719	10.4858	10.6049	10.6629	10.7639	10.7407	12.505	12.7302	13.0348	12.7065	12.9977	12.6376	12.8659	13.0356	12.9234	12.8086	13.0953	12.7674
T1221	P15941	MUC1	MUC1|PUM	10.1029	10.0077	9.62963	9.9484	9.61119	10.0039	9.35041	9.49272	9.90174	10.1858	9.61817	9.71175	11.8333	10.1382	12.0218	11.418	12.2772	11.6116	11.8495	11.9595	11.8796	11.3436	11.0187	12.0134
T1222	Q02505	MUC3A	MUC3A|MUC3	11.4422	11.5969	11.5395	10.9286	10.8606	11.0741	11.5707	11.3338	11.3766	10.9794	10.9275	10.9708	12.8014	12.9045	13.0208	12.5155	12.7207	12.7225	13.2679	13.3644	13.2665	12.4334	12.7221	12.6227
T1223	Q9UNQ0	ABCG2	ABCG2|ABCP|BCRP|BCRP1|MXR	10.0176	9.32073	8.85868	9.81543	8.88621	9.22875	9.38218	9.69073	9.23863	9.00021	9.59246	9.06432	11.7727	11.5105	11.6932	11.3332	11.4857	11.4979	11.7027	11.9982	12.0067	11.3432	11.5355	11.4214
T1224	P22392	NME2	NME2|NM23B	9.46604	9.67436	9.39799	9.14942	9.79586	9.32376	9.82833	9.62084	9.38916	9.0783	9.69553	9.49393	11.8018	11.7724	12.0405	11.4696	11.6971	11.4828	11.8967	12.163	12.1258	11.5814	11.7531	11.5536
T1225	Q16625	OCLN	OCLN	10.9732	11.4713	10.9731	11.4789	11.3594	11.236	10.9969	10.7976	10.7832	11.2922	11.1613	11.338	12.8644	11.3125	13.128	12.9024	13.349	12.9902	12.8261	13.0066	12.7781	13.0844	12.9287	13.3607
T1226	P10451	SPP1	SPP1|BNSP|OPN|PSEC0156	12.4558	12.5197	12.0189	12.3775	12.3669	12.4449	12.0134	11.6004	11.9314	12.3656	12.2324	12.3384	14.4115	14.2707	14.0742	14.2173	14.1741	13.9845	14.4154	14.361	14.2063	14.0766	14.1079	14.3259
T1227	P38936	CDKN1A	CDKN1A|CAP20|CDKN1|CIP1|MDA6|PIC1|SDI1|WAF1	8.65301	8.39446	8.07391	8.60364	8.25669	8.68509	9.40183	8.38587	8.2525	9.07962	8.54817	8.05255	9.66135	9.48389	9.69182	9.40389	9.45981	9.29277	9.83104	9.99072	9.774	9.4433	9.37467	9.42019
T1228	Q13153	PAK1	PAK1	8.58949	8.25321	7.74853	8.31175	8.25266	8.72269	8.5891	8.59167	7.73725	8.83974	8.08349	8.03516	9.16064	8.99904	9.04482	9.09619	9.00736	8.89107	9.40661	9.32629	8.99568	8.93795	8.99454	8.97771
T1229	Q99675	CGRRF1	CGRRF1|CGR19|RNF197	9.77348	9.88922	9.65025	9.82881	9.15876	9.42806	9.61472	9.53456	9.90587	10.0953	9.5235	9.61019	11.4078	10.4892	11.4758	11.1683	11.4542	10.7952	10.7835	11.5723	11.3877	10.982	10.9399	10.9836
T1230	Q15149	PLEC	PLEC|PLEC1	10.3552	10.5765	10.2694	9.89997	9.72176	9.87473	10.4699	10.1668	10.4106	10.1672	9.84307	9.96719	12.0637	12.158	12.1162	11.7361	11.9679	11.5893	12.4	12.5336	12.421	11.6159	11.8082	11.8473
T1231	Q01094	E2F1	E2F1|RBBP3	9.49776	9.3419	9.45204	9.26561	9.41578	10.0666	9.97406	9.38242	9.56915	9.77781	9.48905	9.54524	12.0659	11.9301	12.2601	11.6258	11.8076	11.6888	12.2967	12.3232	12.3451	11.8803	11.8399	11.6747
T1232	P43119	PTGIR	PTGIR|PRIPR	9.10021	8.51712	8.48147	8.84581	8.19862	9.60543	8.6532	8.77095	8.52507	9.116	8.46694	8.61234	10.3738	10.109	10.5424	10.1709	10.3881	9.86995	10.4095	10.5794	10.4328	10.0792	10.1276	10.1201
T1233	P63000	RAC1	RAC1|TC25|MIG5	9.76563	9.84806	9.40754	9.8221	9.48697	9.79589	9.34013	9.43289	9.81413	9.90363	9.46828	9.28547	12.3312	11.0387	12.3804	11.9758	12.6336	11.8777	12.2487	12.4496	12.4024	11.9585	11.838	11.9383
T1234	P29375	KDM5A	KDM5A|JARID1A|RBBP2|RBP2	11.2181	11.3064	12.24	11.7583	11.7827	11.5149	11.1572	11.7622	11.6661	11.6828	11.8864	12.1585	14.1741	13.8557	14.2461	14.0208	14.0633	13.7527	13.9272	14.2207	14.3058	14.0501	14.0804	13.9315
T1236	P31391	SSTR4	SSTR4	9.40148	9.27391	9.66506	9.45848	9.61876	9.62499	9.6171	9.73389	9.44234	9.6314	9.69736	9.54069	11.3931	11.655	12.2776	12.0078	11.863	12.0846	11.8688	12.1816	11.9272	12.0629	12.2917	11.8402
T1237	P09486	SPARC	SPARC|ON	10.1295	10.0371	10.4219	10.1719	9.58093	10.2805	9.79173	10.3427	10.1014	10.0837	10.0331	10.3774	11.664	11.6792	12.5161	12.1299	11.3166	12.0786	11.6221	11.9877	11.8654	12.2238	12.188	12.0683
T1238	P45983	MAPK8	MAPK8|JNK1|PRKM8|SAPK1|SAPK1C	12.7311	12.7086	12.6588	12.8651	12.5965	12.9405	13.125	12.7326	12.4029	12.8915	12.8962	13.1874	11.5762	10.909	11.4817	11.2922	10.9604	11.3807	10.8181	10.9275	11.0749	11.1562	11.2038	11.2954
T1239	P25101	EDNRA	EDNRA|ETA|ETRA	14.3139	14.5539	14.6942	14.5198	14.064	14.6228	14.8212	14.711	14.5037	14.4069	14.6486	14.8481	13.2362	12.7877	12.5453	13.0086	13.0292	12.9338	12.6556	12.5948	12.5575	12.9718	12.9367	12.962
T1240	P09429	HMGB1	HMGB1|HMG1	14.5575	14.6625	14.9648	14.0244	13.9595	13.8941	15.0225	15.1423	14.5382	14.2253	14.3095	13.964	11.293	11.4374	11.7627	11.2968	10.7708	11.1808	11.3817	11.5339	11.5871	11.2153	11.5676	11.1287
T1241	P08183	ABCB1	ABCB1|MDR1|PGY1	14.8963	15.0583	14.2074	14.7253	14.6536	14.568	15.0569	15.1975	15.1459	14.7035	14.2578	14.8265	13.2398	13.5066	13.771	13.763	13.1056	13.6526	13.3178	13.4864	13.256	13.6617	13.6945	13.6399
T1242	P25929	NPY1R	NPY1R|NPYR|NPYY1	8.56579	8.46291	8.64832	8.45556	8.32825	8.02645	8.47149	8.83995	8.89672	8.16713	8.33481	8.483	9.26425	8.85867	8.73845	8.83618	8.8832	8.53407	9.08626	9.21831	9.27031	8.88916	8.73444	8.67752
T1243	P18827	SDC1	SDC1|SDC	10.2269	10.0654	10.3922	9.99701	10.2528	10.2979	10.026	10.4385	10.0814	10.1099	10.2669	10.1393	11.9948	12.6672	12.881	12.8089	12.6668	12.8788	12.7883	12.9317	12.9515	12.7474	12.8436	12.6287
T1244	P35442	THBS2	THBS2|TSP2	12.2913	12.3518	12.4226	12.5868	12.4841	12.2375	12.3536	12.1863	12.4509	12.4431	12.3117	12.1078	14.8459	15.1151	14.7045	15.0119	14.7553	14.9624	15.1538	14.8812	14.9703	14.7922	14.8359	14.9093
T1245	Q8WTV1	THAP3	THAP3	9.17946	9.44416	9.96044	9.5899	9.6037	10.1056	9.59697	9.86718	9.55383	9.67035	9.7851	9.72205	11.0419	11.3852	11.8187	11.6394	11.527	11.539	11.2482	11.501	11.3774	11.5444	11.4557	11.4926
T1246	O95859	TSPAN12	TSPAN12|NET2|TM4SF12|UNQ774/PRO1568	12.6924	12.7801	13.0617	12.091	11.8335	11.8683	12.9302	13.2131	13.1205	12.319	11.8006	12.1366	11.8107	11.4187	11.7845	11.4524	11.4727	11.0603	11.6238	11.7083	11.6794	11.5128	11.422	11.0071
T1247	P09238	MMP10	MMP10|STMY2	10.9322	10.6454	11.021	11.1488	11.0258	10.9775	10.6897	10.9259	10.6679	10.7579	10.9137	10.9783	13.9513	14.8315	14.6797	14.5068	14.2808	14.4548	14.8243	14.7989	14.8503	14.4318	14.4014	14.4609
T1248	P45452	MMP13	MMP13	13.5569	13.3487	13.1225	13.503	13.4387	13.1272	13.4127	13.5066	13.5064	13.2466	13.1902	13.3487	13.4275	13.5743	13.7293	13.6221	13.4042	13.2763	13.5043	13.6205	13.4861	13.4163	13.4891	13.2218
T1249	P05198	EIF2S1	EIF2S1|EIF2A	11.5849	11.7375	11.4576	11.5019	11.5974	11.5097	11.4375	11.7811	11.7946	11.559	11.2656	11.9155	11.4701	11.7981	12.0247	11.7543	11.7219	11.4882	11.5947	11.7819	11.8044	11.6964	11.836	11.6133
T1250	Q9NYY3	PLK2	PLK2|SNK	10.3991	10.2187	10.11	9.87309	10.1687	9.96859	10.3901	10.2452	10.0994	9.88778	10.1393	10.1043	12.2657	12.2491	12.1623	12.146	12.0575	12.0607	12.3298	12.2569	12.2224	12.2285	12.1802	11.8921
T1251	P15311	EZR	EZR|VIL2	8.16259	7.99371	8.13139	7.95116	8.12713	7.73283	8.06756	8.16298	8.05733	8.60323	7.92026	7.83453	9.18222	9.34547	9.64097	9.34915	9.33379	9.16387	9.52706	9.70474	9.75207	9.28143	9.28011	9.03058
T1252	O43390	HNRNPR	HNRNPR|HNRPR	9.05328	8.86295	9.1551	8.80611	9.85066	9.49932	9.04224	9.24766	9.17092	9.71647	9.13707	8.9488	11.7506	11.4938	11.8439	11.3669	11.6056	11.4437	11.7426	11.9887	11.5876	11.4685	11.8637	11.2534
T1253	P32969	RPL9	RPL9|RPL9P7|RPL9P8|RPL9P9|OK/SW-cl.103	8.57098	8.23777	8.77196	9.18641	8.36531	9.0095	8.16904	8.82256	8.53711	8.79643	8.96383	8.5583	12.9187	12.5979	13.0347	12.3622	12.6032	12.1132	12.8269	12.8885	12.9663	12.433	12.4682	12.0896
T1254	Q07812	BAX	BAX|BCL2L4	9.51743	9.37184	9.48444	9.17484	9.19299	9.1775	9.50056	9.77459	9.31857	8.95517	9.4472	9.2668	12.0703	11.9663	12.1132	11.8343	11.9526	11.9233	12.1486	12.3259	12.0447	11.9747	12.1101	11.5651
T1255	P52292	KPNA2	KPNA2|RCH1|SRP1	8.77541	8.63092	9.04335	8.50966	8.65794	8.75304	8.58422	8.9355	8.71953	8.64693	8.70686	8.71838	9.8308	10.4756	10.4599	10.0316	10.1193	10.147	10.3251	10.4752	10.8453	9.91297	9.82299	9.9697
T1256	P21781	FGF7	FGF7|KGF	8.90845	8.72988	9.06594	8.56912	9.68086	9.22705	9.00282	9.19847	9.07332	9.01233	8.94035	8.57362	11.1984	11.2547	11.3426	11.0403	11.3137	11.1472	11.371	11.6758	11.4923	10.8774	11.2776	10.8701
T1257	P99999	CYCS	CYCS|CYC	8.38194	8.41434	8.68767	8.30213	8.4751	9.62819	8.2172	8.68875	8.08994	9.02775	8.69428	8.36325	10.5438	10.444	11.3358	10.5419	10.8734	10.6925	10.3744	10.9435	10.4781	10.6629	10.8229	10.432
T1258	P09913	IFIT2	IFIT2|CIG-42|G10P2|IFI54|ISG54	13.1099	13.2541	13.5442	11.5592	12.0412	11.1886	13.0689	13.3458	13.3049	11.6861	11.7719	11.5991	13.0101	13.1101	13.0928	12.3582	12.1693	12.2429	13.0278	13.1287	13.3099	12.221	12.161	11.9751
T1259	P01137	TGFB1	TGFB1|TGFB	10.0475	10.4459	10.2259	9.3888	9.73714	9.68569	10.0857	10.4733	10.5993	10.2553	9.70173	9.4687	11.9898	12.1358	12.2365	11.5168	11.5717	11.639	12.1369	12.4349	12.6478	11.2709	11.8111	11.4795
T1260	Q9H2G2	SLK	SLK|KIAA0204|STK2	8.86205	8.57491	9.02799	8.65884	9.74464	9.07368	8.67479	8.87477	9.13219	9.22074	8.63186	8.76506	11.0722	11.3219	11.389	11.1099	11.1372	11.1935	11.3154	11.4199	11.6484	11.1044	11.2439	10.9477
T1261	P10826	RARB	RARB|HAP|NR1B2	10.1285	9.95079	9.93755	10.1479	9.7623	10.2992	9.79714	9.95736	10.0795	10.2393	10.185	9.61826	12.0586	12.4247	12.4486	12.0608	12.1686	12.1792	12.249	12.307	12.7113	11.9129	12.2128	11.9392
T1262	Q99567	NUP88	NUP88	9.4652	9.29607	9.60699	8.99045	9.38515	8.91224	9.44453	9.69337	9.51194	9.11142	9.33284	9.15662	11.0093	10.9878	10.9084	10.8544	10.6723	10.8065	11.0071	11.2339	11.1212	10.834	10.7947	10.6463
T1264	Q00994	BEX3	BEX3|DXS6984E|NADE|NGFRAP1	13.724	13.6817	13.3334	13.7844	14.0056	14.0192	13.5654	13.4316	13.6939	13.6451	13.6053	14.0596	13.1954	13.4987	13.3041	13.1506	13.0961	13.4432	13.4038	13.4505	13.7603	12.9817	13.2841	13.1151
T1265	Q13838	DDX39B	DDX39B|BAT1|UAP56	11.9649	11.7177	11.6371	11.7341	11.4208	12.0328	11.8291	11.6604	11.6021	11.566	11.8482	12.0146	12.451	12.4411	12.8559	12.1223	12.1504	12.1692	12.3802	12.561	12.7522	12.0754	12.3543	11.9377
T1266	Q15223	NECTIN1	NECTIN1|HVEC|PRR1|PVRL1	9.31513	9.00311	8.69052	8.58584	8.73232	8.96474	8.83246	8.9312	8.49237	9.38452	8.73762	8.44709	10.474	10.2203	10.3244	10.0674	9.96141	10.0061	10.0661	10.4319	10.1955	9.96245	9.96355	9.871
T1267	Q14974	KPNB1	KPNB1|NTF97	6.68326	7.19431	6.98892	8.23774	7.28141	8.59177	6.88011	6.72068	6.9111	8.31556	6.97838	6.96341	5.67099	5.7418	6.04511	5.72572	5.58761	5.72913	5.81693	5.74481	5.69091	5.75086	5.78262	5.66808
T1270	P68104	EEF1A1	EEF1A1|EEF1A|EF1A|LENG7	10.5525	10.4294	10.3099	9.89333	10.3508	10.2574	10.4586	10.4184	10.3217	10.5021	10.3116	9.8424	12.6066	12.7373	12.9417	12.4515	12.1802	12.4475	12.6883	12.892	13.1363	12.4138	12.486	12.3027
T1271	Q14596	NBR1	NBR1|1A13B|KIAA0049|M17S2|MIG19	8.74668	8.63764	8.51256	8.93092	8.92347	9.20431	8.65022	8.79108	8.7917	9.52808	8.79753	8.43921	10.6831	10.9422	10.7267	10.646	10.4593	10.6158	10.7478	10.886	11.2833	10.3652	10.6106	10.5512
T1272	P08727	KRT19	KRT19	8.32711	8.6583	8.45418	8.3139	9.30986	9.22058	8.33608	8.40708	8.74496	8.90533	8.28705	8.17584	9.99828	10.3366	10.3694	9.78044	9.72944	10.2328	9.95049	9.93988	10.4636	9.68341	9.96693	9.9664
T1273	P04259	KRT6B	KRT6B|K6B|KRTL1	11.2652	11.3523	11.4928	11.2301	10.9127	10.8964	11.0216	11.5835	11.571	11.0242	10.9118	11.124	13.0317	13.0297	13.2709	12.6873	12.3025	12.6694	12.9719	13.2093	13.3614	12.5866	12.6907	12.5782
T1274	P07910	HNRNPC	HNRNPC|HNRPC	9.76133	9.86249	9.60562	9.79882	9.5774	9.85046	9.73078	9.88174	9.92318	10.1411	9.37651	9.36925	11.269	11.7087	11.3352	11.0461	10.9152	11.3136	11.233	11.6032	11.9388	11.0842	10.9309	11.1096
T1275	Q9Y6I7	WSB1	WSB1|SWIP1	9.63985	9.64933	9.4639	9.43084	9.25482	9.69944	9.6689	9.71124	9.62511	9.29538	9.14644	9.20393	11.7212	11.8058	11.989	11.1915	11.284	11.343	11.605	11.8814	12.1347	11.2189	11.2274	11.2612
T1276	P08887	IL6R	IL6R	9.84351	9.88666	9.76596	10.3034	10.2812	9.75831	9.98522	9.95106	9.8633	10.0839	10.1666	9.96196	12.1758	12.0378	12.3681	11.7307	11.6293	11.712	12.1225	12.0305	12.0955	11.8306	11.8623	11.5892
T1277	P12830	CDH1	CDH1|CDHE|UVO	7.45668	7.56227	8.15107	8.85892	7.35971	7.73213	7.86559	8.19575	7.69464	7.51587	8.29268	8.07391	8.23839	8.16832	8.59201	7.94732	7.78751	8.2451	8.48275	8.85433	8.58199	8.14565	8.13856	8.19595
T1278	Q15393	SF3B3	SF3B3|KIAA0017|SAP130	10.2984	10.0771	9.86952	9.86944	9.99923	10.0979	9.78813	9.92753	10.0192	10.3155	10.1171	9.81127	11.8978	11.9002	12.1293	11.6877	11.7173	11.8125	11.5047	12.1255	12.2727	11.7581	11.7141	11.7516
T1279	Q9P286	PAK5	PAK5|KIAA1264|PAK7	9.43099	9.11053	9.20489	9.04728	9.1121	9.42889	9.29358	9.11458	9.40058	9.18608	9.10891	9.02868	12.6579	12.2702	12.6284	12.1067	12.3401	12.1597	12.4093	12.5809	12.8795	12.2437	12.2476	12.0633
T1280	Q96HU1	SGSM3	SGSM3|MAP|RABGAPLP|RUTBC3	9.0762	9.30102	9.02326	9.48148	9.65205	8.93509	9.14626	9.09866	9.19546	8.87658	9.33238	8.73944	10.3629	10.4642	10.8322	10.3106	10.2356	10.4553	10.4279	10.5997	10.7112	10.1915	10.5431	10.3339
T1281	P61626	LYZ	LYZ|LZM	7.88132	7.99885	8.30061	9.09493	7.89744	8.01357	8.38419	8.19066	7.9231	7.8374	8.70493	8.18469	9.24356	9.03708	9.64527	9.21405	9.23635	9.14877	9.54746	9.60353	9.3301	9.38092	9.44259	9.0735
T1282	P42702	LIFR	LIFR	9.74282	9.6384	9.41202	9.02663	8.85925	9.18407	10.373	9.37639	9.48908	9.52963	9.03136	8.94252	10.8467	10.6796	10.9965	10.5222	10.6066	10.5558	11.5717	11.1885	10.9469	10.7105	10.7103	10.397
T1283	P01375	TNF	TNF|TNFA|TNFSF2	10.8986	10.982	10.8905	10.9941	10.8811	11.0823	11.2211	11.0807	11.3053	10.9215	10.9697	10.8454	10.7395	10.6562	10.5514	10.4021	10.7074	10.4075	10.9728	10.9547	10.8581	10.5108	10.552	10.3927
T1284	P05787	KRT8	KRT8|CYK8	8.65801	8.48063	7.74004	8.45374	8.20778	8.54256	8.29449	8.243	7.72069	8.31532	7.86057	8.03501	8.95458	8.95997	9.02046	8.93788	8.91036	8.68285	9.12184	9.31649	9.1177	8.72537	8.82885	8.75215
T1285	P19388	POLR2E	POLR2E	10.3779	10.7662	10.1701	10.5253	10.02	10.156	9.72207	10.1299	10.1797	10.3499	10.1857	10.1587	11.9008	10.566	11.9628	11.4122	12.1107	11.4638	11.8669	12.1005	11.9044	11.376	11.2618	11.955
T1286	P43694	GATA4	GATA4	10.4594	9.81935	9.56952	9.65483	9.43528	9.25197	9.72387	9.89832	10.0288	9.23599	9.2936	9.15882	11.6094	11.2001	10.9094	10.6165	10.7224	10.5453	11.2688	11.6499	11.5123	10.4346	10.571	10.6752
T1287	P39900	MMP12	MMP12|HME	13.3113	13.5127	13.4351	12.5577	12.5185	13.1879	13.6381	13.6443	13.7407	12.7879	13.0191	12.8934	13.5796	13.5096	13.6986	13.1622	13.2639	13.3139	13.7509	13.8188	13.8622	13.1765	13.4495	13.2787
T1288	O75506	HSBP1	HSBP1|HSF1BP	15.3537	15.5053	15.4412	15.3163	15.0402	15.4988	15.4193	15.1674	15.4222	15.2861	15.3392	15.3959	12.8888	13.0887	13.0091	12.7444	12.9234	12.6945	13.4149	13.2754	13.1534	12.5687	12.7865	12.7499
T1289	Q9Y5I7	CLDN16	CLDN16|PCLN1	13.5574	13.4643	13.3875	13.153	12.6821	13.2638	13.0265	12.9622	13.2741	13.1059	13.0068	13.4544	10.7695	10.0489	10.6673	10.7192	10.7604	10.5726	11.057	11.1563	11.0498	10.6737	10.6403	11.2859
T1290	P23396	RPS3	RPS3|OK/SW-cl.26	9.77429	10.2142	9.66088	10.0852	9.7516	9.17661	9.78266	9.87234	9.92941	9.10181	9.6537	9.34267	11.5431	11.7403	11.5879	11.1289	11.7131	11.0299	12.007	12.1302	11.9663	11.0916	11.4479	11.155
T1291	Q09472	EP300	EP300|P300	9.97373	9.93657	9.92674	9.75652	9.92704	10.4321	10.7163	9.96608	10.0125	10.1712	10.0047	10.0028	11.8897	12.0987	12.1742	11.6231	11.7138	11.7311	12.3168	12.3686	12.337	11.6348	11.7101	11.8609
T1292	P49189	ALDH9A1	ALDH9A1|ALDH4|ALDH7|ALDH9	13.0687	14.3293	14.2269	14.8399	14.7774	14.8064	14.2272	14.1085	14.1367	14.7307	14.6184	15.0219	13.2755	13.0229	13.3015	13.0865	13.197	12.7542	13.2441	13.3917	13.1061	13.0668	12.9344	13.0558
T1293	P27930	IL1R2	IL1R2|IL1RB	10.1694	10.6085	10.3409	10.2964	10.286	10.5596	10.1055	10.107	10.2454	10.2502	10.0197	10.2821	12.8057	11.6009	13.1316	12.554	13.1655	12.6954	13.03	13.1442	13.0152	12.6156	12.464	12.7839
T1294	Q15427	SF3B4	SF3B4|SAP49	11.4454	10.9879	11.6043	11.3289	11.0431	11.2653	11.7471	11.3367	11.4857	10.8617	11.3349	11.7527	11.4746	10.923	11.0785	9.92472	10.8792	10.6032	11.5743	11.5608	11.2808	10.7786	10.9017	10.8307
T1295	Q9P2K8	EIF2AK4	EIF2AK4|GCN2|KIAA1338	13.1376	13.037	12.7899	12.8955	12.1285	12.7806	13.4034	12.8529	12.6672	12.7109	12.4129	12.8232	13.3165	13.0842	13.1597	12.9614	13.0482	12.9046	13.4355	13.2639	13.2625	12.8956	13.1911	13.1662
T1296	P04198	MYCN	MYCN|BHLHE37|NMYC	10.424	10.518	10.4301	10.061	9.88184	10.3134	10.7213	10.6899	10.556	10.2144	10.1148	10.3862	10.5437	11.0808	10.9336	10.622	10.6668	10.356	11.2089	11.3731	11.2555	10.5559	10.5809	10.711
T1297	P78369	CLDN10	CLDN10	10.4073	10.5799	10.0016	10.2634	10.0617	10.0915	10.0853	10.0443	10.2303	10.4096	10.1728	10.29	11.2676	10.8499	11.7362	11.148	11.8265	11.0528	11.852	11.9278	11.8403	11.3156	11.1508	11.2639
T1298	Q9NTJ4	MAN2C1	MAN2C1|MANA|MANA1	10.6663	10.7069	10.9295	9.73459	10.4845	10.4466	10.5605	10.9148	10.9331	10.7973	10.6137	10.8985	12.2235	11.7052	11.8609	11.3019	11.3096	11.1923	11.7731	11.9321	11.9112	11.6106	11.4845	11.1372
T1299	P05160	F13B	F13B	12.0297	12.172	12.1401	11.1112	11.4839	11.3189	11.9731	12.4512	12.4896	11.3189	11.2054	11.6267	13.0176	12.6523	12.9461	11.8557	11.7613	11.9486	12.6654	12.6503	12.6555	11.8695	12.0941	11.8216
T1300	P31152	MAPK4	MAPK4|ERK4|PRKM4	9.83601	10.3253	10.5937	10.1223	10.203	10.031	10.4896	10.4471	10.8814	10.1465	10.193	10.0043	13.4382	13.2582	13.7525	13.0797	12.7645	12.7686	13.2308	13.5876	13.5398	13.1182	13.395	12.6172
T1301	P15514	AREG	AREG|AREGB|SDGF	11.3996	11.6488	11.5953	11.7333	11.7822	11.7286	11.4921	11.65	11.6408	11.7224	11.6761	11.8356	14.9055	14.9723	14.8153	14.7851	14.2139	14.6874	14.7493	14.8716	14.8486	14.7329	14.6638	14.7369
T1303	Q14585	ZNF345	ZNF345	8.84121	8.73042	9.41512	9.4249	9.42114	9.34769	8.46984	8.85893	9.11778	8.64213	9.19393	9.36697	11.3367	11.4829	11.8909	11.6306	11.4153	11.5766	11.4987	11.7531	11.8943	11.576	11.654	11.4934
T1304	P24534	EEF1B2	EEF1B2|EEF1B|EF1B	15.4127	15.5074	15.5301	15.4348	15.1265	15.3161	15.5503	15.5257	15.5586	15.2771	15.2157	15.2124	10.6628	10.9214	11.0748	11.3578	11.2321	11.329	10.7702	10.7858	10.6908	11.0914	11.2677	11.2588
T1306	Q96PM9	ZNF385A	ZNF385A|HZF|RZF|ZNF385	11.7588	12.184	12.3552	11.6871	11.6782	11.2531	11.99	12.4368	12.7518	11.8491	11.646	11.5602	12.8197	12.5988	12.9672	12.5788	12.5953	12.0831	12.6087	12.8394	12.9091	12.5528	12.5461	11.9805
T1307	Q04695	KRT17	KRT17	10.1962	10.1125	10.4311	9.69206	10.0183	10.2084	9.93523	10.4969	10.4136	9.79513	9.94317	9.93526	11.3623	11.842	12.1978	11.7371	11.6277	11.6253	11.7483	12.0292	12.082	11.5396	11.7952	11.5744
T1308	Q92673	SORL1	SORL1|C11orf32	10.2779	10.455	10.4625	9.81014	10.181	9.79701	10.4378	10.6646	11.1755	10.0738	9.89366	9.75985	11.1622	11.6312	11.5307	11.292	11.2202	11.105	11.4387	11.7458	11.8651	11.0558	11.2096	10.9689
T1309	P13693	TPT1	TPT1	9.6493	9.59628	10.1136	10.1353	10.1858	10.7017	9.67551	10.0746	9.73883	10.5627	10.3282	10.564	11.0131	11.0993	11.9013	11.549	11.5363	11.5198	10.9901	11.3272	11.0297	11.5653	11.5948	11.3438
T1311	Q9Y618	NCOR2	NCOR2|CTG26	7.95128	7.90183	8.37431	7.92771	8.1343	8.17167	7.64696	7.89721	8.22322	7.70396	8.36405	8.30948	8.93149	8.79595	9.43992	8.70235	8.42585	8.95686	8.75936	9.00727	9.0533	8.65433	9.10945	8.83304
T1312	Q8TEJ3	SH3RF3	SH3RF3|POSH2|SH3MD4	9.28572	9.03357	9.85119	9.99041	9.49724	9.70176	9.2969	9.33141	9.56458	9.25302	9.81064	9.59718	10.5023	10.6686	11.2201	10.5785	9.93229	10.7841	10.4027	10.6997	10.5717	10.5059	10.9146	10.4178
T1314	P51580	TPMT	TPMT	7.8299	7.85436	8.14741	8.09922	8.46004	7.68162	8.20311	8.32713	8.00742	7.66917	8.0054	7.81145	7.98482	8.3048	8.55506	8.45442	8.41618	8.47015	8.40865	8.71929	8.51233	8.58555	8.61429	8.16752
T1315	P19961	AMY2B	AMY2B	8.75941	9.00979	8.95044	8.56923	8.4655	8.60835	8.42641	8.88341	8.47307	8.60029	8.66637	8.56671	9.98528	10.0785	10.2998	9.81005	9.99469	9.90708	9.93378	10.1971	10.0051	9.79084	10.0075	9.68411
T1316	P62820	RAB1A	RAB1A|RAB1	8.85105	8.706	9.04855	8.66017	9.62445	8.93385	8.65306	9.10791	9.16691	9.1079	8.84932	8.52661	10.0552	10.2749	10.673	10.2729	10.6033	10.2613	10.2914	10.5788	10.2344	10.2154	10.5543	10.1657
T1317	P55735	SEC13	SEC13|D3S1231E|SEC13A|SEC13L1|SEC13R	8.32441	8.00148	8.40119	8.36108	8.15788	9.20638	8.15064	8.09441	8.04621	8.77981	8.22134	7.99955	9.90953	9.74439	10.2927	9.97059	10.1325	9.90319	9.9377	9.99778	9.90922	9.94869	10.0542	9.83056
T1318	O00488	ZNF593	ZNF593|ZT86	11.7001	11.7772	11.6987	10.7216	10.9785	10.6532	11.4309	11.6784	11.3657	10.8326	10.7618	11.0706	11.9424	12.0288	11.7604	11.714	11.5166	11.8925	11.9208	11.9525	12.1717	11.6652	11.6842	11.5169
T1319	Q6IAA8	LAMTOR1	LAMTOR1|C11orf59|PDRO|PP7157	13.5922	13.6075	13.2305	13.441	13.4991	13.4573	13.7198	13.4076	13.2595	13.5816	13.5783	13.4696	14.073	14.2877	14.1898	14.3805	14.1402	14.3734	14.0836	14.1638	14.3055	14.1055	14.153	14.341
T1320	P06702	S100A9	S100A9|CAGB|CFAG|MRP14	10.2741	10.3699	10.3425	10.3654	10.9371	10.1951	10.3971	10.4112	10.7972	10.6681	9.68992	9.99186	11.1283	11.4878	11.6626	11.2282	11.2567	11.5115	11.3407	11.4797	12.1199	11.2126	11.44	11.2479
T1321	Q5T200	ZC3H13	ZC3H13|KIAA0853	11.9012	11.6619	11.449	11.9903	11.6238	11.9357	12.0177	11.8987	12.6272	11.9403	12.0877	11.5564	12.0325	12.1454	12.7931	12.3616	12.4302	12.3586	12.1869	12.3985	12.4244	12.3401	12.7845	12.0954
T1322	P07492	GRP	GRP	13.1636	12.9472	12.8586	13.0483	13.0985	13.0109	13.0453	12.8273	12.698	13.2313	13.1017	13.2168	12.8595	13.2904	12.896	13.1118	12.5466	13.0979	12.815	12.9807	13.2226	12.8664	12.7131	12.9978
T1323	Q9NWB7	IFT57	IFT57|DERP8|ESRRBL1|HIPPI	12.4207	12.1659	11.9956	12.2753	12.3501	12.5022	12.1582	11.8891	11.6671	12.2807	12.3204	12.6119	14.526	14.739	14.6473	14.5339	14.3	14.7647	14.4658	14.5996	14.7958	14.4251	14.4329	14.7271
T1325	P16860	NPPB	NPPB	12.5304	12.22	12.018	12.2634	12.414	12.1881	12.286	12.092	11.999	12.3889	12.222	12.0188	13.9455	13.7858	14.0069	13.9822	14.0684	14.0165	13.7001	13.8331	13.8594	13.9984	14.0134	13.9251
T1326	Q9BQ70	TCF25	TCF25|KIAA1049|NULP1|FKSG26	9.3226	9.09944	8.24726	9.15087	9.39887	8.51733	9.0847	9.12029	9.1107	9.1004	8.78702	8.76083	9.24353	9.60189	9.318	8.98877	9.1834	8.55698	9.62123	9.91237	9.69683	9.18279	9.01277	8.71144
T1327	Q9Y3B1	PRELID3B	UniProtKB:Q9Y3B1|PTN002476778	9.96966	9.69397	10.3242	9.68274	9.90811	9.80696	9.62104	10.0055	9.64355	9.6985	10.1132	9.98919	12.6931	12.884	13.1895	13.0388	12.9431	12.9497	12.8432	13.0056	12.8175	12.8907	13.0433	12.8566
T1328	Q06455	RUNX1T1	RUNX1T1|AML1T1|CBFA2T1|CDR|ETO|MTG8|ZMYND2	11.1877	10.9498	10.9676	11.2351	11.6348	11.3087	10.8755	10.9164	10.8351	11.2597	11.4834	11.3623	12.8005	13.2792	13.1193	13.3028	13.3062	13.5523	13.0702	13.1545	13.4976	13.1103	13.3329	13.443
T1329	P08243	ASNS	ASNS|TS11	11.5212	11.434	11.0357	10.6695	10.9696	11.1503	10.7643	11.2049	11.3374	10.6019	11.3488	10.4265	12.2595	12.404	12.3912	11.876	12.0081	11.7766	12.3761	12.5337	12.6695	11.799	12.0499	11.6733
T1330	Q92530	PSMF1	PSMF1	14.5632	14.5025	13.9083	13.8255	13.852	14.0238	14.2975	14.0043	13.9282	14.1599	13.9743	13.8185	13.8953	14.0036	14.1222	13.8214	13.5097	13.7842	13.5898	13.8744	14.2345	13.7228	13.7387	13.5061
T1331	Q92575	UBXN4	UBXN4|KIAA0242|UBXD2|UBXDC1	13.1209	13.1676	12.2935	12.9112	12.8565	12.8784	13.3825	12.8797	12.7766	12.9224	12.5884	12.783	14.0429	14.1781	14.1218	13.9159	13.8911	14.1061	13.8187	13.8317	14.2783	13.8949	13.8337	14.0579
T1332	O14980	XPO1	XPO1|CRM1	7.95826	8.51307	8.17955	8.35146	9.18814	8.9991	8.21146	8.19485	8.83876	8.36953	7.92564	7.85229	10.6444	10.5567	11.1147	10.5332	10.6901	10.5169	10.8202	10.9955	11.1617	10.5933	10.7477	10.423
T1333	P13473	LAMP2	LAMP2	11.4367	11.5904	11.3329	11.2656	10.9701	10.8486	11.2034	11.1867	11.0471	10.8024	11.0188	10.7405	14.0249	13.8569	13.7696	13.6424	13.3662	13.4239	13.8462	13.91	13.9126	13.5984	13.6436	13.5084
T1334	Q96CP6	GRAMD1A	GRAMD1A|KIAA1533	12.1393	12.6307	12.1071	11.0866	11.3332	11.2701	12.07	11.9542	12.0303	11.5001	11.5244	11.2188	12.7627	12.839	12.72	12.2917	12.1757	12.1533	12.671	12.8362	12.9664	12.3503	12.1846	12.0602
T1335	O43159	RRP8	RRP8|KIAA0409|NML|hucep-1	8.59693	8.20567	7.83917	8.26136	7.96332	9.45316	8.24469	8.3019	8.07825	8.10649	7.83244	7.79316	9.484	9.45571	9.23673	9.20022	8.92545	9.17476	9.38719	9.4213	9.49548	9.02946	9.16775	9.05126
T1336	Q9ULM3	YEATS2	YEATS2|KIAA1197	8.05582	7.89477	8.10671	9.09073	9.14059	8.69235	8.58853	8.38004	8.3909	8.51608	8.47041	7.79831	9.39462	9.2894	9.71894	9.3389	9.16256	9.46108	9.36263	9.61159	9.48848	9.24901	9.42437	9.18816
T1337	Q969X2	ST6GALNAC6	ST6GALNAC6|SIAT7F|UNQ708/PRO1359	13.0202	13.0977	12.8946	12.8232	12.7692	12.613	12.9952	13.0212	12.9483	12.9729	12.537	12.4843	12.7636	12.7393	12.8194	12.5851	12.1069	12.6067	12.7664	12.9038	12.9194	12.509	12.5095	12.6123
T1338	P41180	CASR	CASR|GPRC2A|PCAR1	11.2076	10.9832	10.7293	10.6456	10.8237	10.7626	10.8727	10.6592	10.6988	10.604	10.7084	10.4913	13.4277	13.5507	13.3162	13.1878	13.1665	13.1732	13.2411	13.4118	13.4922	13.3604	13.1498	13.196
T1340	Q03135	CAV1	CAV1|CAV	10.2561	10.7893	10.2071	10.1063	10.1879	10.0091	10.1542	10.3316	10.2975	9.80256	10.2421	9.8431	12.3891	12.4005	12.5186	11.8141	11.6671	11.9844	12.3381	12.644	12.7393	11.8226	12.1564	11.8479
T1341	P56539	CAV3	CAV3	12.7272	12.8432	13.0788	12.0741	12.3281	11.8583	12.7414	13.0152	13.0276	11.8517	11.5785	11.5526	15.4429	15.0109	15.5003	14.7535	14.8463	14.4923	15.3971	15.6077	15.6542	14.7401	14.7401	14.4592
T1342	P29033	GJB2	GJB2	6.95324	7.18094	7.28945	7.4628	7.80382	8.43437	7.44042	7.40078	7.25418	9.26347	7.02722	7.24051	6.7837	6.77324	7.04093	6.85991	6.60264	6.66738	6.93988	7.06907	6.73719	6.8401	6.75611	6.54748
T1344	P16422	EPCAM	EPCAM|GA733-2|M1S2|M4S1|MIC18|TACSTD1|TROP1	8.34818	8.30777	8.35944	8.21486	9.27904	9.13817	9.17213	8.69144	8.65112	8.66593	8.35662	8.14971	9.73729	9.77771	10.056	9.61368	9.78247	9.78675	9.85842	10.0674	9.80178	9.62956	9.97099	9.62716
T1345	Q13177	PAK2	PAK2	13.5586	13.3812	13.3377	13.5415	13.5594	13.4224	13.0296	13.3151	13.1149	13.3789	13.3066	13.3741	14.9426	14.8546	15.1333	14.6332	14.2808	14.3923	14.9509	15.1569	15.1953	14.5425	14.6029	14.4567
T1346	P29374	ARID4A	ARID4A|RBBP1|RBP1	9.42271	9.77428	9.36269	9.10434	9.17103	9.22279	10.57	9.51287	9.61598	9.78922	9.1812	8.9215	11.6308	11.405	11.6796	11.0047	11.4623	10.9727	12.6502	12.1755	11.8081	11.2426	11.4051	10.8575
T1347	Q15796	SMAD2	SMAD2|MADH2|MADR2	9.58082	8.53888	7.35337	9.19519	8.12726	8.59243	9.07191	8.59411	8.00547	8.38557	8.72854	8.34857	10.6974	9.9279	9.16499	9.78131	10.0206	9.73616	10.1975	10.2187	10.0074	9.7735	9.95839	9.75038
T1348	P61457	PCBD1	PCBD1|DCOH|PCBD	9.14862	9.62907	8.84823	8.89766	9.70605	8.97004	9.77826	9.06901	9.08851	8.72675	9.37605	9.25936	10.5324	10.4529	10.2312	10.139	10.2413	10.0454	10.7558	10.7893	10.7381	10.2108	10.2333	10.3373
T1349	P37173	TGFBR2	TGFBR2	9.1046	10.8464	8.85843	8.91812	9.00899	8.22101	9.53928	8.88776	9.12427	8.66008	8.56344	8.8061	10.4273	10.1586	10.3528	9.69656	10.4387	9.821	10.5804	10.5868	10.2735	10.175	10.208	10.5455
T1350	P07996	THBS1	THBS1|TSP|TSP1	8.01941	8.98288	8.04332	9.80022	7.71112	7.83383	7.97473	8.1662	8.03953	7.7179	9.01638	7.85537	7.61581	7.86997	7.92678	7.32005	7.38252	7.33184	8.03269	8.16236	8.08473	6.85185	7.37396	7.48377
T1351	P04818	TYMS	TYMS|TS|OK/SW-cl.29	12.5151	12.9211	12.6785	12.7092	12.5959	12.9075	12.4573	12.3411	12.5625	12.5996	12.7892	12.5651	13.55	13.4012	13.1779	12.9414	12.9366	12.9942	13.6678	13.5941	13.5293	12.9099	13.374	13.0245
T1352	P78381	SLC35A2	SLC35A2|UGALT|UGT|UGTL	8.64055	8.94128	8.2562	8.29434	8.71986	9.24527	9.29247	8.73568	8.49547	9.20142	8.48285	8.38771	10.249	10.1563	10.1281	9.95535	9.77574	9.8111	10.3602	10.4199	10.3123	9.9995	10.1206	9.84496
T1353	Q03405	PLAUR	PLAUR|MO3|UPAR	9.07772	9.40612	8.8218	9.14818	8.56582	8.4141	8.55218	8.97648	9.06017	9.2386	8.59052	9.03775	10.4123	9.54467	10.4629	10.5045	10.7267	10.2863	10.3836	10.7677	10.5168	10.2488	10.3807	10.4552
T1355	P15692	VEGFA	VEGFA|VEGF	9.34376	8.61024	8.40633	8.89284	8.56139	9.11091	10.054	8.74208	8.5539	9.35259	8.72036	8.48732	11.4874	11.1564	11.386	11.1794	11.3732	11.0142	11.6325	11.6216	11.4174	11.2484	11.396	11.0413
T1356	Q93097	WNT2B	WNT2B|WNT13	8.89346	7.90204	7.831	8.74416	7.80894	9.67002	8.41351	8.43974	7.68534	8.69993	7.89461	8.13271	9.6048	9.22027	9.45879	9.28434	9.37983	8.93481	9.71006	9.47866	9.4388	9.18654	9.12728	9.05373
T1357	Q92535	PIGC	PIGC|GPI2	9.49095	9.14801	9.02961	9.41284	8.77271	9.01371	8.78864	8.6361	9.08591	9.29359	8.74669	9.00446	10.8418	10.0398	11.0952	10.5737	11.0429	10.4777	9.43412	10.7316	10.7462	10.5094	10.6126	10.6935
T1358	P16144	ITGB4	ITGB4	10.0595	9.83925	9.57614	9.27421	9.27659	9.21423	10.1761	9.52958	9.77119	9.21552	9.39509	9.33539	10.8829	10.4253	10.6209	10.1644	10.3942	10.0028	11.1792	11.0101	10.6449	10.1938	10.3756	9.94875
T1360	O43760	SYNGR2	SYNGR2|UNQ352/PRO615	9.65996	10.2908	9.89738	9.77222	9.81072	9.98642	10.8168	10.1533	10.1554	9.61291	9.90463	9.64113	10.9677	11.4673	11.1868	10.9255	11.0043	10.9783	12.1155	11.4314	11.5029	11.0431	11.1156	11.0108
T1361	P21757	MSR1	MSR1|SCARA1	8.66937	8.66315	8.49423	9.09371	8.43939	8.37714	8.78897	8.48511	8.69574	8.96795	8.50433	9.01128	9.08551	8.66898	9.20125	9.28323	9.25189	8.86439	9.18252	9.50878	9.00507	9.09512	9.13994	10.016
T1362	P20962	PTMS	PTMS	10.5059	10.5869	10.5624	10.0207	9.93525	9.9087	10.4331	10.6478	11.1486	10.0507	10.4712	10.4459	12.6489	12.087	12.4281	11.8201	11.7744	11.8306	12.2862	12.5182	12.6598	12.0697	12.0964	11.7726
T1364	O60493	SNX3	SNX3	8.5693	8.46979	8.66613	8.32339	8.33732	8.63466	8.96811	8.64495	8.97032	8.41473	8.49529	8.44338	9.37067	9.32666	9.91203	9.62663	9.32449	9.52201	9.56138	9.78828	9.53879	9.50246	9.6109	9.42905
T1365	Q92802	N4BP2L2	N4BP2L2|CG005|PFAAP5	10.9497	9.94818	9.82437	10.0606	9.96947	10.2857	9.08714	10.6005	10.3697	9.90213	10.439	10.4868	9.67787	8.50748	7.77298	10.7152	10.2552	11.0229	8.04576	9.18422	9.15656	10.2984	10.7069	10.5483
T1366	O00622	CCN1	CCN1|CYR61|GIG1|IGFBP10	8.95273	8.91246	8.94079	9.03112	8.73338	8.72758	8.82936	9.12623	8.93095	8.57925	9.01809	8.87983	10.3771	10.1238	10.0768	10.04	10.17	10.0094	10.1903	10.4512	10.2005	10.0797	10.1417	9.85019
T1367	Q8WWK9	CKAP2	CKAP2|LB1|TMAP	10.523	10.5184	10.9536	10.1159	10.4384	10.5956	10.4138	10.8495	10.7684	10.04	10.5235	10.4371	11.7541	12.1682	12.6847	12.2432	12.1176	12.5878	12.0211	12.3574	12.3037	12.1407	12.5815	12.1968
T1368	Q13794	PMAIP1	PMAIP1|NOXA	8.8041	8.58027	9.44642	9.14018	9.11934	8.97935	9.19386	8.98354	9.28855	9.35206	9.31449	8.91127	9.98439	10.1845	11.0371	10.7299	10.7128	10.6709	10.2609	10.5516	10.3013	10.5239	10.6961	10.4698
T1369	P49916	LIG3	LIG3	10.7177	10.5862	10.9074	10.7972	10.7379	10.9501	10.8241	10.9562	10.7496	10.7954	10.9131	10.9181	10.8042	11.0852	11.6364	11.6741	11.4235	11.7213	11.0405	11.0928	10.7581	11.6084	11.7676	11.6595
T1370	P55196	AFDN	AFDN|AF6|MLLT4	9.92734	10.041	10.2192	9.72651	9.84081	9.61943	9.80123	10.3062	10.3255	9.614	10.0655	9.91944	11.6468	11.2856	11.5688	11.4642	11.6411	11.2553	11.2786	11.6439	11.5865	11.5428	11.8448	11.0698
T1371	Q13330	MTA1	MTA1	9.44418	9.24832	9.82868	9.46463	9.83162	9.61821	9.19165	9.65616	9.54901	9.504	9.11708	9.57041	10.628	10.9352	11.7878	11.6154	11.6454	11.6291	11.1112	11.2953	11.0249	11.6977	11.8628	11.4084
T1372	O00268	TAF4	TAF4|TAF2C|TAF2C1|TAF4A|TAFII130|TAFII135	12.2258	12.2383	12.1189	11.2432	11.4275	11.061	12.0339	12.5847	12.9861	11.3337	11.0312	10.8827	12.8985	12.9131	13.148	12.6184	12.6686	12.4251	12.998	13.2632	13.267	12.4755	12.6111	12.3993
T1374	Q92797	SYMPK	SYMPK|SPK	8.0406	7.97112	7.94674	8.07312	7.66944	7.79037	7.72322	8.37561	8.32618	7.68417	8.12806	8.20201	7.5812	7.20775	7.35007	7.01658	6.95712	7.10167	7.12508	7.61806	7.37056	7.22715	6.79639	7.18893
T1375	Q05195	MXD1	MXD1|MAD	9.01513	9.07302	9.06244	9.5533	9.87497	9.95422	8.89349	8.95135	9.4841	9.65217	10.1016	10.0258	11.1622	10.9869	10.0425	11.3871	11.0831	11.6343	10.9026	10.6007	11.3263	11.4297	11.6884	11.3789
T1376	P19957	PI3	PI3|WAP3|WFDC14	10.9471	10.93	11.533	11.1813	10.9551	11.0567	11.1347	11.678	11.4661	10.7766	11.2353	10.9958	12.6322	12.3877	13.0125	12.2235	11.9312	12.0963	12.5094	12.8236	12.7884	12.2065	12.6632	11.9601
T1377	P35326	SPRR2A	SPRR2A	13.2232	13.2747	13.075	13.5899	13.512	13.5833	13.2514	13.3585	13.4068	13.361	13.3674	13.4956	12.1937	12.0745	12.6815	12.2997	11.7263	12.0545	11.9517	12.1193	11.9012	12.2793	12.3446	12.0672
T1378	Q05519	SRSF11	SRSF11|SFRS11	8.78614	8.59217	8.68827	8.73497	8.73221	8.30023	9.0202	8.83921	8.59074	8.24155	8.82022	8.74402	10.1154	10.4457	10.5722	10.4136	10.5294	10.4398	10.6954	10.7047	10.5979	10.422	10.6541	10.2422
T1379	Q12889	OVGP1	OVGP1|MUC9|OGP	9.39426	9.40035	9.58008	9.30994	9.17949	8.884	9.16512	9.62199	9.25859	8.94432	9.40951	9.12434	11.5466	11.7841	11.8706	11.4711	11.7163	11.3612	11.7575	11.967	11.6606	11.4396	11.8029	11.2558
T1380	P02533	KRT14	KRT14	9.09531	8.72566	9.27764	8.662	9.75684	8.5357	8.96266	9.12135	9.15002	8.96294	8.97959	8.54188	10.5643	10.6229	10.9158	10.4269	10.6121	10.4478	10.7284	10.8096	10.6622	10.3827	10.7588	10.2775
T1381	Q14916	SLC17A1	SLC17A1|NPT1	10.2601	10.2431	10.2348	9.53586	9.81049	10.2095	9.75735	10.1858	10.2562	9.88736	10.0249	9.55185	11.4035	11.4731	11.387	11.2816	11.6075	11.3774	11.3915	11.5679	11.6077	11.4502	11.5119	11.3226
T1382	P48230	TM4SF4	TM4SF4|ILTMP	10.3027	10.1581	10.1158	9.61731	10.0724	9.42276	10.2187	10.342	10.5667	9.80513	9.70571	9.83314	10.7615	11.0183	10.8337	10.8725	10.6613	10.64	10.9761	11.0145	11.233	10.8857	10.6591	10.7539
T1383	O60635	TSPAN1	TSPAN1	8.97338	7.99464	8.34982	8.01929	8.07046	7.8174	7.86288	8.39382	8.21822	8.97212	7.86622	7.85992	10.1093	9.64039	10.046	9.66366	9.62423	9.52265	9.70425	10.0446	10.121	9.48828	9.54961	9.32625
T1384	Q99816	TSG101	TSG101	7.1376	7.31502	7.7949	7.51726	8.96634	7.93872	7.58534	7.52344	8.22552	8.40545	7.17402	7.19035	7.55708	7.62477	7.83748	7.66691	7.66608	7.56039	7.91902	7.92553	7.71762	7.63831	7.86721	7.42749
T1386	Q02817	MUC2	MUC2|SMUC	7.80993	7.9067	7.6604	7.64763	8.06838	7.49056	8.28482	8.08048	7.69235	7.60518	7.9524	7.65789	8.50443	8.76544	8.34901	8.4628	8.14443	8.12879	8.69751	8.82434	8.63125	8.51501	8.26139	8.25252
T1387	P35637	FUS	FUS|TLS	9.6788	9.82778	9.92713	9.39536	9.36046	9.29157	9.46489	10.0259	10.2934	9.75522	9.16889	9.08425	10.9655	11.0749	11.3902	10.9472	10.8743	10.9311	11.2111	11.5699	11.2744	10.7795	11.0717	10.7012
T1388	Q16881	TXNRD1	TXNRD1|GRIM12|KDRF	9.6718	9.54518	9.72783	9.58573	10.4913	9.99137	9.65706	9.765	9.97386	9.93654	9.96906	9.53921	11.8969	12.1877	12.2776	12.0619	12.0609	12.2859	12.1342	12.288	12.7532	11.9679	12.2213	11.7719
T1389	Q9BU70	TRMO	TRMO|C9orf156|HSPC219	9.54083	9.06167	9.26691	9.49489	9.60545	9.78106	9.02208	9.18148	9.22755	10.0633	9.73499	9.29871	10.9933	11.1409	11.4467	10.9426	11.1053	10.9946	11.0723	11.2051	11.3992	10.9922	11.218	10.9952
T1390	O15350	TP73	TP73|P73	9.65511	9.59163	9.73188	9.44561	9.51048	9.28265	9.66845	9.85701	9.43007	9.24475	9.64941	9.47733	11.2061	11.7286	11.7804	11.6086	11.4702	11.4952	11.6112	11.7495	11.8178	11.4993	11.3663	11.244
T1391	Q9H3D4	TP63	TP63|KET|P63|P73H|P73L|TP73L	9.96341	9.76292	10.1666	9.91106	10.0217	10.0192	9.87482	10.2506	10.0676	9.76248	10.3532	10.1319	11.7063	11.9429	12.5696	12.2215	12.1829	12.1224	11.9995	12.432	12.3657	12.0347	12.518	11.9011
T1392	P04637	TP53	TP53|P53	7.85267	7.9805	8.18608	8.0017	8.9155	7.88854	8.40504	7.944	8.38649	8.63296	7.98988	7.92397	8.87907	9.20637	9.19268	9.52295	9.62737	9.45491	9.19256	9.29186	9.43258	9.45617	9.55071	9.32767
T1393	P63261	ACTG1	ACTG1|ACTG	9.60749	9.28623	10.0216	9.47902	9.6535	10.2569	9.41419	9.84176	9.4182	9.85985	9.73986	9.49148	11.6882	11.7083	12.2268	11.8126	12.0405	11.8374	11.6701	11.987	11.9011	11.897	11.9866	11.8564
T1394	P09104	ENO2	ENO2	8.71685	8.62102	8.73189	8.31475	8.5893	9.10382	8.83186	8.88557	8.55459	9.36734	8.73192	8.23588	10.3439	10.5468	10.8382	10.5547	10.1987	10.2741	10.556	10.7158	10.7777	10.5401	10.2704	10.1982
T1395	Q7Z304	MAMDC2	MAMDC2	11.6647	11.7492	11.4174	11.6415	11.5967	11.7949	11.5001	11.447	11.5132	11.8519	11.6659	11.8219	12.8702	13.1487	13.1813	12.6846	12.5871	12.877	12.9342	13.0117	13.5544	12.6821	12.889	12.7391
T1396	P03956	MMP1	MMP1|CLG	9.13211	9.07195	9.11425	8.65413	9.80733	9.48352	9.36615	9.1878	9.41294	8.79352	9.00209	8.70621	10.9241	11.1979	11.2485	10.6017	10.7253	10.9531	10.93	10.9513	11.3079	10.5129	10.7894	10.7035
T1397	P04626	ERBB2	ERBB2|HER2|MLN19|NEU|NGL	10.4285	10.4907	10.0748	9.86245	10.1478	10.3399	10.3584	10.2076	10.1986	10.3576	10.1116	10.0307	14.1069	13.9157	13.918	13.8394	13.6477	13.8252	13.7858	14.0627	14.0267	14.0049	13.861	13.8159
T1398	Q13322	GRB10	GRB10|GRBIR|KIAA0207	9.59953	9.54572	9.29657	9.43257	9.37716	9.73348	9.66489	9.48442	9.62657	9.57786	9.53523	9.32035	13.4576	13.2122	13.2884	13.3188	13.3133	13.182	13.2441	13.4025	13.64	13.3417	13.3657	13.1641
T1399	P07093	SERPINE2	SERPINE2|PI7|PN1	12.9084	12.8162	12.9136	12.9055	12.5405	13.0846	12.8316	12.7013	13.0921	12.8411	13.151	13.0029	10.6507	10.6889	10.7963	10.4837	10.4974	10.5823	10.7167	10.9103	10.7128	10.5104	10.4479	10.4883
T1400	P01876	IGHA1	IGHA1	13.3263	13.4004	13.6785	13.3728	13.1534	13.0966	13.2412	13.4407	13.6099	13.2408	13.2017	13.0065	11.0713	10.4593	11.3507	10.6806	10.6404	10.6137	11.3175	11.3688	11.213	10.7225	11.1373	10.5492
T1401	Q9NRS4	TMPRSS4	TMPRSS4|TMPRSS3|UNQ776/PRO1570	11.8797	12.1733	11.737	11.1612	11.5299	11.4481	11.3929	11.5094	11.7554	11.2777	11.7065	10.996	11.6681	11.6998	11.5598	11.1138	10.9914	11.3019	11.375	11.7311	12.0833	11.1871	11.3266	10.9994
T1402	P17948	FLT1	FLT1|FLT|FRT|VEGFR1	9.86634	10.3101	9.68145	9.42742	9.58844	10.0215	9.93188	9.66904	9.57555	9.69222	9.58154	9.19651	11.1044	11.1981	10.6447	10.7707	10.9474	10.9501	11.1781	11.2885	11.3832	10.8018	11.0637	10.7715
T1403	Q13671	RIN1	RIN1	14.5149	14.312	13.8379	14.2632	13.9142	14.053	14.3565	14.0521	13.9777	14.5496	13.9766	14.0545	12.8334	12.7923	12.8275	12.6079	12.4531	12.4572	12.5282	12.6698	12.5288	12.4501	12.424	12.55
T1404	Q96CN7	ISOC1	ISOC1|CGI-111	8.16705	8.18043	8.488	8.54603	7.9157	7.98507	8.43346	8.62757	8.31914	7.90233	8.52124	8.16446	9.17543	9.07736	9.17088	8.99861	8.91856	8.97747	9.3525	9.53407	9.53506	9.03532	9.00834	8.99906
T1405	P08253	MMP2	MMP2|CLG4A	11.2288	11.6446	11.1145	10.6329	11.2977	10.7668	10.848	10.746	10.8131	10.956	10.812	10.7319	12.4198	12.4808	12.5707	12.4866	12.0711	12.3547	12.1531	12.3786	12.5434	12.4639	12.2048	12.3148
T1406	P31151	S100A7	S100A7|PSOR1|S100A7C	10.255	10.6082	10.3375	10.044	10.1876	10.052	10.0079	10.2798	10.2511	10.2888	9.99877	9.59813	12.6763	12.5901	12.7332	12.2217	12.2336	12.1585	12.4734	12.7808	12.8569	12.3943	12.2441	12.0645
T1407	O60487	MPZL2	MPZL2|EVA|EVA1|UNQ606/PRO1192	11.3967	11.2935	10.9643	11.135	11.5967	11.2437	10.9861	11.1088	10.7663	11.3312	11.1626	10.9294	12.5279	12.4845	12.6991	12.3975	12.099	12.3085	12.515	12.6446	12.6682	12.3667	12.3859	12.3176
T1408	Q9Y5A7	NUB1	NUB1|NYREN18	15.3382	15.2517	14.9943	15.1006	14.9448	14.9706	15.2173	15.3267	15.6382	15.0792	14.7804	14.8576	12.0735	12.1525	12.7818	12.2439	11.8407	12.2512	12.0967	12.3739	12.2662	12.1304	12.3145	12.3048
T1409	Q14247	CTTN	CTTN|EMS1	14.0931	13.8563	13.7035	14.1756	14.0494	14.0764	13.8228	13.4723	13.7401	14.0805	13.9175	13.9845	15.0265	14.6397	14.7087	14.871	14.9739	14.6654	14.8942	14.862	14.7267	14.962	14.9356	14.7794
T1410	Q9H1C4	UNC93B1	UNC93B1|UNC93|UNC93B	9.72811	10.1839	8.94195	9.95404	9.52156	9.58932	10.213	9.51411	9.60173	9.47846	9.81794	9.30519	11.391	11.4986	11.7432	10.8412	11.0271	10.907	11.6828	11.8421	11.6137	10.8227	10.9741	10.951
T1411	P13164	IFITM1	IFITM1|CD225|IFI17	9.86028	10.4971	9.75758	9.72497	10.0042	10.1237	10.9021	10.1225	10.1717	9.8146	9.75214	10.0482	11.466	12.1959	11.862	11.6522	11.6997	11.6387	12.7802	12.4249	12.4553	11.6817	11.7867	11.8306
T1412	Q96FV9	THOC1	THOC1|HPR1	14.4799	14.4299	14.1342	14.3979	13.7501	14.174	14.5907	14.327	14.2585	14.2557	13.9365	14.141	11.4494	10.5976	11.6151	11.2674	11.8278	11.0832	11.7711	11.6817	11.62	11.0872	11.1772	11.7702
T1413	Q14761	PTPRCAP	PTPRCAP|LPAP	10.1034	10.387	10.2352	10.503	10.3084	10.2122	10.127	10.1333	10.4372	9.71654	10.291	9.72087	11.9949	11.9054	11.9414	11.2971	11.7746	11.1693	12.3908	12.4091	12.2125	11.2378	11.699	11.3764
T1415	O75626	PRDM1	PRDM1|BLIMP1	8.73182	8.72532	8.42939	9.11072	8.71472	9.5758	8.92619	8.67051	8.46466	9.16228	8.51484	8.51536	10.022	9.88053	10.0317	9.76749	9.99007	9.58568	10.0587	10.2841	10.046	9.75103	9.87599	9.61918
T1416	O43683	BUB1	BUB1|BUB1L	13.259	14.0073	13.9531	13.5682	13.426	13.5285	14.1031	13.8218	14.0779	13.3802	13.3478	13.5814	10.9164	10.9057	11.5127	11.2028	11.5089	11.1431	11.7733	11.7556	11.3405	11.2536	11.2793	11.0317
T1417	P22736	NR4A1	NR4A1|GFRP1|HMR|NAK1	8.91373	9.38809	8.47896	9.26486	8.05924	8.16625	8.48037	8.73909	8.5471	8.14177	8.66435	8.3038	9.50341	9.49023	9.50487	9.16255	9.39252	9.21694	9.79226	10.0065	9.58743	9.3684	9.47008	9.69104
T1418	O75330	HMMR	HMMR|IHABP|RHAMM	13.418	13.4084	13.9382	13.786	13.5579	13.879	13.6002	13.7195	13.6924	13.5975	13.9144	13.936	13.7167	13.5858	13.6062	13.3356	13.486	13.3115	13.9208	13.8718	13.8457	13.517	13.5115	13.3372
T1419	P11926	ODC1	ODC1	8.75604	8.50569	8.35055	9.05275	8.98629	9.91027	8.6963	8.89874	8.36414	9.44537	8.69328	8.78457	10.1507	9.966	9.88963	9.89347	10.2064	9.68759	10.029	10.416	10.2712	9.92204	9.88041	9.87836
T1420	P31350	RRM2	RRM2|RR2	12.4996	12.5298	12.2159	11.4575	12.2445	11.3733	13.3782	13.258	12.5622	12.3698	12.1995	12.1835	11.6245	10.9022	11.1285	10.9709	11.6595	10.758	11.3107	11.5337	11.5295	11.0465	10.913	10.9369
T1421	P06493	CDK1	CDK1|CDC2|CDC28A|CDKN1|P34CDC2	10.8172	10.9542	10.2891	10.3657	10.0697	9.86091	10.3375	10.3615	10.6146	10.0053	10.175	10.2541	12.6038	12.2471	12.5014	11.9209	11.9894	11.5579	12.3542	12.8438	12.5024	11.983	12.2222	11.7586
T1422	O00533	CHL1	CHL1|CALL	15.4509	15.6293	15.5185	15.459	15.6011	15.3769	15.7188	15.5734	15.7185	15.4926	15.3086	14.9075	14.0173	13.7418	13.7723	13.9749	14.004	13.9599	13.906	13.7234	13.3916	13.9031	13.9879	14.1335
T1423	Q02241	KIF23	KIF23|KNSL5|MKLP1	9.81575	9.78464	9.78126	9.93752	9.83418	9.86305	10.5266	9.7376	9.71227	9.7336	10.2577	10.1351	10.6646	11.253	11.0416	10.7412	10.7905	10.834	11.9922	11.3896	11.4184	10.8856	10.9197	10.9215
T1425	Q16342	PDCD2	PDCD2|RP8|ZMYND7	11.0336	10.819	11.3309	11.7514	11.7374	11.8865	11.3092	11.4617	11.1635	11.7509	12.1075	11.8035	14.4948	13.9524	13.9079	14.0673	14.0012	14.008	13.9906	13.8443	13.8392	14.2062	14.1767	13.9996
T1426	P14784	IL2RB	IL2RB|IL15RB	9.78397	9.88285	9.89927	9.51256	9.45242	10.0382	9.77894	10.0332	9.7761	9.30169	9.55843	9.77685	9.96258	9.93069	10.431	9.53236	9.44011	9.87389	9.69108	10.0485	10.0725	9.46896	9.86021	9.65965
T1427	Q12834	CDC20	CDC20	8.57711	8.52018	9.31325	8.52541	8.53976	8.78961	8.82073	8.88299	8.96596	8.34305	8.94459	8.75316	10.393	10.3594	11.0701	10.4759	10.2029	10.4351	10.3524	10.6611	10.4204	10.508	10.7554	10.3692
T1428	P33552	CKS2	CKS2	13.6501	13.7444	13.6726	13.8742	13.8642	13.6472	13.9523	14.1414	13.8856	13.8786	13.6877	13.7775	11.3386	11.3614	11.886	11.5261	11.1496	11.3389	11.174	11.2897	10.945	11.5992	11.6536	11.5474
T1429	Q16667	CDKN3	CDKN3|CDI1|CIP2|KAP	7.83167	7.82504	8.02259	8.29355	7.89189	7.82393	8.13668	8.17568	8.50986	7.75523	8.35553	8.10389	7.73332	7.33519	7.78064	7.48815	7.48221	7.50545	7.86156	7.76986	7.69889	7.60415	7.68903	7.50481
T1430	P05108	CYP11A1	CYP11A1|CYP11A	9.27477	8.89519	9.6418	9.03291	9.39033	9.00553	8.99031	9.67109	9.90678	8.9687	9.4999	9.4585	10.4896	10.2554	10.8192	10.2993	10.1127	10.2336	10.5197	10.7547	10.7373	10.3208	10.5852	10.2975
T1433	P26583	HMGB2	HMGB2|HMG2	9.36442	9.23872	9.40489	9.15319	9.01559	9.05774	9.09504	9.47124	9.41997	8.89937	9.29922	9.31589	10.5306	10.2214	10.2973	9.88285	10.0244	9.94132	10.2412	10.407	10.3011	10.1296	10.3463	9.80771
T1434	P63146	UBE2B	UBE2B|RAD6B	10.4308	10.6649	11.5997	10.2748	10.4076	10.0631	11.1274	11.9899	12.091	9.85808	9.8346	9.51885	10.7971	10.7958	11.4472	10.6674	10.7347	10.8971	10.7841	11.3358	11.0784	10.8153	11.2318	10.6302
T1435	P49642	PRIM1	PRIM1	8.55109	8.25473	9.08903	9.24551	9.18788	8.97823	8.97512	8.55064	8.98509	9.09867	9.03309	8.97857	9.34711	9.46289	10.3631	10.0011	10.0185	9.95019	9.56312	9.93872	9.78571	9.94304	10.0805	9.88429
T1436	P18754	RCC1	RCC1|CHC1	8.99977	9.11859	9.26548	9.34288	9.49605	9.71009	9.20407	9.42726	9.17785	9.60003	9.65717	10.1114	9.32482	9.50672	10.2346	9.89212	9.96778	9.92509	9.50411	9.8227	9.55758	9.96556	10.2707	9.92263
T1439	P21453	S1PR1	S1PR1|CHEDG1|EDG1	13.2672	13.0996	13.3423	13.6812	13.445	13.7352	12.9231	13.3085	13.0917	13.3144	13.761	14.0806	13.0405	13.1022	13.3535	13.0889	12.6191	13.038	13.0857	13.3319	13.1665	13.0425	13.2002	12.7612
T1440	P20248	CCNA2	CCNA2|CCN1|CCNA	8.89819	8.63086	9.01722	8.44664	8.69628	8.68	8.53356	9.05812	8.63347	8.77366	8.92514	8.95243	9.9397	9.92147	10.642	10.2241	10.0432	10.3305	9.88215	10.1983	9.64126	10.42	10.598	10.2571
T1441	P15036	ETS2	ETS2	9.21894	9.08347	9.20435	9.06442	9.16307	8.44293	9.18261	9.32201	9.13287	8.65582	8.91349	8.98821	8.67607	8.95707	9.10693	9.12678	9.22164	9.10974	9.13926	9.19789	9.16169	9.3724	9.27221	9.08733
T1442	P24001	IL32	IL32|NK4|TAIF	9.31835	9.20718	9.87623	9.27862	9.22418	8.96324	9.19433	9.75614	9.48367	9.07214	9.62778	9.15187	10.7827	11.0525	11.6648	11.1999	11.0966	11.0203	11.1396	11.5307	11.4611	11.1036	11.417	10.9354
T1443	Q16611	BAK1	BAK1|BAK|BCL2L7|CDN1	9.86207	9.66475	9.80036	9.80643	10.6063	9.70862	9.79934	9.84988	9.81137	10.0125	10.1384	9.67434	12.3016	12.4364	12.4082	12.4047	12.4992	12.497	12.4467	12.5233	12.4643	12.4449	12.7265	12.324
T1444	P20815	CYP3A5	CYP3A5	10.3035	10.1339	10.4308	10.0592	10.3007	10.7379	9.97507	10.3427	10.4699	10.5458	10.6059	10.1052	10.296	10.5	10.8407	10.5615	10.7552	10.6588	10.4301	10.7519	10.7335	10.6305	10.7188	10.5469
T1445	P12814	ACTN1	ACTN1	8.39702	8.45313	8.65554	8.642	8.82035	8.47581	8.62262	8.80364	8.50299	8.30183	9.16395	8.55128	9.84482	9.91852	10.1778	10.078	10.1489	10.0608	10.0857	10.2981	10.2842	10.1753	10.3466	9.99022
T1446	Q92835	INPP5D	INPP5D|SHIP|SHIP1	9.21001	8.91775	9.24717	8.81076	8.97018	8.75188	8.71936	9.38147	8.96884	8.87222	9.12532	8.96261	10.9064	11.1562	11.3278	10.9414	11.0161	10.9628	10.9877	11.4131	11.3623	10.9917	11.1727	10.8526
T1447	Q02363	ID2	ID2|BHLHB26	8.86317	8.64378	8.95971	8.61027	9.54357	8.73963	8.75412	8.95439	8.67525	9.0183	8.86277	8.79258	10.3133	10.4654	10.8286	10.4505	10.5188	10.6472	10.5105	10.7453	10.6614	10.4858	10.8196	10.3813
T1448	P21333	FLNA	FLNA|FLN|FLN1	7.84184	7.91467	8.19924	7.97677	8.22203	8.9471	8.10723	8.18921	7.74027	9.02928	8.03821	7.66489	8.97183	9.22167	9.88198	9.3795	9.52545	9.2924	9.24808	9.5796	9.35318	9.35237	9.6065	9.26257
T1449	P05305	EDN1	EDN1	8.74994	8.73987	8.40222	8.36986	8.41064	8.16817	8.83248	8.63921	8.76205	8.31271	8.55674	8.36552	10.3312	10.3534	10.1575	10.2806	10.1541	10.075	10.5019	10.4594	10.5338	10.3031	10.2123	10.0142
T1450	P20592	MX2	MX2	8.70614	8.55191	8.79764	8.19482	8.4132	8.24209	8.36587	8.62198	8.46945	8.97793	8.60284	8.30492	9.66372	9.81908	10.1619	9.7103	9.76367	9.79631	9.86885	10.104	10.0479	9.70072	9.95932	9.53867
T1451	P11802	CDK4	CDK4	9.75093	9.91218	9.61025	10.1819	11.0589	10.2967	9.68205	9.68919	9.77628	10.5759	10.5822	9.89297	11.1174	11.3378	11.3007	11.204	11.048	11.3567	11.3449	11.6045	11.549	11.2062	11.41	10.9931
T1452	O75556	SCGB2A1	SCGB2A1|LIPHC|MGB2|UGB3	8.58075	7.53394	7.90748	8.39711	7.65436	8.60614	7.838	7.87764	7.56435	8.7383	7.99771	7.67322	9.31744	9.1208	9.58036	9.28061	9.50855	9.3559	9.27733	9.62208	9.2289	9.40399	9.61351	9.28154
T1453	P32927	CSF2RB	CSF2RB|IL3RB|IL5RB	9.49697	9.29018	9.15871	9.02296	9.22234	8.68253	9.32525	9.46179	9.20806	8.89465	9.24574	9.03432	9.97741	10.6368	10.1987	10.5062	10.3964	10.3743	10.6334	10.5397	10.73	10.4497	10.4835	10.2893
T1454	Q92837	FRAT1	FRAT1	14.4946	14.3023	14.4641	14.6724	14.489	14.8858	14.3969	14.4208	14.0766	14.5871	14.7433	14.8759	11.3661	11.7056	11.6437	11.984	11.869	12.0424	11.5471	11.6283	11.6932	11.6974	11.9209	12.0646
T1455	O14763	TNFRSF10B	TNFRSF10B|DR5|KILLER|TRAILR2|TRICK2|ZTNFR9|UNQ160/PRO186	7.95061	7.79165	8.86294	7.44013	9.15167	7.83981	8.42824	7.86007	8.54461	8.09867	7.98461	7.47782	9.08899	9.17623	10.4023	9.60187	9.89457	9.91635	9.67237	9.64578	9.38716	9.79441	10.0968	9.52722
T1456	O75363	BCAS1	BCAS1|AIBC1|NABC1	8.69188	8.67356	8.87428	8.504	8.98701	9.66093	8.64977	8.99947	8.60104	9.43027	9.12534	8.63372	11.3522	11.2663	11.5096	11.37	11.7485	11.365	11.4802	11.5032	11.2085	11.5202	11.7793	11.2416
T1457	P12525	MYCLP1	MYCLP1|MYCL1P1|MYCL2	9.05346	8.94768	8.98747	8.49159	8.88964	9.26113	9.03738	9.19021	8.83613	9.79257	9.02925	8.68045	11.1573	11.1998	11.3642	10.926	10.7107	10.8446	11.1193	11.3831	11.3561	10.9407	10.8113	10.7849
T1458	P12525	MYCLP1	MYCLP1|MYCL1P1|MYCL2	8.62932	8.73203	8.27689	8.62063	8.58702	8.99284	8.51904	8.71287	8.51869	9.38849	8.58705	8.4186	10.8019	10.774	10.7458	10.4031	10.6213	10.5674	10.6972	10.9946	11.2058	10.5029	10.7473	10.4963
T1459	P49842	STK19	STK19|G11|RP1	8.50467	8.4534	8.85404	8.77269	9.6778	9.51192	9.01756	8.6105	9.0402	8.93332	8.68518	8.72656	9.90984	9.80582	10.3935	9.82037	10.0526	9.69032	10.0843	10.1173	10.0853	9.83455	9.99676	9.63812
T1460	O15091	KIAA0391	KIAA0391|MRPP3	9.08226	9.12904	9.20486	9.44229	8.98005	9.05217	9.21371	9.18593	8.97146	9.00374	9.52342	9.06704	11.3062	11.5774	11.3825	11.0787	10.3185	11.3291	11.4817	11.4874	11.6645	11.0999	11.5584	11.2139
T1461	Q13347	EIF3I	EIF3I|EIF3S2|TRIP1	10.9063	10.8624	10.493	10.5958	10.8011	10.8821	10.6575	10.5538	10.3724	10.8221	10.8538	10.7136	14.3814	14.5195	14.5455	14.6799	14.0209	14.8037	14.2928	14.5341	14.4857	14.6027	14.4512	14.7204
T1463	Q13520	AQP6	AQP6|AQP2L	9.10647	9.51975	9.46917	9.63555	10.1808	9.42405	9.35292	9.40076	9.59814	9.52353	9.19032	9.06157	10.9959	11.1541	11.1755	10.7994	10.9167	10.7963	10.9496	11.0686	11.1482	10.7785	10.6527	10.8228
T1464	Q13021	MALL	MALL|BENE	10.2553	10.0436	10.4066	10.0982	10.0916	9.95967	10.3662	10.4194	10.5402	9.90688	10.1253	9.76284	11.5581	11.4729	12.0573	11.6575	11.4598	11.6058	11.6345	11.9829	11.9594	11.5395	11.8489	11.459
T1466	P02743	APCS	APCS|PTX2	8.78386	8.73039	8.49496	8.59693	8.44719	9.2931	8.9608	8.72948	8.7314	8.71277	8.56933	8.56911	10.7398	10.7253	11.0717	10.7912	10.8083	10.6587	10.6247	10.9693	11.2979	10.4965	10.6659	10.7436
T1467	P60709	ACTB	ACTB	8.24833	8.08201	8.33822	8.82021	8.1273	8.25005	8.59043	8.50422	8.19539	7.91686	8.93457	8.30556	9.95196	9.50418	10.2445	9.94862	9.98893	9.97822	9.92383	10.1959	10.0563	9.9716	10.224	9.873
T1468	P07148	FABP1	FABP1|FABPL	12.6778	12.7705	12.3183	12.4379	12.2453	12.6349	12.4687	12.124	12.2472	12.4018	12.506	12.3688	12.9313	12.9044	12.8302	12.7233	12.2294	12.8255	12.7173	12.7747	12.7728	12.6989	12.7505	12.8265
T1469	O00566	MPHOSPH10	MPHOSPH10|MPP10	9.13535	9.06921	8.78275	8.78503	8.95992	9.17892	9.09015	9.13233	8.94678	9.30068	8.83717	8.6557	11.8264	11.6508	11.5467	11.4664	11.3087	11.4628	11.8278	11.8825	11.8227	11.5594	11.4887	11.1992
T1470	O43826	SLC37A4	SLC37A4|G6PT|G6PT1|PRO0685|TRG19	10.2363	10.241	9.95647	9.97067	10.1678	9.94401	10.265	10.1781	10.1584	10.3669	9.66322	9.67091	9.99997	10.3846	10.3712	10.1351	10.1793	10.4056	9.88817	9.87635	10.389	10.023	10.0935	10.2909
T1471	Q02962	PAX2	PAX2	9.17968	9.31329	9.44023	9.12828	10.29	9.81949	9.46706	9.5354	9.90771	9.37065	9.4434	9.29947	13.8989	13.9909	14.223	13.8064	13.7815	14.2443	13.9537	14.2011	14.5053	13.9724	14.3411	14.0706
T1472	P12277	CKB	CKB|CKBB	8.4874	8.66306	8.84133	8.95785	8.4605	8.5291	8.80928	8.75758	8.51948	8.62414	8.88289	8.30005	9.58088	9.70939	10.1739	9.6676	9.41093	9.14307	9.77695	10.0324	9.96092	9.44445	9.71854	9.78728
T1473	Q07020	RPL18	RPL18	8.96932	8.89152	8.57818	8.79616	8.58421	8.10328	8.80807	8.62784	8.68119	8.4905	8.84567	8.4587	9.90607	9.84988	9.92935	9.74534	10.1244	9.27268	10.1485	10.2831	10.1954	9.58932	9.62775	9.68337
T1475	P47914	RPL29	RPL29	9.96224	10.5876	10.3714	10.0278	10.7675	10.2944	11.1547	10.5523	11.2027	9.9644	10.3781	10.1071	10.9772	11.4441	11.3155	10.7218	11.1571	11.0296	12.0948	11.7697	11.8888	10.9668	11.1754	11.1884
T1476	Q02878	RPL6	RPL6|TXREB1	8.71386	9.33427	8.28746	9.20445	8.05966	7.75156	8.74328	8.5099	8.64842	8.52148	8.12701	8.45775	9.10291	8.77806	9.18604	9.31838	9.23234	8.86672	9.34848	9.50148	9.30157	8.90713	9.0745	9.68009
T1477	P20839	IMPDH1	IMPDH1|IMPD1	9.11002	9.88065	8.75684	9.3661	8.49019	8.41366	8.67012	8.84717	8.97425	8.57642	8.94821	8.47561	9.82075	9.93085	10.0037	9.88217	9.7497	9.67133	10.4055	10.4614	10.4877	9.61147	9.93681	9.56575
T1479	P46782	RPS5	RPS5	10.0044	10.6709	10.4056	10.1234	10.1962	10.0782	10.9865	10.8943	11.0068	9.77917	9.99714	9.76647	11.2576	11.3428	11.24	10.9047	10.9904	10.8307	11.9898	11.701	11.5531	10.9087	10.992	10.9189
T1480	P46926	GNPDA1	GNPDA1|GNPI|HLN|KIAA0060	9.29436	9.58128	9.00318	9.30485	8.89787	9.02489	9.22776	9.11948	9.25933	8.97044	8.8541	9.02186	10.6616	10.5826	10.6233	10.473	10.7126	10.4931	10.6333	10.963	10.8421	10.3696	10.6584	10.7133
T1481	P62888	RPL30	RPL30	9.22581	9.56472	8.93134	9.50042	8.91635	8.95058	9.35468	9.14584	9.26861	8.97485	9.39188	9.4039	10.3157	10.2643	10.3732	10.2129	10.4695	10.2653	10.7313	10.9274	10.8795	10.1467	10.377	10.5453
T1482	P32119	PRDX2	PRDX2|NKEFB|TDPX1	9.26399	9.09652	8.62496	8.92693	8.80242	8.74782	9.97513	9.22536	8.9363	9.53471	9.13895	8.87949	10.6937	10.6067	10.7019	10.6515	10.8153	10.5513	10.9447	11.1454	10.9357	10.644	10.7782	10.7183
T1483	P39019	RPS19	RPS19	10.3466	10.5564	10.8553	10.1829	10.3964	10.5369	10.5093	10.7331	11.1063	10.2499	10.2034	10.3601	12.838	12.6105	12.9533	12.5825	13.0695	12.398	13.0095	13.0925	13.0724	12.7707	12.8925	12.4523
T1484	P14174	MIF	MIF|GLIF|MMIF	14.3359	14.5185	14.028	15.065	14.7131	15.0804	13.8862	13.771	13.7759	14.6941	14.8699	15.211	14.653	13.7307	14.2159	14.2932	14.4984	14.0974	13.4554	14.3218	14.1555	14.4181	14.3269	14.5698
T1485	P35228	NOS2	NOS2|NOS2A	13.7182	13.4712	12.8837	13.7739	13.6325	13.7486	12.9474	12.6124	12.4951	13.543	13.6735	13.5276	13.3057	12.7557	12.4877	13.046	12.7316	12.7271	13.0192	12.9487	12.6666	12.9949	12.912	12.827
T1486	P33992	MCM5	MCM5|CDC46	9.66087	9.77981	8.53958	9.75556	9.33613	9.15816	10.0755	9.63754	9.49855	9.22821	9.76272	8.77952	11.0607	11.1456	10.8214	10.659	10.7587	10.6194	11.3533	11.7775	11.4208	10.6045	10.6887	10.6259
T1487	P18124	RPL7	RPL7	9.1209	9.71591	8.88725	8.92643	9.31718	9.46215	10.9238	9.31923	9.30876	8.95989	9.4789	9.29622	10.6658	10.7949	10.2996	10.1933	10.3765	10.4041	11.9717	10.965	10.978	10.0043	10.3371	10.4706
T1488	P16150	SPN	SPN|CD43	10.1055	10.3027	9.8821	9.96306	9.97252	9.77086	10.1818	9.84595	9.98324	10.1009	9.87114	10.1821	11.6527	11.2921	11.5693	11.3799	11.8028	11.4227	11.7763	11.9241	11.7529	11.5004	11.7168	11.8467
T1489	P30047	GCHFR	GCHFR|GFRP	15.7623	15.8515	15.6954	15.7103	15.9295	15.8447	15.8331	15.724	15.7335	15.8368	15.8877	15.7674	15.7176	15.4843	15.5375	15.7479	15.5991	15.7748	15.4955	15.5043	15.4843	15.6956	15.6046	15.686
T1490	Q99439	CNN2	CNN2	12.4475	12.4742	12.8398	13.5244	13.5245	13.9193	12.3606	12.5898	12.1655	13.589	13.8935	13.9485	12.6742	12.2588	12.224	12.7593	12.5398	12.8014	12.3897	12.2094	11.9802	12.8596	13.1239	12.7437
T1491	P25325	MPST	MPST|TST2	10.564	10.6944	10.9884	10.3071	10.256	10.2018	10.7136	10.7587	9.93414	10.0025	10.3932	10.3102	10.5359	10.635	11.0048	11.0131	10.6299	11.2802	10.4745	10.5231	10.3167	10.9067	11.3261	11.1689
T1492	Q01860	POU5F1	POU5F1|OCT3|OCT4|OTF3	11.9661	12.1734	12.1754	12.311	12.3273	12.7705	12.0111	11.9967	11.6688	12.4062	13.0327	12.7138	11.6993	11.7907	11.9998	12.0414	11.4762	12.0547	11.6335	11.6436	11.5623	11.9931	12.2809	12.0177
T1493	Q15363	TMED2	TMED2|RNP24	12.5585	12.8386	12.95	11.5591	11.657	11.7816	13.0167	13.0187	12.6968	11.8647	11.9366	12.1731	12.4137	11.9756	11.8705	11.3535	11.4512	11.1613	12.0888	12.1579	12.3013	11.4717	11.4676	11.1901
T1494	Q92988	DLX4	DLX4|BP1|DLX7|DLX8|DLX9	8.65381	8.48401	9.03458	8.62995	9.4258	9.0414	8.23462	8.94731	8.66245	8.51804	9.08617	8.84647	10.0928	10.4678	10.9762	10.6294	10.6315	10.848	10.4505	10.7789	10.6993	10.6498	10.9918	10.5921
T1495	Q99973	TEP1	TEP1|TLP1|TP1	15.1317	15.0949	14.9977	15.03	15.1242	15.0551	15.064	15.1135	15.3558	15.0824	15.001	14.8901	14.6031	14.6463	14.629	14.7148	14.6248	14.5306	14.6222	14.7066	14.6685	14.512	14.5237	14.4744
T1496	Q9UFH2	DNAH17	DNAH17|DNAHL1|DNEL2	9.66976	9.80986	10.0537	9.83338	10.1081	10.3601	9.98295	10.3091	10.3611	10.246	10.1823	10.1584	12.0473	11.991	12.5606	11.9683	12.0667	11.758	12.1725	12.5912	12.3813	11.9636	12.1941	11.8443
T1497	Q9HC84	MUC5B	MUC5B|MUC5	9.54979	9.73678	9.88641	9.97915	9.87907	9.78689	9.49738	9.9248	9.93078	9.91421	10.0099	10.0275	12.2702	11.789	12.0301	11.3319	11.2933	11.3218	11.8242	11.9602	11.9582	11.4498	11.4221	11.1302
T1498	O15403	SLC16A6	SLC16A6|MCT6|MCT7	12.8706	12.8145	13.1744	13.3989	13.3755	13.6409	12.6766	12.7494	12.7967	13.4101	13.5716	13.5748	14.9151	14.4459	14.6749	14.7359	14.7432	14.6277	14.513	14.7117	14.5705	14.7349	14.8803	14.6598
T1499	P50391	NPY4R	NPY4R|PPYR1	11.9983	11.9056	11.6958	11.4188	11.3047	11.2061	11.6628	12.3398	11.9336	10.9892	11.2719	11.1433	12.1728	12.2779	12.6298	11.8442	11.2666	11.8938	12.1582	12.5982	12.4336	11.6925	12.0532	11.7001
T1500	O15209	ZBTB22	ZBTB22|BING1|ZBTB22A|ZNF297	10.6895	11.09	11.0881	11.2643	11.2356	11.3475	10.5797	11.4105	11.0825	11.4713	11.243	11.7082	12.0103	12.1313	12.7296	11.8208	11.4726	11.6513	11.969	12.4627	12.2283	11.7114	11.8847	11.6237
T1501	O60234	GMFG	GMFG	9.11287	9.36609	9.70144	9.27836	9.23535	9.3195	9.05919	10.281	9.48431	9.43313	9.68777	9.42643	11.6249	11.1791	11.501	11.3413	11.3254	11.1715	11.2185	11.5065	11.5175	11.4141	11.3726	11.0476
T1502	Q13491	GPM6B	GPM6B|M6B	9.1216	8.98275	9.07277	8.94343	9.20259	9.00662	8.77174	9.43628	9.27395	8.82442	9.27711	9.04906	10.04	10.5805	10.3493	10.4094	10.5363	10.5657	10.3018	10.7035	10.6549	10.4421	10.5835	10.4826
T1503	Q7Z392	TRAPPC11	TRAPPC11|C4orf41	8.24452	8.28579	8.9863	8.29652	8.20728	9.40147	8.77548	8.65151	8.62426	8.58502	9.33781	8.59866	10.0319	10.1488	10.6932	10.3011	10.2829	10.3541	10.2343	10.5444	10.2579	10.3232	10.7498	10.0949
T1504	Q9GZS9	CHST5	CHST5	9.21788	8.93852	9.60281	9.6475	9.32387	9.37486	9.16965	9.37316	9.31384	9.38659	9.34327	9.81707	11.4695	11.2553	11.8725	11.4292	11.593	11.3205	11.4088	11.7924	11.2943	11.689	11.8137	11.2173
T1505	Q6UVY6	MOXD1	MOXD1|MOX|UNQ2493/PRO5780	7.83825	7.98921	7.92197	7.81573	8.0271	7.51644	7.93718	8.12338	7.8799	7.42804	8.01148	7.81126	8.61065	8.93447	9.06119	8.68422	8.60541	8.83236	9.0174	9.12681	8.86701	8.7399	8.81647	8.63161
T1506	O95865	DDAH2	DDAH2|DDAH|G6A|NG30	8.59419	8.57191	8.8863	9.01531	8.68993	8.48061	8.53107	9.00645	8.66237	8.45106	8.87244	8.68208	10.3774	10.7938	11.2296	10.8634	10.8483	10.7995	10.9174	11.1833	11.1667	10.7382	10.8169	10.6023
T1507	Q15582	TGFBI	TGFBI|BIGH3	8.8659	8.72224	9.2309	8.42249	9.3862	8.43548	9.16837	9.08611	9.10626	8.86805	8.9532	8.53108	10.8072	10.7779	11.2454	10.7324	10.7032	10.8972	11.0504	11.2915	11.2594	10.7204	11.1822	10.7698
T1508	Q01629	IFITM2	IFITM2	9.04832	9.11787	9.20113	8.52584	9.19937	9.7979	8.9433	9.22215	8.87957	9.3035	9.09372	8.83191	10.9984	11.2339	11.496	11.1442	11.3108	11.2094	11.1106	11.2816	11.6158	11.0649	11.227	11.1243
T1509	P62841	RPS15	RPS15|RIG	8.50352	8.61352	8.4341	8.31017	8.68903	8.05919	8.62989	8.75213	8.51637	7.99111	8.63891	8.41924	10.039	10.3618	10.3996	10.09	9.98276	10.0707	10.355	10.572	10.5744	10.0719	10.1234	10.0671
T1510	P62917	RPL8	RPL8	8.54253	8.55412	8.50215	8.27192	8.70941	8.22689	8.56926	8.76039	8.69275	8.6253	8.67132	8.68558	10.3923	10.6277	10.8174	10.588	10.4758	10.6519	10.7869	11.0709	11.0969	10.475	10.7531	10.3941
T1511	P15880	RPS2	RPS2|RPS4	7.86601	7.89773	8.5913	8.02729	9.34295	7.90035	8.68893	8.07251	8.64855	8.82515	8.17109	7.87515	9.75696	9.81976	10.2032	9.94151	10.0224	9.99879	10.0595	9.98748	10.1525	10.115	10.1234	9.75728
T1512	Q99808	SLC29A1	SLC29A1|ENT1	8.55254	8.05752	8.01076	8.21865	8.45792	8.85224	8.28646	8.57114	8.10819	9.04142	8.14498	7.90506	11.1153	11.0071	11.0077	10.7418	11.0481	10.8235	11.0706	11.2088	11.0532	10.915	11.1624	10.825
T1513	P19338	NCL	NCL	11.3209	11.2286	11.5512	9.93617	10.3502	10.5212	11.035	11.3527	11.2999	10.124	10.4556	10.2895	11.3969	11.8885	11.749	11.3727	11.3948	11.4679	11.8095	11.925	12.2062	11.4109	11.5124	11.1955
T1514	Q16864	ATP6V1F	ATP6V1F|ATP6S14|VATF	11.787	11.8495	12.2874	11.5321	11.8395	11.9487	11.6179	12.1748	12.0853	11.4365	12.2233	11.4601	12.259	12.5116	12.6174	12.2396	12.2335	12.3282	12.4866	12.8365	12.9848	12.015	12.5135	12.0382
T1515	Q99832	CCT7	CCT7|CCTH|NIP7-1	11.4876	11.6222	12.0424	11.9565	12.0519	11.6018	11.8671	11.9736	12.6261	11.7882	11.901	11.173	11.3501	11.3438	11.6666	11.4691	11.6494	11.4591	11.5453	11.9149	11.931	11.3904	11.7044	11.3624
T1516	P62906	RPL10A	RPL10A|NEDD6	13.5105	13.7953	14.0475	13.6567	13.7208	13.6776	13.853	13.9701	14.4975	13.7595	13.811	13.1204	12.8869	12.7237	13.0393	12.5987	12.9038	12.5646	12.7755	13.1254	13.0618	12.7593	12.8274	12.4867
T1517	P54753	EPHB3	EPHB3|ETK2|HEK2|TYRO6	8.73958	8.61646	8.69263	8.53616	8.88236	8.51697	8.36339	8.92686	8.59066	8.24472	8.89413	8.93581	9.73616	9.98851	10.1415	10.1337	10.1014	10.0862	10.0026	10.5604	10.2077	10.0434	10.1628	10.0727
T1518	P36969	GPX4	GPX4	9.7626	9.65453	9.58719	9.79382	10.04	9.83759	9.51591	9.66635	9.51171	9.76358	9.85612	10.0061	13.4528	13.5557	13.579	13.778	13.5504	13.7167	13.3822	13.5263	13.407	13.7044	13.6573	13.5526
T1519	P55884	EIF3B	EIF3B|EIF3S9	11.8666	12.2235	12.1951	11.5192	12.2043	11.5521	12.2818	12.323	12.3077	11.9967	12.0459	11.0879	12.5846	12.5918	12.5832	12.4278	12.2924	12.6101	12.5748	12.6328	12.5683	12.339	12.6055	12.5225
T1521	P01135	TGFA	TGFA	11.2918	11.2958	11.0228	10.9414	11.3683	11.2626	10.9183	10.8199	10.6255	11.3045	11.4797	11.2232	13.4171	13.5085	13.5043	13.4942	12.9322	13.5352	13.4181	13.5285	13.6399	13.4321	13.4953	13.3711
S0001	P10721	KIT	KIT|SCFR	9.01367	9.20346	8.4714	8.32064	8.47804	8.375	8.48969	8.4893	8.74169	8.92924	8.33478	8.29416	11.35	11.5746	11.4241	11.299	11.133	10.8694	11.5229	11.4875	11.6971	11.0524	11.0274	11.0039
S0004	P41182	BCL6	BCL6|BCL5|LAZ3|ZBTB27|ZNF51	9.45664	9.49711	9.56886	9.2279	8.9474	9.14621	9.38859	9.57319	9.40214	8.96799	9.46457	9.50087	12.7508	12.2175	11.5937	11.8398	11.8565	11.8468	12.2164	11.4333	11.4242	11.8866	11.8713	11.6305
S0005	Q8WV28	BLNK	BLNK|BASH|SLP65	13.9884	14.0311	14.5731	14.4703	14.3239	14.7557	13.9185	14.6761	14.3932	14.4464	14.5429	15.1009	14.0031	13.7114	13.9813	13.6319	13.3854	13.6573	14.0039	14.0254	13.9637	13.6468	13.8889	13.5677
S0006	Q15910	EZH2	EZH2|KMT6	10.1949	10.5463	11.341	10.4522	10.262	10.6188	10.8445	11.6947	11.2666	10.3884	10.754	10.6279	11.4256	11.4886	11.3808	11.6462	10.8784	11.7418	11.5431	11.4595	11.4721	11.2153	11.5323	11.5381
S0007	O60674	JAK2	JAK2	11.6425	11.409	12.2224	11.439	11.6668	11.8283	11.2967	12.3897	11.9118	11.5698	11.9872	11.8008	11.7056	12.078	11.7456	12.0004	11.4716	12.0698	11.6971	11.8107	11.8419	11.7665	11.824	11.9914
S0008	P10243	MYBL1	MYBL1|AMYB	13.5108	13.3832	13.5425	13.2276	13.3251	14.011	13.2567	13.7137	13.7613	13.366	13.8345	14.2331	12.3353	11.804	11.6932	11.1836	11.0872	11.5169	11.9719	11.8538	12.2477	11.4391	11.4113	11.3338
S0009	O43516	WIPF1	WIPF1|WASPIP|WIP	6.79063	6.87809	7.07016	7.02858	7.1178	7.63547	6.73356	6.98605	7.75471	7.19263	6.78935	6.98287	5.68596	5.54447	5.64362	5.53333	5.55405	5.72481	5.85446	5.70351	5.88675	6.04553	5.6964	5.61254
S0010	Q00987	MDM2	MDM2	8.42675	8.41879	8.66384	8.18466	8.16814	8.65808	8.77415	8.53386	8.61183	8.50479	8.56193	8.41499	10.5561	10.489	10.7195	10.3354	10.1145	10.4904	10.5215	10.6163	10.5995	10.3488	10.5801	10.3327
S0011	P25963	NFKBIA	NFKBIA|IKBA|MAD3|NFKBI	10.5375	10.6862	10.8942	10.3348	10.3158	10.1629	10.7229	10.9555	10.7946	10.2292	10.2397	10.2307	13.6884	13.534	13.5524	13.5506	13.121	13.317	13.6298	13.6175	13.4108	13.6114	13.5715	13.3877
S0013	P10415	BCL2	BCL2	10.7632	10.7146	10.6507	10.2004	10.1225	10.2976	10.6577	11.0415	10.8179	10.0428	10.3723	10.8524	12.6218	12.2175	11.3914	11.6152	11.6704	11.2782	12.3405	11.8253	11.7852	11.6089	11.4603	11.2141
S0019	P49961	ENTPD1	ENTPD1|CD39	12.158	13.0102	11.813	12.4004	12.6092	11.9936	12.7738	12.0316	11.539	12.5944	12.3234	11.5833	10.3108	11.0077	10.2031	10.6115	10.6946	10.168	11.1472	10.6348	10.352	10.3663	10.092	10.4781
S0020	P16150	SPN	SPN|CD43	13.1218	13.0182	12.647	13.6137	13.3513	13.6039	12.7759	12.5585	12.5298	13.324	13.266	13.7749	12.2418	12.1222	11.4162	12.2569	12.2815	12.3866	12.1499	11.7002	11.5887	12.367	12.1943	12.7842
S0023	P49715	CEBPA	CEBPA|CEBP	8.14919	7.95309	8.02057	8.19306	8.97488	8.08372	7.64279	7.67987	8.5005	7.92733	7.62764	8.46544	9.28338	9.22408	9.17078	9.5475	9.58604	9.52706	9.42152	9.0545	9.72185	9.57272	9.55636	9.61733
S0026	P48061	CXCL12	CXCL12|SDF1|SDF1A|SDF1B	7.1331	7.10581	7.23457	7.65326	7.48418	6.68935	7.71468	6.91302	8.06071	8.16987	7.09344	7.56408	7.36103	7.17914	6.95184	7.86078	7.81388	7.67579	7.44303	7.11305	7.09418	7.80293	7.84432	7.61443
S0027	P62937	PPIA	PPIA|CYPA	11.659	11.8203	11.9554	10.9022	11.0354	11.3394	12.1771	11.8348	11.7219	11.2695	11.3012	10.9515	8.87981	9.15635	8.65255	9.12519	9.0387	9.06039	9.74939	8.92574	8.58088	9.18605	9.1118	9.10458
S0028	P41212	ETV6	ETV6|TEL|TEL1	9.72459	9.69162	9.6937	9.90873	9.78819	9.82205	9.71605	9.75662	9.63123	9.78978	10.167	10.1273	8.89711	8.66552	8.6629	8.91584	8.84394	8.68508	8.83497	8.64645	8.658	8.98281	8.83473	8.68698
S0031	Q9H334	FOXP1	FOXP1|HSPC215	9.56248	9.41795	9.52321	9.50293	9.61512	9.54293	9.49492	9.52529	9.6266	9.60224	9.6564	9.8354	9.06981	9.31256	8.79949	9.36288	9.01402	9.41749	9.10536	8.87555	8.98646	9.23346	9.18806	9.35824
S0032	Q9BYC5	FUT8	FUT8	9.87958	9.94736	10.1155	9.52621	9.58893	9.42928	10.1242	10.2397	10.3354	9.41897	9.77731	9.66229	9.22258	9.70463	9.54658	9.38919	9.42746	9.28902	9.76379	9.55657	9.71287	9.42241	9.28615	9.28722
S0033	P04406	GAPDH	GAPDH|GAPD|CDABP0047|OK/SW-cl.12	9.05887	8.74168	9.76686	8.71772	8.84026	9.05097	9.07059	9.87835	9.76353	9.3711	8.89872	8.74974	12.2184	11.8052	11.9395	12.1203	12.2017	11.9311	12.0582	11.98	11.7692	12.3261	12.3166	11.923
S0034	P08236	GUSB	GUSB	9.44408	9.44478	9.53501	9.40533	9.43263	9.29433	9.48971	9.50624	9.67271	9.59749	9.58322	9.59935	9.44587	9.45252	9.16832	9.4573	9.3832	9.44534	9.45363	9.15552	9.27725	9.43718	9.38607	9.46821
S0038	Q14005	IL16	IL16	9.27346	9.07688	8.9001	9.41946	10.1275	9.63123	8.90509	8.83476	8.9519	9.71904	8.96352	9.65013	11.2448	11.3953	10.8201	11.6014	11.6632	11.9351	11.1856	10.7731	10.9362	11.6586	11.4135	11.7154
S0039	Q15306	IRF4	IRF4|MUM1	13.8656	13.9429	13.7908	13.8448	13.9572	13.9295	13.5488	13.718	13.6612	13.8218	13.8997	14.2668	12.7139	13.0915	13.0218	12.8847	12.7856	12.8852	13.1018	13.1444	13.3241	12.7315	12.8694	12.9182
S0040	Q9UGP4	LIMD1	LIMD1	13.9143	13.6658	13.3684	13.824	13.6344	14.0525	13.4134	13.778	13.5547	13.4965	13.7577	14.0372	10.8315	10.8027	10.2256	10.8284	11.0845	10.7114	10.7355	10.2629	10.2242	10.8314	10.559	11.0121
S0041	P25791	LMO2	LMO2|RBTN2|RBTNL1|RHOM2|TTG2	10.191	10.0665	10.5022	10.1658	10.2401	10.2846	10.0179	10.3823	10.4208	9.83109	10.2695	10.5279	11.6263	11.9186	11.1989	12.1357	12.0189	12.0076	11.8013	11.2057	11.406	11.9883	11.9141	12.0152
S0042	Q12912	LRMP	LRMP|JAW1	9.86305	9.85614	9.97159	9.65711	9.77176	9.30825	9.83845	9.86135	9.68528	9.57735	9.76504	9.71825	9.63742	9.9736	9.88875	10.1747	10.0139	10.1287	9.80096	9.71456	9.75916	10.0384	10.0721	10.148
S0043	P61769	B2M	B2M|CDABP0092|HDCMA22P	14.4822	14.551	15.1435	13.5908	14.1084	13.2704	14.9043	15.3275	15.4004	14.057	14.0101	13.0447	11.6694	12.1592	11.5592	11.5951	11.4705	11.4563	11.8742	11.6178	11.8032	11.3268	11.1241	11.6481
S0044	P01106	MYC	MYC|BHLHE39	8.81617	8.36616	8.40336	7.94491	8.09675	9.02258	8.48536	8.59975	8.34893	8.55783	7.99767	7.99982	9.46198	9.76106	9.69023	9.06873	9.22938	9.11038	9.90118	9.7712	9.9528	9.00358	8.75292	9.08874
S0045	P19838	NFKB1	NFKB1	7.92469	7.69094	7.24037	7.7822	7.75023	7.93028	7.71512	7.54091	7.53135	7.34083	7.76518	8.08897	9.30748	9.1665	8.93781	9.22388	9.17148	8.98528	9.3098	8.89922	8.86111	9.32381	9.13119	9.13107
S0046	P23510	TNFSF4	TNFSF4|TXGP1	15.353	15.0659	15.0844	15.4134	15.3474	15.2788	15.061	14.9795	15.2256	15.356	15.061	15.393	8.87945	8.92085	8.48358	8.62926	8.99779	8.44606	8.66361	8.49708	8.86539	8.65928	8.30286	8.43095
S0047	P04637	TP53	TP53|P53	11.9335	11.9813	12.6247	11.5841	11.8663	11.5819	12.2355	12.5521	12.7086	11.6531	11.5516	11.5648	15.7287	15.889	15.8562	15.6941	15.8985	15.6339	15.8528	15.7954	15.9272	15.7425	15.7567	15.6723
S0048	Q9NWQ8	PAG1	PAG1|CBP|PAG	7.77885	7.81528	8.18612	7.73707	8.88849	7.70933	7.86404	8.00767	8.413	8.42702	7.56774	7.64762	12.4029	12.1549	12.079	12.0563	12.0369	11.7962	12.4328	11.9522	11.9402	12.2859	12.1792	11.8773
S0049	Q9BQ51	PDCD1LG2	PDCD1LG2|B7DC|CD273|PDCD1L2|PDL2	11.6644	11.7891	11.7691	11.2	11.7193	11.3267	12.066	12.0492	12.3293	11.6577	11.4472	11.1678	12.3025	12.6974	12.116	12.1583	11.9452	12.2964	12.6177	12.1499	12.4999	12.1812	11.8658	12.2622
S0050	P27986	PIK3R1	PIK3R1|GRB1	10.1744	9.82485	9.98766	10.1974	10.0954	10.38	9.94779	9.96924	9.97207	10.5084	10.1861	10.1314	11.8381	11.8867	11.6451	11.9911	12.0475	12.1747	11.7622	11.5572	11.7427	12.0307	11.9451	12.0622
S0051	Q9P1W9	PIM2	PIM2	9.11594	8.80262	9.26588	9.22303	9.42911	8.86117	8.93235	9.38363	9.11927	9.25006	9.33609	9.18324	9.91864	10.4393	10.0451	10.7969	10.4641	10.5665	10.4445	10.124	10.1914	10.7552	10.482	10.6524
S0052	Q9Y483	MTF2	MTF2|PCL2	9.94166	9.89024	9.64421	10.4066	10.6499	10.5953	9.78425	9.68403	9.50895	10.9141	11.0456	10.4256	9.01157	9.68773	8.98278	9.48431	9.41128	9.76378	9.28148	8.99203	9.17953	9.55018	9.35681	9.76753
S0053	P60484	PTEN	PTEN|MMAC1|TEP1	13.8792	13.9284	14.0244	13.2675	13.6604	13.2252	14.0383	14.1973	14.1337	13.6615	13.5975	12.943	10.7969	11.4126	11.2104	10.9748	11.0899	10.9047	11.4031	11.4409	11.5866	11.0575	10.8391	10.867
S0054	P17947	SPI1	SPI1	8.92218	8.80274	9.07778	9.30121	9.08798	9.576	8.84306	9.06809	9.09921	9.16507	9.05337	8.86693	11.6015	11.0872	11.3779	11.7165	11.8842	11.5872	11.0965	11.2153	11.1033	11.9386	11.8102	11.7305
S0055	P09486	SPARC	SPARC|ON	13.8799	13.712	13.7188	13.9283	13.5494	13.9426	13.3969	13.5178	13.1993	13.7591	13.8375	14.145	13.0201	13.2947	13.0722	12.9825	12.2773	13.0134	12.9344	13.0186	13.3465	12.6462	12.531	12.8324
S0057	Q07011	TNFRSF9	TNFRSF9|CD137|ILA	10.8495	11.1312	11.0136	9.39179	9.57171	9.65359	10.9649	11.3909	11.3745	9.96545	9.19832	9.4316	11.1322	11.2492	11.1372	10.1154	10.0069	9.89132	11.0343	11.4113	11.7429	10.0807	9.94756	10.1891
S0059	Q99836	MYD88	MYD88	8.54951	8.63718	8.72989	8.46979	9.51861	9.31713	8.55005	8.52905	8.65006	8.91182	8.33413	8.64766	9.63655	10.1703	9.97753	9.8273	9.83354	10.4209	9.58017	9.46209	9.73537	9.86633	9.64098	10.3908
S0060	Q9BXL7	CARD11	CARD11|CARMA1	8.82265	8.64863	8.47442	9.21782	8.63555	8.68239	8.68716	8.57748	8.44313	8.67616	8.74899	8.60065	10.8123	10.6936	10.8286	10.9652	10.7374	10.866	10.91	10.7359	10.7161	10.9689	11.0225	10.8723
S0061	Q9UK53	ING1	ING1	15.4545	15.5799	15.6671	15.4318	15.7275	15.4031	15.6829	15.6976	15.749	15.525	15.7411	14.9548	13.8604	13.7307	13.239	13.7812	13.5936	13.9717	13.4412	13.1698	13.5795	13.4702	13.53	13.852
S0062	Q13291	SLAMF1	SLAMF1|SLAM	8.49989	8.53643	8.23057	9.35167	9.66988	8.4009	8.54151	8.52575	8.72809	8.61569	8.7711	8.27596	9.22214	9.13086	9.07343	9.06577	9.03163	8.97561	9.31981	9.13242	9.16751	9.09259	9.03435	9.05845
S0063	Q86WD7	SERPINA9	SERPINA9|GCET1|SERPINA11|UNQ692/PRO1337	8.62239	8.76989	8.28872	7.7777	8.17167	8.18933	8.56053	8.4096	8.49201	8.90029	8.04396	7.90452	8.38521	8.32129	7.92546	8.39487	8.4578	8.20617	8.15244	7.80908	8.12685	8.46067	7.99983	7.96187
S0064	P00558	PGK1	PGK1|PGKA|MIG10|OK/SW-cl.110	9.28591	9.52258	9.31044	8.74055	8.79755	9.18404	9.12846	9.28189	9.2845	9.4736	8.78529	8.92943	9.53499	9.65258	9.31932	9.17842	9.25263	9.34972	9.20495	9.06632	9.66924	9.27192	9.06323	9.46302
S0065	O60449	LY75	LY75|CD205|CLEC13B	7.36154	7.44974	7.3669	8.48839	7.65537	7.18458	7.50041	7.49192	7.26735	7.16493	8.0398	7.67508	8.30936	8.05712	8.4899	8.78575	8.92363	8.80961	8.50032	8.28964	7.66415	8.90989	9.03878	8.95169
S0066	Q9HC98	NEK6	NEK6	8.28669	8.55317	8.23715	8.86006	9.9677	9.31021	8.51002	8.41044	8.80261	9.02606	9.19785	9.14644	9.30966	9.68421	9.30644	9.61899	9.62906	9.96757	9.53484	9.23879	9.72989	9.6926	9.6234	9.89435
S0067	P18031	PTPN1	PTPN1|PTP1B	11.1703	11.0748	11.1838	11.1347	11.0044	11.0013	11.1026	11.1757	11.0117	10.8361	10.9578	11.0555	12.2182	12.6314	12.2066	12.4421	11.9664	12.9254	12.2135	12.0409	12.4606	12.2153	12.2873	12.8121
S0068	P30279	CCND2	CCND2	11.4141	11.238	10.8448	10.0828	10.2763	10.2961	11.5829	11.0237	11.4059	10.6153	10.3948	10.187	12.5202	12.0988	11.9869	12.5893	12.4873	12.4381	12.2704	12.0131	12.0233	12.8492	12.6101	12.4791
S0069	Q96LC9	BMF	BMF	10.9415	11.3925	10.2409	9.93924	9.86476	9.7507	11.1857	10.772	10.3016	10.0779	9.15418	9.35628	11.1832	11.3166	11.1484	10.8605	10.9686	10.7307	11.1214	11.0893	11.2763	10.8981	10.1765	10.871
S0070	Q68CJ6	NUGGC	NUGGC|C8orf80|HMFN0672	12.2029	12.5664	12.0778	11.8945	11.6735	11.7409	11.9578	11.9667	12.0898	11.9312	11.7061	12.0395	11.5663	11.8074	11.637	11.1891	10.9918	11.2192	11.4373	11.4541	11.9613	11.2747	11.1786	11.3288
S0071	P40763	STAT3	STAT3|APRF	15.8661	15.881	15.6885	15.5217	15.4702	15.402	15.8462	15.7216	15.7499	15.5455	15.5643	15.289	14.2098	13.7778	14.0097	14.3138	14.0482	14.1906	13.9103	13.9269	13.9295	13.9663	14.1696	14.2908
S0072	P38936	CDKN1A	CDKN1A|CAP20|CDKN1|CIP1|MDA6|PIC1|SDI1|WAF1	15.4385	15.476	15.3823	14.9476	14.8368	14.9741	15.6107	15.415	15.4037	14.9792	14.9968	15.001	13.1831	13.2309	13.0931	13.1898	12.8881	13.0937	12.8421	13.0648	13.2114	13.017	12.9394	13.0133
S0073	Q02763	TEK	TEK|TIE2|VMCM|VMCM1	10.6776	10.9913	10.5804	10.9391	10.4496	10.8671	10.6334	10.4257	10.5545	10.517	10.6443	10.8311	11.941	12.4132	11.6187	12.2213	11.7714	12.3022	12.3618	12.1485	12.0871	11.7699	11.7688	12.9409
S0074	O15524	SOCS1	SOCS1|SSI1|TIP3	7.98507	8.27154	7.53949	8.34099	8.08962	8.24786	8.03044	7.54437	7.84544	8.81285	7.87893	7.84509	9.49467	9.20407	9.46212	9.52202	9.69253	9.52889	9.38741	9.42621	9.29243	9.77352	9.96178	9.49515
S0075	P11309	PIM1	PIM1	8.77855	9.11755	8.44972	9.7774	10.3402	10.8424	9.27251	8.42714	8.55178	10.2866	11.1725	10.2039	11.5463	11.1233	11.4214	12.0971	11.9033	12.2937	11.7134	11.3001	11.2732	12.4205	12.7716	12.2076
S0076	P55895	RAG2	RAG2	14.9366	14.8328	15.0033	14.2645	14.0652	14.2764	15.2277	15.2927	15.0569	14.2389	13.8229	14.2339	12.2454	12.1069	12.444	12.5361	12.2444	12.5948	12.3223	12.0263	12.5713	12.3399	12.438	12.5779
S0077	P27987	ITPKB	ITPKB	10.1195	9.89861	9.5277	9.54501	9.03661	9.05225	9.69867	9.50862	9.62998	9.11278	9.31017	9.22862	12.4158	11.8941	12.0349	12.428	12.4946	12.0519	12.1542	12.1079	11.8718	12.5502	12.529	12.2375
S0078	A2RUS2	DENND3	DENND3|KIAA0870	9.85515	10.3018	9.23657	10.1233	10.0825	9.85899	10.2439	9.49422	9.56539	10.0829	10.3121	10.0422	11.8167	11.7527	11.2048	11.779	11.9855	11.8256	11.9006	11.4997	11.7118	11.7751	11.8621	11.8637
S0079	Q16342	PDCD2	PDCD2|RP8|ZMYND7	10.5471	10.7392	10.1437	10.1779	9.98759	10.2541	10.3531	10.09	9.91625	10.0816	10.0096	10.086	10.1866	10.0315	9.64633	9.69581	9.84643	9.74923	9.77618	9.78254	9.85161	9.91953	9.71716	9.6494
S0080	Q8IVM0	CCDC50	CCDC50|C3orf6	13.7708	15.124	14.8405	14.6945	14.4756	14.6139	15.0621	14.8133	14.8014	14.4744	14.4862	14.5677	9.96747	10.5712	10.3435	10.6415	10.8775	10.4689	11.4546	10.4983	10.4518	10.6315	10.4738	10.7395
S0081	O60239	SH3BP5	SH3BP5|SAB	10.8301	10.9241	10.632	10.8912	10.7307	10.6042	10.8914	10.6051	10.7834	11.0066	10.6971	11.0311	11.0271	10.3704	10.6536	11.3485	11.5253	11.1284	11.0529	10.8543	10.7502	11.4957	11.3963	12.0191
S0083	Q02548	PAX5	PAX5	10.8392	10.258	9.99655	9.82473	10.0106	9.56948	10.0763	9.87398	9.72919	10.1755	9.48946	10.1404	10.0542	8.90429	8.51763	8.86884	9.72416	8.419	9.16166	8.72097	8.39702	8.93449	8.61153	8.81433
S0084	P05230	FGF1	FGF1|FGFA	9.19887	9.38099	9.25862	8.30419	9.00855	8.39105	9.54006	9.27303	9.47103	8.67929	8.77097	8.92937	7.94361	8.32346	7.83888	8.27366	8.27027	7.58499	8.7784	7.87473	9.08866	8.41779	8.06852	8.91562
S0085	Q9UBX7	KLK11	KLK11|PRSS20|TLSP|UNQ649/PRO1279	7.58872	7.79902	6.66635	9.02403	7.86472	7.36383	9.0419	6.76287	6.87464	7.33056	8.46486	7.29034	8.12873	8.09511	8.73082	8.34079	9.24249	7.89239	8.84265	7.69849	7.70091	8.0539	8.00852	8.01619
S0086	P01033	TIMP1	TIMP1|CLGI|TIMP	9.11504	9.19595	8.95542	9.26415	9.06638	8.8535	9.33618	8.74681	8.51539	9.26637	8.92171	9.26258	10.8862	10.8846	10.1701	10.8853	10.3172	10.8166	10.6936	10.2738	10.1025	10.7016	10.7827	10.8391
S0087	P15056	BRAF	BRAF|BRAF1|RAFB1	10.3649	11.6711	11.4887	11.5244	11.5812	11.4672	11.8388	11.448	11.4971	11.599	11.5259	11.7762	9.54291	9.61118	9.60906	9.8865	10.0225	9.7734	10.6612	9.81975	9.65043	9.96369	9.89192	10.0577
S0089	P12004	PCNA	PCNA	12.6543	12.9601	12.4539	12.8327	12.7361	12.5726	12.7535	12.6462	12.8509	12.7791	12.5778	12.7344	12.1258	11.3903	12.3437	12.2913	12.3905	12.0283	12.1743	12.237	12.2499	12.2799	12.1431	12.6934
S0090	P50281	MMP14	MMP14	9.92397	10.1917	9.58668	10.012	9.53197	9.29635	9.76521	9.64116	9.67505	9.41993	9.69839	9.52631	10.2766	10.3082	9.83283	10.3706	10.3604	10.2036	10.489	10.0721	9.99343	10.2836	10.3299	10.7121
S0091	P25815	S100P	S100P|S100E	15.875	15.8421	15.6915	15.7695	15.5301	15.5735	15.9119	15.7228	15.7514	15.5244	15.5404	15.6947	13.0804	13.3157	12.674	13.1691	12.8974	13.2384	13.327	13.0106	12.7036	12.9722	12.7578	13.6399
S0092	P09912	IFI6	IFI6|G1P3	8.77343	9.17592	9.10261	9.97956	9.85612	10.5417	9.23194	9.22508	9.09173	10.3014	9.8153	9.91976	11.291	11.1824	11.1987	11.5921	11.7094	11.5208	11.3017	11.3192	11.1242	11.6672	11.5605	11.6554
S0093	P20749	BCL3	BCL3|BCL4|D19S37	10.6646	10.8846	10.3888	11.0855	10.6433	11.0618	10.6455	10.5029	10.4413	10.8849	10.5873	11.0666	11.9037	11.2866	11.614	11.9698	12.2535	11.9809	12.0608	11.9465	11.6752	12.0747	11.877	12.2833
S0094	P40305	IFI27	IFI27	10.9951	10.3701	10.1481	10.1809	10.4262	10.4275	10.6568	10.204	10.386	10.3185	10.3114	11.1887	11.0373	10.358	10.1743	10.467	10.6517	10.4498	10.6516	10.4901	10.339	10.6126	10.353	10.6646
S0095	P11388	TOP2A	TOP2A|TOP2	8.99017	8.72121	7.70833	8.96963	8.31406	7.79819	9.36356	8.03372	7.53465	8.80313	8.57164	8.57231	12.0529	12.4779	12.6928	11.8691	11.911	11.831	12.7633	12.4993	12.6399	12.0144	11.6531	11.948
S0096	P10244	MYBL2	MYBL2|BMYB	9.2672	9.08734	9.5232	9.0438	9.17168	9.68596	9.52699	9.20121	9.50407	8.75825	9.0594	9.66622	9.62	9.5535	10.2415	8.72289	9.28149	9.78984	9.79592	10.003	10.5257	8.46177	9.05811	9.66459
S0097	P28068	HLA-DMB	HLA-DMB|DMB|RING7	10.517	10.5067	10.1052	9.94355	9.89729	10.1133	10.0687	10.0596	10.1422	10.2696	9.90892	9.91194	11.4356	11.5031	11.3011	11.4453	11.4064	11.5165	11.1822	11.3073	11.5638	11.5103	11.3305	11.6193
S0098	P51955	NEK2	NEK2|NEK2A|NLK1	13.9065	13.8078	14.0578	13.1834	12.7859	12.7638	14.0348	14.0779	14.4563	12.8472	12.7178	13.0446	10.2733	9.68688	9.9152	10.1424	10.3518	10.0246	9.70472	10.0952	10.0041	10.0639	9.92017	10.3938
S0099	P30305	CDC25B	CDC25B|CDC25HU2	13.7241	13.9108	14.2643	13.3403	13.5644	13.5467	13.7011	14.2612	13.8309	13.3977	13.7184	13.6065	11.8346	11.3724	11.7513	10.967	11.0116	10.8487	11.4138	11.691	11.593	11.1704	11.2359	11.023
S0100	Q96GD4	AURKB	AURKB|AIK2|AIM1|AIRK2|ARK2|STK1|STK12|STK5	11.1051	11.2752	11.4584	11.1456	11.1247	11.2871	11.2008	11.4582	11.0369	11.1153	11.4317	11.2652	11.092	10.8575	10.7221	10.7084	10.5331	10.8621	10.8972	10.733	10.672	10.7834	10.9147	10.7521
S0101	P53350	PLK1	PLK1|PLK	12.555	12.8372	13.1347	12.2425	12.7775	12.3899	13.2358	13.612	13.4153	12.6722	13.0828	12.4323	9.82071	10.3641	9.69868	9.97473	9.23096	10.1569	9.79906	9.63826	9.91431	9.72788	9.7328	10.1759
S0102	P21266	GSTM3	GSTM3|GST5	12.3625	12.0244	12.19	12.3896	12.5647	12.4617	12.0416	12.121	11.7244	12.3732	12.4671	12.5495	13.2508	13.5662	13.3488	13.8295	13.3691	13.7567	13.4246	13.4561	13.3518	13.7263	13.6852	13.8226
S0103	P18505	GABRB1	GABRB1	10.0688	9.86818	10.3876	9.52784	9.64446	9.38952	9.89377	10.491	10.4605	9.48786	9.51949	9.83856	10.3423	9.78945	9.90903	9.2024	9.33008	8.48025	9.8336	10.1298	10.1534	9.28476	9.21854	9.34045
S0104	Q9NYL9	TMOD3	TMOD3	10.4222	10.2973	10.8321	10.4741	10.5077	10.236	10.2937	10.8865	10.9807	9.98894	10.1871	10.4042	12.2175	12.215	12.6097	12.2295	12.399	11.8286	12.5049	12.6778	12.4377	12.5181	12.3789	12.0299
S0105	P00492	HPRT1	HPRT1|HPRT	9.06359	8.84641	9.35381	9.24135	8.98608	8.5984	9.07934	9.17521	9.60486	9.05961	9.03622	8.95422	13.4735	13.5577	13.5547	13.6567	13.2952	13.3677	13.7344	13.668	13.6537	13.4323	13.5888	13.3003
S0106	Q96L34	MARK4	MARK4|KIAA1860|MARKL1	11.0739	10.9893	11.1601	11.2071	11.299	11.2184	11.3105	11.4242	10.9712	11.1631	11.3689	11.3045	10.849	11.1475	10.9081	11.3899	11.1233	11.1993	11.2561	11.1294	11.0528	11.3054	11.3007	11.2116
S0107	P07951	TPM2	TPM2|TMSB	9.5544	9.57995	9.72124	9.17687	8.95841	8.86072	9.56218	9.69273	9.73861	8.85039	9.01112	9.33811	9.22301	8.92792	9.51983	9.33953	9.51737	9.30538	9.22663	9.37199	9.18089	9.62401	9.65542	9.27854
S0108	P21462	FPR1	FPR1	9.76639	9.73008	9.68585	10.0118	10.3388	10.0617	10.0595	10.0591	9.72269	10.1218	10.3346	9.92889	9.61615	10.2305	9.27804	10.1282	9.95442	10.227	10.0423	9.59285	9.79072	9.92722	9.66411	10.2328
S0109	P11473	VDR	VDR|NR1I1	12.3397	12.4311	12.5467	12.1872	11.9166	12.4435	12.3438	12.3444	12.5262	11.9881	12.243	12.313	9.55964	9.93263	9.96552	10.1721	10.1849	10.1825	9.7259	9.73866	9.79108	10.1022	10.1799	10.327
S0110	P17096	HMGA1	HMGA1|HMGIY	8.77095	9.12007	8.40138	8.69	9.2002	8.61992	8.60794	8.61947	9.06171	8.37323	8.27793	8.64685	7.82667	8.37373	7.86943	8.04497	8.28892	8.15442	8.16264	7.97918	8.10682	8.08088	8.09364	7.97373
S0111	P16581	SELE	SELE|ELAM1	10.765	10.5557	10.5285	10.6106	10.6949	10.7768	10.6757	10.465	10.3339	10.4167	10.8924	10.9145	10.8457	12.2763	11.2291	12.2599	11.3472	12.523	11.5887	11.1147	12.0397	11.4981	11.4961	12.1455
S0112	P01374	LTA	LTA|TNFB|TNFSF1	8.64522	8.57351	7.95095	8.10368	7.9627	8.10183	7.855	7.81499	7.96138	8.27999	7.97766	8.21535	9.64504	9.71438	9.10499	9.65393	9.67642	9.37514	9.55922	8.96109	9.05327	9.54534	9.39632	9.54719
S0113	Q96RJ3	TNFRSF13C	TNFRSF13C|BAFFR|BR3	8.46097	8.14471	8.1646	8.0812	9.18369	8.04035	8.0363	8.09393	8.44849	9.14852	7.74545	8.28743	9.61575	9.72823	9.4233	9.56395	9.6304	9.61093	9.72757	9.51347	9.65305	9.5943	9.5503	9.65985
S0114	P05067	APP	APP|A4|AD1	13.4727	13.5372	13.6542	13.0319	12.868	13.1029	13.2695	13.2375	13.3519	12.9519	13.1597	12.7778	10.239	10.3287	10.2946	10.5936	10.5642	10.4662	10.5977	10.3921	10.3213	10.5218	10.5155	10.4769
S0115	O75888	TNFSF13	TNFSF13|APRIL|TALL2|ZTNF2|UNQ383/PRO715	8.85425	8.20223	8.19056	8.5809	8.36788	9.01801	8.11966	8.44325	8.034	9.00224	8.41546	8.34474	9.75644	9.63013	9.45649	9.84164	9.99052	9.73512	9.6432	9.57721	9.40257	9.95517	9.73797	9.88865
S0116	P15941	MUC1	MUC1|PUM	12.7905	12.9184	13.2831	12.6997	13.276	12.8252	13.5472	13.6792	13.1651	13.0914	13.2845	13.3352	9.30228	9.58	9.12604	9.45089	9.46979	9.59784	9.9377	9.5938	9.52214	9.61629	9.55775	10.2302
S0118	P01579	IFNG	IFNG	8.33172	8.17358	7.75855	8.26602	8.22474	9.27025	7.87386	7.6273	7.95015	8.63973	7.9293	8.03065	12.5659	12.1124	11.9829	12.3179	12.4445	12.1007	12.5011	11.9264	11.8008	12.5778	12.5158	12.1736
S0120	P09211	GSTP1	GSTP1|FAEES3|GST3	13.3466	13.0341	13.351	13.8305	13.8919	14.248	12.7649	13.149	13.1979	13.85	14.1199	14.4276	12.4408	11.7599	11.5344	12.4612	11.9064	12.3365	12.0219	11.647	11.915	12.4655	12.1331	12.3443
S0121	P38398	BRCA1	BRCA1|RNF53	10.0716	10.2001	10.617	10.2188	10.3223	10.5576	10.2941	10.6505	10.1934	10.2428	10.7857	10.3206	12.4536	12.1559	11.7913	11.9789	11.5728	12.349	12.1399	11.8834	12.0067	11.943	12.164	12.1944
S0122	P53355	DAPK1	DAPK1|DAPK	15.4258	15.6057	15.6464	15.9276	15.713	15.9811	15.4577	15.569	15.3279	15.8068	15.8317	15.8658	9.78512	9.92882	10.0111	10.3601	10.6074	10.3512	9.71974	9.8221	9.92699	10.0792	10.433	10.7776
S0123	O94907	DKK1	DKK1|UNQ492/PRO1008	9.52094	9.37948	9.5166	9.30794	9.2792	9.34192	9.55416	9.67248	9.31687	9.32653	9.46771	9.54341	9.84141	9.92864	9.77823	10.1009	9.64318	10.112	10.0889	9.92907	9.73211	10.0639	10.1498	10.0714
S0124	P35625	TIMP3	TIMP3	8.83956	8.69587	8.81408	8.54079	9.12491	9.16713	8.54992	8.77626	9.09578	8.75947	8.85958	8.84751	9.66102	9.94546	9.77261	9.97659	10.0381	10.0545	10.022	9.8604	9.98934	10.0508	10.1517	9.99172
S0125	P42574	CASP3	CASP3|CPP32	13.0983	13.2434	13.0686	12.4689	12.5748	12.3678	13.2428	13.1934	13.2017	12.7088	12.8482	12.427	9.50041	9.74612	9.41473	10.1087	10.1704	10.0755	9.92409	9.44504	9.55138	10.1179	10.026	10.1897
S0126	Q14790	CASP8	CASP8|MCH5	8.86544	8.64462	8.86871	8.90793	8.78372	8.29195	8.57013	8.82827	8.88864	8.63126	8.77956	8.86547	9.51434	9.76796	9.67674	9.8686	9.86289	9.80528	9.76935	9.77507	9.94558	9.84478	9.80644	9.93286
S0127	P42574	CASP3	CASP3|CPP32	9.96856	9.80498	9.74257	9.90427	10.4357	9.78568	9.44746	9.32813	8.9855	10.2058	10.2679	10.148	9.39413	9.84924	9.43534	9.5535	9.27536	9.69755	9.48414	9.35875	9.71658	9.40111	9.39133	10.0005
S0128	P55211	CASP9	CASP9|MCH6	9.01462	8.8188	9.07073	8.577	8.71341	9.40746	8.79309	9.13578	9.43019	9.09926	8.99971	8.74414	8.69547	8.98972	8.7749	8.42268	8.55555	8.81757	8.86183	8.87124	8.99669	8.61194	8.42124	8.76805
S0131	P60709	ACTB	ACTB	14.5989	14.3322	14.6428	14.4327	14.7121	14.5846	14.6294	14.7536	14.5351	14.5891	14.5011	14.633	13.2742	14.0688	13.5271	13.8286	13.2121	13.9933	13.6673	13.5942	14.1231	13.4508	13.416	13.9325
S0132	P12814	ACTN1	ACTN1	8.17795	8.32886	7.49503	7.82098	7.79353	8.78361	7.56629	7.43759	7.44711	8.74288	7.42884	7.63915	7.46833	7.73045	7.33725	7.24205	7.47033	7.64934	7.30538	7.12076	7.07782	7.40769	7.16277	7.33245
S0133	Q14934	NFATC4	NFATC4|NFAT3	9.79401	9.59493	9.0346	9.62049	9.98208	9.54262	9.57739	9.18691	8.88043	9.74346	9.95495	9.99126	8.80985	8.81701	7.47536	8.71298	8.54218	8.83874	8.65478	7.63856	7.71821	8.6979	8.6736	8.87426
S0134	P67809	YBX1	YBX1|NSEP1|YB1	13.3662	13.3197	13.471	13.061	13.239	13.6055	13.1781	13.1644	13.2628	13.1002	13.1885	13.6907	10.3068	10.9048	10.8901	10.7822	10.6038	11.0464	10.5133	10.8031	10.9574	10.6888	10.5103	11.062
S0135	Q9Y243	AKT3	AKT3|PKBG	14.5803	14.7192	15.035	14.3528	14.6532	14.2661	14.4227	15.1015	14.9813	14.594	14.7421	14.3601	12.4565	12.7129	12.5578	12.4599	12.2518	12.6569	12.5766	12.6521	12.7812	12.3775	12.1851	12.5886
S0136	P05412	JUN	JUN	11.1272	10.6916	10.8334	11.1255	11.0428	11.1336	11.2881	11.1221	11.2384	11.4	11.2647	11.3134	9.40878	9.37621	9.22029	9.47408	9.51597	9.40163	9.41723	9.2737	9.39688	9.46482	9.32788	9.34325
S0137	P56470	LGALS4	LGALS4	14.6236	14.368	14.3975	14.5013	14.461	14.5266	14.3814	14.4602	14.1594	14.5397	14.5643	14.8605	12.0336	12.9909	12.4564	12.9065	12.6876	12.8398	12.7595	12.5205	12.788	12.5605	12.5777	12.7981
S0138	P14921	ETS1	ETS1|EWSR2	9.04135	8.7941	8.66302	8.83652	8.66573	8.26359	8.68841	8.8336	8.82976	8.48274	8.67091	8.74144	9.34977	9.50415	8.80855	9.48147	9.41321	9.33951	9.53576	9.36685	9.33491	9.42625	9.3535	9.40607
S0139	P21589	NT5E	NT5E|NT5|NTE	9.56037	9.5417	9.40592	10.0496	9.73939	9.64116	9.36639	9.3621	9.19505	9.62518	9.93946	9.81052	11.5437	11.6558	11.1707	11.7668	11.3104	12.2372	11.3481	11.0914	11.2619	11.6317	11.7618	12.1807
S0140	P49961	ENTPD1	ENTPD1|CD39	12.369	12.8894	12.2258	12.1648	12.382	11.8591	12.9732	12.221	11.7236	12.2569	12.1932	11.5568	10.7207	11.0507	10.3673	10.6244	10.5806	10.0235	11.8471	10.7395	10.6813	10.2478	10.0381	10.3686
S0141	P29274	ADORA2A	ADORA2A|ADORA2	9.81576	9.74936	10.1254	9.91532	10.4495	9.99517	9.88219	9.91042	10.004	9.92087	10.061	10.1398	13.0828	13.3088	13.0976	12.9948	13.0466	13.2967	13.0455	13.1432	13.2733	13.0175	13.1953	13.2494
S0143	P16220	CREB1	CREB1	10.5693	9.95679	10.321	10.0453	10.1844	10.2492	10.7079	10.6417	10.6948	10.2471	9.95657	9.899	11.9179	11.9408	11.2934	12.6309	12.2289	12.3083	11.856	11.1076	11.3007	12.6751	12.1162	12.3064
S0144	P60568	IL2	IL2	15.9528	15.9527	15.6716	14.8651	15.3236	14.0131	15.9434	15.7174	15.7432	14.9639	14.7087	13.4423	11.887	11.782	11.928	11.7635	11.8087	11.3154	12.1529	11.9737	11.7257	11.5582	11.5529	11.5331
S0145	Q13107	USP4	USP4|UNP|UNPH	11.0344	10.658	10.5588	10.4482	10.2766	10.4959	10.7105	10.5143	10.9155	10.6778	10.1216	10.1982	10.3397	10.065	9.69602	9.49278	9.53103	9.35485	9.66256	9.43511	9.92374	9.51499	9.25833	9.5932
S0147	Q16531	DDB1	DDB1|XAP1	7.53174	7.57127	7.89797	7.68026	9.08909	8.96481	8.75702	7.57075	8.4467	8.28533	7.66899	7.67861	8.94835	8.85937	9.07404	8.93909	8.82981	9.18364	8.88146	8.97155	8.78956	9.16607	9.27398	8.87363
S0148	Q92466	DDB2	DDB2	11.1162	10.8435	11.0245	11.2164	11.0236	11.0337	11.1966	11.1547	10.9229	11.2025	11.3385	11.2361	9.63263	9.50458	9.56612	9.77505	9.65151	9.66147	9.88178	9.55125	9.54132	9.89037	9.75438	9.71397
S0149	Q13315	ATM	ATM	10.7048	11.0787	10.6164	10.4076	10.6852	10.6113	10.7911	10.7164	10.7953	10.9316	10.7068	10.5259	12.442	12.401	11.9428	12.3252	11.9259	12.5531	12.1838	12.0375	12.2858	12.4794	12.2269	12.4952
S0150	O60934	NBN	NBN|NBS|NBS1|P95	12.6561	12.7268	13.0292	12.393	12.3009	12.0256	13.3529	13.1586	13.6647	12.6876	11.9778	12.0401	12.8654	12.7172	12.7072	12.7988	12.7098	12.8476	12.5618	12.4588	12.6863	12.931	12.772	12.8767
S0151	P18887	XRCC1	XRCC1	15.682	15.4305	15.5205	15.3558	15.0987	15.3044	15.4777	15.4367	15.3875	15.3854	15.4043	15.3573	10.5178	10.6521	10.6273	10.6043	10.5287	11.0185	10.3953	10.5754	10.5158	10.7046	10.529	11.1102
S0152	O96017	CHEK2	CHEK2|CDS1|CHK2|RAD53	10.02	10.0068	11.8134	9.55734	9.38663	9.08328	10.5167	12.1425	13.4591	9.1254	9.18881	9.13134	10.5891	10.7486	10.7801	10.4171	10.2157	10.7564	10.8423	10.7676	11.199	10.21	10.1226	10.7414
S0153	P78527	PRKDC	PRKDC|HYRC|HYRC1	12.7607	12.7773	12.3906	12.1168	12.2173	11.9664	12.8645	12.485	12.778	12.3468	11.9707	11.9698	11.3211	10.5373	10.7191	10.9243	10.931	10.9641	10.4738	10.5943	10.5695	11.1582	10.9751	10.9235
S0154	P09874	PARP1	PARP1|ADPRT|PPOL	12.0078	11.9476	12.0678	11.5403	11.4086	11.5961	12.2195	12.2227	12.8691	11.5658	11.2111	11.4725	10.0017	10.2216	10.0532	10.0972	10.2447	10.2568	10.0019	9.9572	10.2161	10.1401	9.8267	10.2616
S0155	Q13535	ATR	ATR|FRP1	8.86658	9.0299	8.76639	9.73763	9.60397	9.00272	8.95366	8.86894	9.23868	9.07803	9.55697	9.18094	10.8579	10.7316	11.0704	11.035	10.9446	11.0065	10.831	10.8113	10.7988	11.0921	11.0572	11.0346
S0156	P08047	SP1	SP1|TSFP1	11.696	11.5851	11.6656	11.8259	11.7494	11.8087	11.0343	11.6811	11.3158	11.7746	11.7911	11.9372	12.3541	12.0048	11.8788	11.9622	11.9829	12.0337	12.1608	11.7904	11.8638	12.0368	12.1138	11.9675
S0157	P26358	DNMT1	DNMT1|AIM|CXXC9|DNMT	8.03147	8.14935	8.44708	9.08509	8.59478	9.46988	8.15991	8.40751	8.60464	9.27078	9.3903	9.35983	14.499	14.1286	14.1364	14.1739	13.8859	14.0852	14.3764	14.1936	14.0437	14.336	14.4978	13.9027
S0158	P04271	S100B	S100B	9.6445	9.71751	10.1369	8.73827	8.99129	8.61375	9.35937	10.4126	10.5606	9.74573	8.38425	8.18189	10.5659	10.1361	9.88474	9.41427	9.56561	9.12634	10.285	9.84822	10.3432	9.52699	9.13635	9.39788
S0160	Q7Z7D3	VTCN1	VTCN1|B7H4|UNQ659/PRO1291	7.79503	7.98886	7.60362	7.55979	8.9842	8.61261	7.65072	7.44595	8.14643	7.62533	7.34814	7.63348	11.7967	11.5591	11.1441	11.4484	11.5748	11.4288	11.5578	11.0117	10.994	11.7046	11.5817	11.4516
S0163	P43627	KIR2DL2	KIR2DL2|CD158B1|NKAT6	7.51009	7.48534	7.67353	7.93137	8.53528	7.85316	7.17924	7.39426	7.63451	7.34814	7.64532	8.0907	10.4165	10.0839	10.0228	10.9241	10.8969	10.7543	10.3773	9.9533	10.0409	11.1526	10.9943	10.9074
S0164	Q8TDQ0	HAVCR2	HAVCR2|TIM3|TIMD3	10.1747	10.9379	10.1176	10.2421	10.3833	10.1018	10.1853	10.3723	10.1521	10.4787	10.6921	9.47665	13.6603	13.6679	13.9744	13.6515	13.0306	13.6734	13.8726	13.9743	14.1851	13.5979	13.5576	13.7638
S0165	Q9H7M9	VSIR	VSIR|C10orf54|SISP1|VISTA|PP2135|UNQ730/PRO1412	10.4717	9.43356	9.11903	8.96663	8.7643	8.98759	9.83445	9.02764	9.278	9.07909	9.05272	8.9737	11.363	10.2389	10.0737	10.2446	10.3505	9.90114	11.1367	10.2164	10.2511	10.2736	10.1109	10.1197
S0166	P43489	TNFRSF4	TNFRSF4|TXGP1L	13.0623	13.1551	13.425	12.9511	12.8694	13.0355	13.5664	13.3953	13.542	12.7857	12.8839	13.2117	9.29218	9.3216	8.93569	9.58369	9.50167	9.55432	9.42739	9.18657	9.21763	9.637	9.59528	9.70368
S0169	P01116	KRAS	KRAS|KRAS2|RASK2	12.9668	12.8945	11.6604	12.7326	12.6455	12.6312	12.6709	12.569	12.6372	12.4826	12.6278	12.4702	9.68031	10.2682	11.952	10.1761	10.317	10.0655	10.2674	10.3516	10.3334	10.0669	9.72532	10.0147
S0170	P51575	P2RX1	P2RX1|P2X1	8.54688	8.48213	8.32226	8.76447	8.44782	8.12187	8.52664	8.45123	8.21978	8.0328	8.51334	8.41565	10.5512	10.1293	10.3397	10.3593	10.5891	10.2505	10.4819	10.1198	10.1296	10.4728	10.4115	10.2884
S0171	Q93086	P2RX5	P2RX5|P2X5	11.1342	10.8776	10.9242	10.4757	10.5075	10.467	11.1125	10.7435	11.0286	10.3791	10.4687	10.8062	9.69303	9.51352	9.59231	9.26707	9.33992	9.18208	9.93901	9.54091	9.5611	9.16793	9.13272	9.66606
S0172	P47900	P2RY1	P2RY1	9.26338	7.73271	7.73491	8.50198	8.23439	9.19404	9.81995	8.00681	7.69274	9.0455	8.10871	8.28818	9.06145	8.54386	8.97308	8.92979	8.93205	8.95224	8.8711	8.95901	8.85731	8.94301	9.06565	9.02087
S0173	Q9H244	P2RY12	P2RY12|HORK3	10.7613	12.3445	11.913	11.1283	11.309	10.5192	12.4584	12.0763	12.623	10.4047	9.87853	10.3201	10.0013	10.2427	10.3321	9.38624	9.59943	8.85639	11.19	10.1725	10.5049	8.69945	8.70717	8.66619
S0174	P12104	FABP2	FABP2|FABPI	11.4361	12.3648	11.2246	13.0053	12.9083	13.2232	11.7199	11.0356	10.9966	12.8648	12.756	12.9599	12.5258	11.2624	11.6142	12.3226	12.7704	11.9839	12.1364	11.686	11.4207	12.413	12.0339	12.378
S0175	Q14457	BECN1	BECN1|GT197	11.7653	13.1971	13.8515	12.8885	12.9004	13.0259	14.0328	14.0966	14.176	12.7956	12.9643	13.1669	9.8192	9.79868	9.93687	10.1169	10.3399	9.87569	10.2014	10.3167	9.97677	10.1936	10.0173	10.3171
S0177	P23458	JAK1	JAK1|JAK1A|JAK1B	14.9406	14.8242	14.4766	14.6942	14.7012	14.4108	14.8011	14.4648	14.5318	14.4024	14.4393	14.5594	12.0642	11.9557	11.3397	11.9461	12.0545	11.3156	12.209	11.7648	11.1822	11.7736	11.727	11.9887
S0178	P52333	JAK3	JAK3	13.1507	13.3206	13.0542	13.2907	13.2831	13.022	13.2947	12.7452	13.1767	13.3083	13.0621	12.8488	12.7081	12.6542	11.9833	12.3562	12.392	12.6986	12.8006	12.3857	12.3	12.5008	12.5247	13.031
S0179	P42229	STAT5A	STAT5A|STAT5	11.6486	12.2019	12.0885	11.8793	12.0938	11.3648	12.3573	12.2872	11.9724	11.7272	11.3618	11.1231	9.86066	10.368	10.2443	10.2186	10.7137	9.971	10.6318	10.6181	10.5524	9.93914	9.57144	10.5759
S0180	P42224	STAT1	STAT1	13.6538	14.2049	13.8958	14.733	14.3429	14.6088	13.6523	13.6949	13.7432	14.3346	14.2871	15.1587	12.7263	11.7241	12.5931	13.1335	13.0667	13.1586	12.9765	12.9681	12.7656	12.995	12.8253	13.7783
S0181	Q14765	STAT4	STAT4	10.8145	10.9234	10.6504	10.5775	10.5129	10.6708	10.4328	10.7307	10.7316	10.1614	10.5877	10.6208	11.9837	12.3368	11.6748	12.1032	11.8481	12.4057	12.3794	12.1496	12.1787	11.6421	11.8188	12.9974
S0182	P42345	MTOR	MTOR|FRAP|FRAP1|FRAP2|RAFT1|RAPT1	13.2407	14.4741	15.6555	14.6835	14.7831	14.2517	15.2491	15.7133	15.7357	14.7754	14.8085	13.8297	12.6333	12.4999	12.2559	12.6725	12.6173	12.6629	12.6721	12.4526	12.1125	12.7055	12.529	13.1838
S0183	P10635	CYP2D6	CYP2D6|CYP2DL1	9.49273	9.01238	8.8789	9.5582	9.4363	9.89702	9.05228	9.19335	9.03292	9.5377	9.39826	9.17379	12.5142	11.9639	11.7144	12.0202	12.5031	11.7952	12.1511	11.82	11.6683	12.264	12.2192	12.0897
S0184	Q5TYW1	ZNF658	ZNF658	10.5028	10.4089	10.2641	10.8909	10.4965	10.9902	10.3482	10.2302	10.343	10.7329	10.4999	10.8294	11.5138	11.6804	11.9241	12.1496	12.4172	12.0159	11.3474	12.0052	11.8685	12.3831	12.1066	12.1949
S0185	Q07973	CYP24A1	CYP24A1|CYP24	11.2817	10.4939	9.93495	10.012	9.93184	10.0476	10.4305	10.0923	10.2066	9.98808	10.1288	10.131	13.2077	12.5276	12.2955	12.4439	12.3402	12.3225	12.7163	12.5736	12.4249	12.5354	12.4601	12.3552
S0186	P42771	CDKN2A	CDKN2A|CDKN2|MTS1	11.9107	12.2023	11.3935	11.3971	11.4441	10.939	12.1045	11.7401	11.9566	11.4118	11.2765	11.0316	10.2238	10.1112	11.1062	10.1118	10.2955	9.88881	10.5084	10.0986	10.0213	10.1201	9.98518	10.1252
S0187	O95832	CLDN1	CLDN1|CLD1|SEMP1|UNQ481/PRO944	8.56329	8.90007	8.70894	8.98012	9.63509	8.94076	10.6192	9.00651	9.23911	8.74114	8.77782	8.94858	8.62983	8.85439	9.01838	8.95462	9.0614	8.96296	11.0922	9.21373	9.36053	8.92946	8.39704	9.20983
S0188	O15551	CLDN3	CLDN3|C7orf1|CPETR2	14.122	14.0521	13.6196	14.5006	14.3473	14.3739	13.8815	13.5855	13.3377	14.245	14.1086	14.8923	13.2159	12.813	12.6691	13.2509	13.3472	12.9654	13.1749	12.8394	12.636	13.2231	13.0292	13.4302
S0189	P01133	EGF	EGF	12.2179	12.313	13.5797	11.8686	11.8581	12.0306	12.1787	13.4775	13.3841	11.5959	12.6618	12.3073	13.5742	12.9795	12.6893	12.1924	11.6719	12.0416	12.9953	12.8469	13.1934	12.0192	11.8482	11.9071
S0190	P14780	MMP9	MMP9|CLG4B	12.9252	12.7846	12.7032	12.1546	12.3258	12.0171	13.1072	12.953	12.7115	12.1964	12.6425	11.8542	10.5561	10.5775	9.83228	10.4118	10.029	10.3514	10.4843	10.0202	9.97771	10.3565	10.3722	10.3745
S0191	P48436	SOX9	SOX9	11.0541	11.1741	11.2592	10.556	10.9671	10.8138	11.2865	11.1323	10.1747	10.7971	11.1272	10.719	9.19466	9.44337	9.45459	9.60419	9.24014	9.55292	9.58316	9.46909	9.38282	9.409	9.57207	9.45069
S0192	P19075	TSPAN8	TSPAN8|TM4SF3	8.96241	9.0993	9.08364	8.91054	8.94146	8.97674	8.93962	8.93819	8.65899	8.85585	8.80226	9.06153	9.41038	10.1278	9.33067	10.1178	9.45752	10.0633	9.65846	9.36423	9.24113	9.86491	9.44301	10.2608
S0193	P08670	VIM	VIM	11.0762	11.0844	11.372	10.5247	10.3947	10.5301	11.5855	12.1165	12.0345	10.3508	10.5582	10.5075	11.6267	11.2296	9.85264	11.4464	11.1007	11.0308	10.9248	10.1691	10.4163	11.1207	10.8275	11.0947
S0194	P04004	VTN	VTN	9.6716	9.35066	10.3364	9.11433	9.63696	9.29746	9.61544	10.5018	10.5238	8.93211	9.10787	9.14504	12.2335	12.2473	12.1489	12.3167	12.3119	12.3612	12.6709	12.2442	12.2945	12.496	12.7053	12.2608
S0195	O43927	CXCL13	CXCL13|BCA1|BLC|SCYB13	7.9312	7.75693	7.70286	8.2617	7.80928	7.4975	8.04616	7.4726	8.42236	8.0425	7.89269	8.09176	10.7075	10.5805	10.3144	11.08	11.0791	11.0113	10.9163	10.3588	10.2619	11.1297	11.2486	10.8976
S0196	Q9H2A7	CXCL16	CXCL16|SCYB16|SRPSOX|UNQ2759/PRO6714	9.96168	10.3119	10.206	9.73123	9.99675	9.49752	10.4156	10.6757	10.3585	9.75276	9.64491	9.44033	10.7523	11.0542	10.9284	11.062	10.9349	10.7317	11.3526	11.1964	11.1619	11.004	10.8182	10.9093
S0197	P13500	CCL2	CCL2|MCP1|SCYA2	11.2927	10.8911	11.073	12.1817	12.2999	12.2561	11.3824	11.5746	10.9262	12.2016	12.5863	12.4003	11.1575	10.5908	10.4376	11.1296	11.2998	10.7843	10.8298	10.4799	10.4206	11.1276	10.969	10.7192
S0198	Q16625	OCLN	OCLN	9.60282	9.54221	10.0277	10.3145	10.424	9.90674	9.66658	10.1721	9.70603	10.0704	10.4719	10.4647	11.5205	11.2355	10.9504	11.1174	10.9607	10.927	11.2665	10.9354	10.9283	10.9683	11.0762	10.8977
S0199	P49746	THBS3	THBS3|TSP3	11.7198	11.8328	11.6706	11.9781	11.6992	11.9535	11.8376	11.6082	11.6305	11.7151	11.6386	12.0532	8.0442	8.03087	8.56083	8.18854	7.76536	8.15522	7.93302	8.13091	8.05475	8.10721	8.09971	8.10798
S0200	P32971	TNFSF8	TNFSF8|CD30L|CD30LG	8.84429	8.57317	8.66898	8.1519	8.00525	7.94254	8.36774	8.62394	8.44657	8.21272	8.35776	8.5467	10.8769	11.0572	11.7384	10.7659	10.7901	10.2757	11.2604	11.377	11.4259	11.0466	10.7672	10.7178
S0201	P07858	CTSB	CTSB|CPSB	13.2189	12.9793	13.042	12.4825	12.4883	12.5576	12.8284	13.2968	13.0094	12.5294	12.7585	12.4291	10.4265	9.95693	9.95503	10.3763	9.96144	9.81842	10.2096	9.88408	9.9698	10.0872	9.84052	9.9644
S0202	P01100	FOS	FOS|G0S7	8.31668	8.43757	8.59636	8.42708	8.73791	8.45292	8.1736	8.42273	8.55031	8.11695	8.61287	8.51575	9.99168	9.76281	9.92375	10.0474	9.98444	9.99139	9.9206	9.7953	9.81058	10.1714	10.1975	9.95694
S0203	P35232	PHB	PHB	9.39144	9.50184	9.82276	9.15541	9.17372	9.6733	9.5145	9.99518	9.71462	9.35758	9.6919	9.4829	10.2597	10.2561	10.3678	10.4951	10.0664	10.6398	10.3518	10.1822	9.95636	10.4679	10.4333	10.3507
S0204	P06400	RB1	RB1	11.5108	11.6307	12.2003	11.404	12.1791	11.1109	11.6894	12.4804	12.1159	11.9391	11.9087	10.8547	11.2589	11.1618	10.8359	11.3425	11.22	10.9671	11.4563	11.0604	10.9443	11.4295	11.3175	10.9974
S0205	Q07890	SOS2	SOS2	8.95887	9.14612	8.83643	8.89547	9.16062	8.63257	8.79658	8.77428	8.73792	8.84252	9.13646	9.24409	11.2622	11.3547	11.2522	11.7626	11.8765	11.5855	11.4519	11.2476	11.2381	11.898	11.8884	11.6822
S0206	P00749	PLAU	PLAU	8.19131	8.14456	8.17599	8.67533	7.70182	7.36197	7.78348	8.20509	8.1338	7.7636	7.76134	7.97845	11.8006	11.793	11.3851	11.98	11.8495	11.4981	11.8531	11.4131	11.3865	11.8675	11.733	11.6414
S0207	P49767	VEGFC	VEGFC	9.16123	8.98227	9.72307	8.48263	9.66882	8.37693	9.43521	9.58352	9.43475	8.82703	8.61486	8.66683	11.4196	11.3854	11.13	11.3833	11.486	11.4732	11.4035	11.1267	11.1635	11.4912	11.4925	11.4834
S0208	P13726	F3	F3	8.70459	9.14765	8.68296	8.60681	8.79227	9.60194	9.1515	8.92592	9.09673	9.49475	9.27688	9.19092	8.57095	8.65413	8.04439	8.14987	8.4306	8.57207	8.31037	7.96739	7.95321	8.49778	8.19316	8.40733
S0209	P30307	CDC25C	CDC25C	9.57584	9.57488	9.59979	9.0447	9.42481	8.91781	9.55843	9.51726	9.47548	9.11122	9.47706	9.35858	9.32571	9.85964	9.15895	9.89075	9.46981	9.81475	9.49081	9.06149	9.34357	9.84029	9.55165	9.96504
S0210	P07288	KLK3	KLK3|APS	11.0019	10.9377	11.0865	11.0809	11.5815	11.3787	11.1509	11.3192	10.956	11.36	12.1037	11.2538	11.9632	12.8236	11.9798	12.5914	12.0557	12.7253	12.092	11.8625	12.3742	12.1717	12.1289	12.6438
S0211	P12830	CDH1	CDH1|CDHE|UVO	13.7136	13.813	13.4373	13.5292	13.7355	13.3594	14.1378	13.5864	13.8555	13.6976	13.5786	12.9296	10.695	11.1449	10.6473	11.2961	11.0051	11.1325	11.1549	10.7566	11.0245	11.2112	10.9304	10.9953
S0212	P35222	CTNNB1	CTNNB1|CTNNB|OK/SW-cl.35|PRO2286	13.0201	13.0759	13.7049	13.0693	13.1876	13.3295	13.8209	14.087	14.0908	13.2797	13.5949	13.0968	11.0502	11.7274	11.4212	11.5673	11.5906	11.6972	11.4203	11.416	11.8562	11.2811	11.3627	11.6198
S0213	P49913	CAMP	CAMP|CAP18|FALL39|HSD26	9.10951	8.9314	8.55381	8.76164	8.75985	8.60989	8.73859	8.70529	8.64661	8.47443	8.77565	8.91236	8.45067	8.94378	8.28703	8.82636	8.84718	8.82378	8.75797	8.42251	8.66551	8.79722	8.62762	8.75176
S0214	O15528	CYP27B1	CYP27B1|CYP1ALPHA|CYP27B	9.5209	9.54461	9.62357	9.92542	9.97743	9.79493	9.45391	9.67329	9.56718	9.73847	10.0395	10.0124	12.1062	12.0418	12.0268	12.2813	12.333	12.0817	12.1559	12.0599	12.095	12.3129	12.3218	12.0426
S0215	Q99459	CDC5L	CDC5L|KIAA0432|PCDC5RP	13.72	13.7149	13.72	13.4155	13.6646	13.5495	13.8762	14.1659	13.9909	13.3933	13.2769	13.7842	14.8593	14.5572	14.6973	14.5599	14.684	14.3667	14.5142	14.7021	14.6004	14.625	14.5982	14.4534
S0216	P35221	CTNNA1	CTNNA1	9.27271	8.80716	8.87582	8.58843	9.0745	9.95824	8.87235	8.98416	8.7184	9.20068	8.85728	8.84747	10.5842	10.5861	10.3653	10.3822	10.4792	10.5028	10.4662	10.3917	10.4286	10.4761	10.3894	10.4016
S0217	P17029	ZKSCAN1	ZKSCAN1|KOX18|ZNF139|ZNF36	9.15206	9.20253	9.45537	8.93194	8.76484	8.95452	8.94882	9.3675	9.03511	8.51233	8.7635	9.76289	9.83452	9.80768	9.04739	9.64389	9.85155	9.27566	9.84342	9.2549	9.12706	9.72906	9.46911	9.49926
S0218	Q9UHC1	MLH3	MLH3	9.82338	9.64662	10.2714	9.48267	9.60377	8.99559	9.60795	10.2776	10.2147	9.36484	9.30928	9.41527	9.169	9.86875	9.45081	9.28465	9.2122	9.12858	9.54615	9.584	10.0463	9.11957	8.97646	9.17719
S0219	Q02410	APBA1	APBA1|MINT1|X11	6.60758	7.11818	7.96431	7.36029	8.5335	7.29168	8.56368	6.71271	8.46104	8.04684	7.02308	6.76528	5.34034	5.41621	5.43787	5.33121	5.51281	5.37625	5.54046	5.25353	5.6981	5.42249	5.56356	5.50678
S0220	Q6P2C8	MED27	MED27|CRSP34|CRSP8	10.6641	10.6677	10.7966	10.9932	11.1056	11.3001	10.6837	10.8218	10.7778	11.0552	11.0311	11.1162	12.8459	12.5988	12.4313	12.5473	12.7286	12.4856	12.7704	12.4528	12.3768	12.5813	12.5748	12.4779
S0221	P49903	SEPHS1	SEPHS1|SELD|SPS|SPS1	10.3583	10.2787	10.1675	9.53345	10.0102	9.60076	10.5147	10.2056	10.2451	10.3939	9.70309	9.57822	10.6416	10.6256	10.566	10.5425	10.3916	10.4229	10.6094	10.4761	10.4519	10.5834	10.2547	10.2895
S0222	Q9P2M7	CGN	CGN|KIAA1319	8.16546	8.31465	8.27566	8.90617	8.44855	9.09936	8.32228	8.44045	8.21213	9.69779	8.59547	8.50369	8.90257	8.89989	9.16591	9.20509	8.8229	9.1608	8.76299	9.18529	8.82874	9.34298	9.23124	9.30869
S0223	P00738	HP	HP	10.3177	10.5381	10.3724	10.0016	10.8363	10.2205	10.4299	10.3566	10.584	10.2705	9.9074	9.69765	12.1962	12.1761	12.0338	11.7803	11.8697	11.8717	11.9608	11.86	11.8111	11.992	11.8299	11.8274
S0224	O75915	ARL6IP5	ARL6IP5|DERP11|JWA|PRA2|PRAF3|HSPC127	10.895	10.9572	11.1523	10.8609	10.3735	10.6085	11.0162	11.4174	11.5152	10.5635	10.6705	10.8102	11.7427	11.3039	11.3957	11.2295	11.1208	11.1203	11.5334	11.4944	11.3549	11.3479	11.4149	11.0858
S0225	O75390	CS	CS	9.41211	9.16457	9.43042	9.1984	9.30666	9.41945	9.41111	9.29925	9.34643	9.64221	9.35139	9.33548	11.4461	11.3195	11.6763	11.5941	11.3161	11.6281	11.3037	11.531	11.5719	11.7081	11.597	11.5508
S0226	Q9UDY2	TJP2	TJP2|X104|ZO2	11.1463	11.1465	10.9218	11.0246	10.6231	11.1228	11.2483	11.1274	11.0885	11.3561	11.2746	11.2585	10.7407	10.9296	10.6525	10.7183	10.4923	10.9153	10.6927	10.8292	10.8557	10.8157	10.6999	10.9248
S0227	P20700	LMNB1	LMNB1|LMN2|LMNB	8.90199	9.51844	9.21292	9.70453	9.66212	9.00513	9.10251	9.10946	9.37432	8.81047	9.29704	9.11261	9.72095	10.3275	9.95607	10.0141	9.82802	10.5419	9.60634	9.58095	10.1461	9.7724	9.7436	10.6121
S0228	P20930	FLG	FLG	8.81701	8.78295	8.91823	9.42719	8.96324	8.74519	8.95785	9.04706	8.70081	8.92704	9.49207	9.09982	11.371	11.0268	11.5135	11.3241	11.3808	11.1153	11.2422	11.4765	11.5462	11.3465	11.2573	11.2166
S0229	O43657	TSPAN6	TSPAN6|TM4SF6|UNQ767/PRO1560	8.57909	8.5933	8.6426	8.585	8.81294	8.85667	8.7352	8.63688	8.44163	9.29342	8.96442	8.77179	10.2697	10.3318	10.3676	10.2357	9.93009	10.329	10.3415	10.3597	10.3667	10.1912	10.191	10.1572
S0230	Q9UBU2	DKK2	DKK2|UNQ682/PRO1316	9.71096	9.06785	9.19059	9.49099	9.50571	9.98187	9.12707	8.95711	9.10547	10.0155	9.37367	9.48906	10.8432	10.2658	10.2174	10.2686	10.2761	10.3618	9.99577	9.87885	10.3415	10.2257	10.1228	10.3324
S0231	P26641	EEF1G	EEF1G|EF1G|PRO1608	9.09175	9.35527	9.21673	8.9334	9.77704	9.46806	9.47438	9.18016	9.41647	9.23961	8.91107	8.8484	10.0021	10.1671	9.90883	9.5467	9.76408	9.72367	10.0532	9.61968	9.80043	9.69126	9.48408	9.68059
S0265	P11215	ITGAM	ITGAM|CD11B|CR3A	8.11806	7.92261	9.14848	8.90513	8.99308	9.30406	8.19688	8.20551	7.96972	8.99905	9.33322	9.1134	11.5156	11.2751	12.3817	12.4868	12.3699	12.4138	11.572	11.6321	11.0726	12.7501	12.8263	12.24
S0266	P11215	ITGAM	ITGAM|CD11B|CR3A	8.03282	8.07009	8.37172	8.16401	7.95752	8.13949	7.74146	7.89878	8.12773	8.26758	8.44422	8.25141	10.9567	10.8193	10.9418	11.1562	11.0061	11.0002	10.8899	10.7725	10.3799	11.2387	11.208	11.0537
S0267	P11215	ITGAM	ITGAM|CD11B|CR3A	10.33	10.2959	10.5506	11.2991	10.8744	11.0416	10.4123	10.4318	10.1432	11.1285	10.8008	11.1766	13.0555	12.9431	13.194	13.7745	13.1402	13.4834	12.9988	13.0064	12.7752	13.8389	13.7066	13.5138
S0268	P20702	ITGAX	ITGAX|CD11C	9.3655	9.14751	9.18639	9.55863	9.60861	9.46037	9.17913	9.1983	8.97557	9.3832	9.54056	9.60626	11.8007	11.6554	11.7049	12.1172	12.0329	12.1677	11.6106	11.633	11.3871	12.0849	12.1069	11.7833
S0269	P15144	ANPEP	ANPEP|APN|CD13|PEPN	9.15551	8.83915	9.17088	9.16076	9.04591	8.88816	9.15529	8.81884	8.40802	9.23039	9.03817	9.09065	10.0837	10.4049	10.1339	10.2892	10.0949	10.2778	9.9994	9.72514	9.93117	10.1708	10.135	10.2604
S0294	P25063	CD24	CD24|CD24A	9.77846	9.93391	9.52343	10.2301	9.76103	10.0862	9.91439	9.72014	9.5865	10.27	9.93815	9.82824	10.7213	11.7052	11.5633	11.8062	11.7731	11.6071	11.9799	11.7188	11.5392	11.73	11.7068	11.9648
S0300	P05556	ITGB1	ITGB1|FNRB|MDF2|MSK12	9.41674	9.38483	9.57984	9.28437	9.56162	9.10544	9.46983	9.7499	9.83615	9.43674	9.48274	9.52636	10.1815	10.0271	10.6188	10.6284	10.5526	10.4851	10.1994	10.1982	10.0527	10.6764	10.8155	10.338
S0301	P05556	ITGB1	ITGB1|FNRB|MDF2|MSK12	11.4688	11.6286	11.6585	11.0971	11.3284	11.2505	11.7742	11.7268	12.4703	11.6036	11.1425	11.1346	10.839	11.2054	11.7356	11.1581	11.1556	11.3415	10.944	11.0777	10.9145	11.0943	11.3882	11.0368
S0302	P28908	TNFRSF8	TNFRSF8|CD30|D1S166E	8.6974	8.7365	8.8047	8.77211	9.63297	9.47451	8.87666	8.54419	8.71484	9.57559	8.90612	9.00882	10.9158	10.9599	10.9322	10.9693	11.1811	10.9852	10.9114	10.6741	10.8612	11.0024	10.9808	10.9096
S0303	P16284	PECAM1	PECAM1	8.77261	8.53646	8.65454	9.67392	8.36271	8.53863	8.40707	8.50699	8.47301	8.68789	9.10939	8.74225	10.7152	10.7284	10.6719	10.9616	11.0186	10.9696	10.6468	10.5566	10.7244	10.8731	10.7898	10.9777
S0306	P16671	CD36	CD36|GP3B|GP4	8.31583	8.8457	8.10586	9.23751	9.1656	8.28603	8.58497	8.18739	8.15963	8.02311	8.98707	8.22426	12.0178	11.6202	11.8085	11.8214	11.8965	11.6965	11.9121	11.7385	11.6521	12.0153	11.9584	11.7314
S0307	P11049	CD37	CD37|TSPAN26	8.38821	7.82975	7.52571	8.82932	8.00213	7.59941	7.68347	7.67123	8.03883	7.6434	8.0787	8.12299	13	12.2782	13.0498	12.9098	13.2882	12.7923	12.8519	13.0472	12.8075	13.2817	13.2504	12.7543
S0309	P25942	CD40	CD40|TNFRSF5	9.33289	9.65585	9.69259	10.0841	10.4149	10.4511	10.0621	9.59335	10.0251	10.2844	10.0606	10.113	12.1359	12.078	12.1324	12.1817	12.2864	12.2247	12.2483	12.2483	12.057	12.3915	12.3862	12.4845
S0312	P07359	GP1BA	GP1BA	12.9191	12.5495	13.3134	12.901	12.864	12.6247	13.015	13.875	13.426	12.9287	13.2299	12.1041	12.2478	11.7014	11.5761	11.601	11.4047	11.7031	11.5882	11.2819	11.2291	11.5666	11.6725	11.8798
S0313	P16150	SPN	SPN|CD43	10.3013	10.3102	10.787	10.9594	10.8671	11.1647	10.2931	10.4418	10.1635	10.9378	11.1335	11.1165	13.6391	13.4924	12.9218	13.2951	12.0869	13.7522	13.1396	13.0672	13.3	12.8733	12.9285	13.3923
S0314	P16150	SPN	SPN|CD43	9.97834	10.1173	10.2662	10.2355	10.1161	10.1534	10.345	10.2314	10.1825	10.1283	10.3029	10.1875	12.2244	12.798	11.9563	12.2175	10.9345	12.5467	12.1651	12.095	12.3812	11.8146	11.8328	12.2656
S0325	P15529	CD46	CD46|MCP|MIC10	10.2523	10.2689	9.77264	10.4796	9.90983	10.0699	10.1527	9.91504	10.0149	10.0145	10.1197	9.83432	13.0557	12.7607	12.6616	12.6596	12.7734	12.7947	12.876	12.813	12.6795	12.8577	12.8688	12.8916
S0329	P32942	ICAM3	ICAM3	10.2912	10.2862	10.6096	11.023	10.9349	11.1431	10.1287	10.3775	9.99428	10.812	11.0099	11.1509	10.701	10.9264	10.9234	11.2969	10.8398	11.6102	10.9216	10.9601	10.9828	11.1605	11.3775	11.4378
S0330	P31358	CD52	CD52|CDW52|HE5	8.69556	8.51523	9.39333	9.07679	8.88841	9.15824	8.77236	8.67108	9.00874	9.00579	9.10015	9.0441	10.8737	11.0527	11.2433	11.2801	10.7108	11.4743	10.8485	10.9217	10.7863	11.1892	11.3747	11.3563
S0335	P08174	CD55	CD55|CR|DAF	8.16478	7.91152	7.97656	9.05442	7.99547	8.54641	7.81343	8.1596	8.01996	8.77528	8.41858	8.47721	8.17333	8.2948	8.31643	8.62841	8.68725	8.71305	8.26891	8.29428	8.37372	8.65202	8.54054	8.79956
S0336	P08174	CD55	CD55|CR|DAF	8.54356	8.84486	8.2167	8.70639	8.31924	8.68002	8.11582	8.18096	8.07135	9.5201	7.8282	7.95321	9.64709	9.09255	9.27821	9.61452	9.34931	9.24535	8.95486	8.95031	9.00037	9.31665	9.21802	9.12744
S0337	P13591	NCAM1	NCAM1|NCAM	9.50176	9.95136	9.94618	9.96588	10.1577	9.67468	9.95631	9.99269	10.646	10.0396	9.66273	9.51968	10.0689	10.1993	9.88731	10.0053	10.055	10.0673	9.94397	9.88044	10.0709	10.136	9.99011	10.0419
S0338	P13591	NCAM1	NCAM1|NCAM	6.66711	6.76587	7.09914	8.70489	8.67355	9.21917	7.67578	6.62815	7.14921	8.19265	7.06324	6.93406	5.25288	5.33749	5.16777	5.31576	5.40018	5.56859	5.58036	5.45822	5.13301	5.44602	5.34135	5.39308
S0339	Q9P2W7	B3GAT1	B3GAT1|GLCATP	9.78135	9.7384	9.91414	10.3805	10.3297	10.0591	9.82401	9.96075	10.2121	10.0579	10.08	10.0652	11.7201	11.8087	11.9558	12.0622	11.8757	12.5881	11.5063	11.7734	11.9686	12.0197	12.0211	12.4498
S0340	P19256	CD58	CD58|LFA3	9.81512	10.2529	9.66638	10.2954	9.17149	8.93534	9.83578	9.64583	9.64733	8.89572	9.17303	9.18596	10.4112	10.223	10.0389	10.5295	10.9	10.1248	10.5218	10.1883	10.0867	10.3496	10.3306	10.4343
S0341	P19256	CD58	CD58|LFA3	10.4948	9.73498	9.14047	9.50657	9.26184	9.31642	9.75787	9.09085	9.11664	9.19984	9.47888	9.19002	11.604	11.0132	10.9772	11.0733	11.1152	11.1048	11.109	10.9431	10.8505	11.1282	11.0217	11.3001
S0346	P16109	SELP	SELP|GMRP|GRMP	8.75547	8.56362	9.71572	9.06945	9.01898	9.06017	8.71353	8.88543	9.09036	9.19558	9.4912	9.18695	9.78229	9.83339	10.3109	10.3467	10.0176	10.3204	9.93349	10.031	9.54393	10.2864	10.5226	10.1579
S0347	P08962	CD63	CD63|MLA1|TSPAN30	9.62292	9.83937	9.8244	9.98087	10.0652	10.0363	9.74194	9.58133	9.0168	10.1932	10.1122	10.3042	9.9851	9.90363	10.2466	10.6824	10.5262	10.5951	9.74095	9.8575	9.38211	10.7459	10.6443	10.6784
S0348	P06731	CEACAM5	CEACAM5|CEA	9.03155	8.88938	9.00798	8.83708	9.05646	8.92955	8.99179	9.01569	8.93672	8.86599	9.04657	9.03806	10.7314	10.8889	11.0319	11.277	11.1449	11.5151	10.8158	10.7852	10.9746	11.1458	11.1371	11.0118
S0349	Q07108	CD69	CD69|CLEC2C	9.32191	9.31694	9.80059	9.33093	9.49606	9.31673	9.00966	9.08915	8.96951	9.6072	9.70695	9.26908	10.4812	10.8689	11.4462	11.075	11.2451	11.0242	10.5968	10.7416	10.7777	10.9644	11.351	10.9617
S0351	P02786	TFRC	TFRC	12.3225	12.4355	12.379	12.2559	12.6252	12.2478	12.6458	12.6486	12.7168	12.5408	12.267	12.358	10.075	10.8087	10.4153	10.4752	10.5709	11.0342	10.1173	10.1804	10.7484	10.359	10.4212	10.8456
S0357	P25445	FAS	FAS|APT1|FAS1|TNFRSF6	10.7776	10.9935	10.6163	11.1784	10.6499	10.6545	10.6825	10.4383	10.5962	10.5855	10.4824	10.7704	12.718	12.4891	12.3834	12.8831	12.8742	12.5147	12.6055	12.4723	12.3427	12.6866	12.8823	13.0714
S0358	P48960	CD97	CD97	11.2	11.1743	10.5344	11.1397	11.0944	11.119	11.1155	10.6389	10.6056	11.2063	10.923	11.1923	12.1956	12.3251	11.9673	12.1495	12.0803	12.3559	12.2267	12.2758	12.2767	12.0748	11.9269	12.7214
S0359	P08195	SLC3A2	SLC3A2|MDU1	9.54137	10.0241	10.0015	10.6331	10.7201	10.3462	10.1154	9.81723	9.74811	10.6282	10.4088	10.7983	10.6053	11.6387	12.2028	12.2527	12.2774	12.1297	11.979	11.9666	11.7996	12.2449	12.0762	12.6126
S0360	P14209	CD99	CD99|MIC2|MIC2X|MIC2Y	11.4857	11.9452	11.5011	12.1937	12.1381	12.1674	11.6283	11.719	12.1637	12.466	12.2546	12.065	12.6622	10.9827	12.7179	12.4768	13.1344	12.5411	12.5634	12.7666	12.5788	12.6817	12.3809	12.9434
S0361	P14209	CD99	CD99|MIC2|MIC2X|MIC2Y	9.9086	10.0844	10.1805	11.0325	10.8005	10.4502	10.0758	10.4032	10.2033	11.4259	10.4901	11.2541	10.1351	10.054	9.98555	10.6348	10.5841	9.99879	10.0685	10.0984	10.2157	10.9417	10.6398	10.5712
S0362	P17813	ENG	ENG|END	8.54675	8.55105	9.09787	9.1104	8.93831	9.2026	8.21256	8.33246	8.45198	8.93048	9.2723	9.32534	11.249	11.6592	11.5462	12.0409	11.6504	12.3709	11.3547	11.056	10.9489	11.7525	12.1838	12.1428
S0363	P17813	ENG	ENG|END	8.29108	7.74266	8.65744	8.57987	8.06335	7.79121	7.60769	7.8628	8.7377	8.35208	8.18077	8.08135	8.98507	8.70069	9.65748	9.45572	9.09803	9.18986	8.71988	8.98541	8.59513	9.33958	9.40429	9.21004
S0367	Q14242	SELPLG	SELPLG	10.5492	10.4443	10.3469	10.6782	10.7273	11.086	10.2708	10.0972	9.98895	10.6627	10.6747	11.1377	12.575	12.8011	12.3849	12.5549	12.5188	13.0757	12.454	12.3556	12.5279	12.5402	12.5151	12.8887
S0369	P11717	IGF2R	IGF2R|MPRI	9.43114	10.0908	9.31432	9.86529	9.7611	9.8869	9.34373	9.27079	9.22014	10.2764	9.61089	9.72787	10.9154	10.9819	10.6495	11.0169	10.958	11.0795	10.7018	10.6358	10.6346	11.0151	10.9545	11.177
S0370	P02724	GYPA	GYPA|GPA	9.12226	9.2067	9.59001	9.60181	9.63683	9.80331	9.43404	9.38633	9.795	9.85519	9.51474	9.60561	11.889	11.7342	12.3879	12.138	12.2138	12.2993	11.7825	12.0253	12.4951	12.4462	12.3826	12.2833
S0371	P06028	GYPB	GYPB|GPB	10.6478	10.729	10.6357	11.0325	10.8986	10.8808	10.6672	10.6116	10.7464	10.7326	10.7859	10.808	13.1288	13.1477	12.8382	12.9257	12.7245	13.2593	12.8383	12.7757	13.0979	12.95	12.9716	13.1965
S0374	P04440	HLA-DPB1	HLA-DPB1|HLA-DP1B	10.1135	9.76787	8.93217	9.36038	9.62824	9.97324	9.76836	9.22407	8.82965	9.89326	9.43223	9.47217	12.1871	11.8854	11.3128	11.6964	11.9108	11.7392	11.7583	11.6083	11.0449	11.9437	11.6944	11.9307
S0377	Q9HC73	CRLF2	CRLF2|CRL2|ILXR|TSLPR	9.1972	9.38155	9.39294	9.75771	9.49237	9.32463	9.17987	9.37828	9.37932	9.50805	9.16697	9.89852	8.40071	8.24071	8.73895	8.06844	8.36904	7.9247	8.11534	8.37758	8.2484	8.30049	8.22538	8.02011
S0378	P15144	ANPEP	ANPEP|APN|CD13|PEPN	9.81761	9.62873	10.1209	10.4563	10.3412	10.5886	9.70032	9.83685	9.76804	10.2694	10.5266	10.4634	11.0219	11.2488	11.3708	11.8616	11.5465	11.9977	11.2044	11.0889	11.0697	11.561	11.8819	11.8769
S0380	P24158	PRTN3	PRTN3|MBN	9.17081	9.17415	9.08641	9.0906	8.60825	9.22495	9.14579	8.94284	8.92428	9.07611	8.835	9.27834	8.89447	8.78659	8.89578	8.3936	8.41779	8.16623	8.88362	8.56266	8.41597	8.50276	8.38146	8.2871
S0381	P23560	BDNF	BDNF	10.815	10.708	10.5402	11.0922	11.1488	11.0336	10.7269	10.5438	10.4046	11.0199	10.8802	11.2455	8.98257	9.24903	9.18934	9.35768	9.27961	9.38764	8.90707	8.97802	8.98032	9.28218	9.07689	9.24295
S0385	P01579	IFNG	IFNG	13.126	12.9678	13.314	13.4734	13.2709	13.3429	12.9057	13.1392	13.1162	13.3102	13.38	13.5436	9.91971	10.0459	10.8236	10.8966	10.5187	10.7599	9.7712	10.6017	10.4813	10.9672	10.9733	10.5805
S0386	P12319	FCER1A	FCER1A|FCE1A	9.49347	9.87359	9.47086	9.39901	9.43865	9.44379	9.43083	9.19996	9.22968	9.45481	9.14616	9.30496	11.1912	11.3049	11.1657	11.061	11.1858	11.2676	10.8056	10.893	11.0511	11.1348	10.9985	11.2534
S0388	P13232	IL7	IL7	10.0319	10.021	9.72995	10.3498	9.99367	10.2999	9.96185	9.74036	9.82581	10.4659	10.1591	10.5341	8.7011	8.80966	8.80065	8.82218	8.94957	8.84389	8.62276	8.76723	8.71774	8.93031	8.69724	8.95096
S0392	Q14116	IL18	IL18|IGIF|IL1F4	8.94856	8.72307	8.80895	9.29759	9.38986	9.51096	9.24825	9.08587	8.78436	9.63352	9.13363	9.35928	8.56186	8.06219	8.60064	8.71973	8.8925	8.35042	8.24953	8.47034	7.79239	8.68285	8.55766	8.81883
S0395	P05164	MPO	MPO	11.6858	11.2807	11.5447	12.3822	12.382	12.0949	11.6689	11.589	11.0608	12.3387	12.7156	12.518	9.47509	9.2163	9.75664	9.9294	10.086	9.67836	9.43743	9.43018	9.24213	10.0451	9.91736	9.79896
S0397	P34130	NTF4	NTF4|NTF5	10.7436	10.7301	10.917	11.2734	11.1867	11.1072	10.8354	10.7272	10.905	11.1759	10.8308	10.8762	8.32525	8.65466	8.7374	8.77386	8.68227	8.77418	8.42984	8.42628	8.49937	8.73377	8.69533	8.82153
S0398	P04637	TP53	TP53|P53	11.765	11.8	11.9174	11.9539	11.4667	11.9158	11.9635	12.0719	11.6981	12.0836	11.9724	12.2001	11.878	12.1676	11.8874	12.2747	11.1577	12.2648	11.9397	11.9704	12.1928	12.1407	12.0016	12.3156
S0399	P43405	SYK	SYK	8.7501	8.71008	8.6673	8.75998	8.97135	8.76199	8.75297	8.58736	8.3589	8.65282	8.88177	8.86392	10.1999	10.4268	10.3643	10.6101	10.4324	10.5878	10.2794	10.2057	10.2298	10.5382	10.3204	10.4085
S0402	P01562	IFNA1	IFNA1|IFNA13	10.0593	10.1031	10.0565	10.6259	10.5636	10.554	10.0173	10.0241	10.0178	10.6275	10.2364	11.0048	8.26785	8.80723	8.63633	8.67645	8.56006	8.76255	8.34229	8.41722	8.7319	8.49874	8.4395	8.93914
S0403	P23219	PTGS1	PTGS1|COX1	7.50151	7.63355	8.14291	7.9797	9.19004	9.52206	8.24366	7.70287	8.29255	9.15584	7.73837	7.99577	8.51684	8.871	9.01402	9.13712	9.13664	9.09236	8.85772	8.91325	8.94674	9.13258	9.12652	9.1114
S0404	P04156	PRNP	PRNP|ALTPRP|PRIP|PRP	10.4167	11.1627	7.41336	8.12272	6.99195	7.51759	10.9799	7.10944	7.37658	7.69853	7.60503	7.02621	7.58603	8.29544	4.79803	5.07488	5.27414	4.85806	8.02458	5.13783	5.16527	5.05156	4.96939	5.0225
S0405	P21980	TGM2	TGM2	10.4374	10.6906	6.63243	10.9594	10.9305	10.7549	10.6627	6.66203	7.062	11.0096	10.8213	11.017	9.74334	9.74014	4.67324	10.0008	10.1193	9.74221	9.37179	4.7785	5.43507	9.98547	9.62146	9.92143
S0406	P21980	TGM2	TGM2	10.5917	10.5211	6.52788	10.8848	10.7332	10.5173	10.5975	6.57764	6.89328	10.8138	10.6212	10.8206	9.19219	8.87989	4.64714	9.1208	9.22723	8.97516	8.52237	4.73214	5.09855	9.02755	8.77254	9.09802
S0417	P05556	ITGB1	ITGB1|FNRB|MDF2|MSK12	11.4678	11.4356	11.1141	10.8886	10.9747	10.8142	11.4303	11.2551	11.5106	10.9707	11.2121	11.0584	9.64709	9.58204	9.70947	10.1184	10.6532	9.94624	9.73388	9.58673	9.68403	10.2247	10.3166	9.86579
S0418	P16284	PECAM1	PECAM1	8.69474	8.70817	8.38042	8.34732	8.26166	8.72619	8.30755	8.3121	8.40369	8.54333	8.40367	8.56024	10.3947	10.5018	10.306	10.7119	10.7666	10.5999	10.4711	10.3368	10.4971	10.6605	10.546	10.6871
S0427	P13612	ITGA4	ITGA4|CD49D	9.698	8.72786	7.91883	9.44483	8.16725	8.45394	8.35018	8.43648	8.09357	8.58549	8.8086	8.34961	11.7861	10.9711	11.3579	11.2836	11.4853	11.1285	11.1937	11.1265	11.0404	11.4931	11.2973	11.3402
S0430	P05106	ITGB3	ITGB3|GP3A	11.269	11.7253	10.9849	11.2102	11.0901	11.2016	11.2696	10.879	10.9667	11.0671	11.0064	11.2417	13.6111	12.0617	13.4929	13.345	13.82	13.7389	13.5421	13.5804	13.5402	13.561	13.4384	14.0312
S0431	P08962	CD63	CD63|MLA1|TSPAN30	11.3692	11.5308	11.4046	10.7548	11.1929	11.4187	11.3424	11.2125	10.6206	11.5183	11.7683	11.5269	10.9989	10.7294	10.5998	10.3961	10.5698	10.3921	10.8808	10.6307	10.5147	10.6964	10.4891	10.3688
S0432	P02786	TFRC	TFRC	11.6572	11.7855	12.6151	11.6881	11.5344	11.6686	12.3166	12.6757	12.5558	11.6521	12.1439	11.2049	11.7481	11.3934	11.6104	11.8012	11.8666	11.6324	11.7954	11.3802	11.3028	11.9643	11.9824	11.5594
S0436	P26951	IL3RA	IL3RA|IL3R	10.4735	10.4217	10.7858	10.2431	10.1608	10.6833	10.3809	10.5482	10.1062	10.2604	10.3761	10.5235	11.7575	12.1214	12.3222	11.9144	11.6711	12.1045	11.8319	11.9034	11.5063	11.9427	11.8487	11.9935
S0437	P32927	CSF2RB	CSF2RB|IL3RB|IL5RB	6.91497	7.09635	7.16908	7.5707	7.87268	7.07321	7.68803	7.57062	7.32396	7.21297	7.51256	7.16618	6.30896	6.49565	6.68014	6.56345	6.33655	6.41133	6.367	6.63399	6.51211	6.50416	6.74229	6.11828
S0440	P01579	IFNG	IFNG	8.87262	8.77964	9.06606	9.74234	9.02595	9.50422	8.66723	8.97477	9.02822	9.19636	9.10559	9.22311	11.1614	11.6829	11.3106	11.8245	11.7156	12.0398	11.1961	11.2081	11.6851	11.3648	11.285	11.9942
S0441	P01579	IFNG	IFNG	9.96388	10.3553	9.65713	9.88955	10.0652	10.2035	9.8565	9.63337	9.5912	10.2084	9.98894	9.92915	11.8199	12.0087	11.7205	11.9102	11.926	12.2036	11.5647	11.6012	11.7625	11.9976	11.8832	12.037
S0444	P27487	DPP4	DPP4|ADCP2|CD26	10.6595	10.5735	10.2625	10.6914	10.5119	10.4469	10.5195	10.057	10.1616	10.3835	9.85554	10.5209	12.2715	12.0485	11.9698	12.1153	11.881	12.3916	12.1175	11.9225	12.3039	11.9565	10.0057	12.5837
S0446	P28908	TNFRSF8	TNFRSF8|CD30|D1S166E	9.02453	8.19207	7.48185	8.87347	7.74102	7.70018	8.05528	7.55432	7.34154	8.26353	8.07695	7.93709	8.76534	7.06366	7.28912	7.85931	8.10659	7.11378	7.27031	7.1189	6.90531	7.44897	7.24495	7.25146
S0451	P08648	ITGA5	ITGA5|FNRA	9.66624	9.89081	10.8211	10.5371	10.0576	10.5906	9.81167	10.2468	10.3204	10.2943	10.3814	10.5319	11.9155	12.1891	12.484	12.4615	11.9284	12.5617	11.99	12.1814	12.1543	12.3171	12.6609	12.4004
S0452	P23229	ITGA6	ITGA6	13.0619	13.0935	12.6155	13.233	12.9866	13.1424	12.7232	12.3612	12.2605	13.13	12.7931	12.9088	10.9297	12.1934	11.0407	11.958	11.1926	12.2296	11.6565	11.2641	11.5564	11.6178	11.148	12.2083
S0453	P06756	ITGAV	ITGAV|MSK8|VNRA|VTNR	12.9184	13.0354	12.064	12.7624	12.7201	12.6225	12.7013	11.8547	11.9931	12.4524	12.2641	12.5626	12.3161	12.9012	11.8083	12.6555	12.1563	13	12.3008	11.8331	12.4641	12.2575	12.1422	12.7139
S0454	Q9P2W7	B3GAT1	B3GAT1|GLCATP	11.3501	11.3344	11.259	11.5782	11.4659	11.5051	10.4541	11.1636	11.2302	11.6067	11.2578	11.6626	7.51199	8.0176	7.47516	7.75584	7.66108	7.7785	7.58488	7.46301	7.91083	7.6402	7.53863	7.8594
S0455	P16581	SELE	SELE|ELAM1	7.7023	7.60559	7.95312	8.01032	8.7689	8.70833	7.64702	7.45812	8.21585	8.99978	7.443	7.95139	11.2288	10.9761	11.099	11.0345	11.1829	10.9601	11.2062	10.8131	10.7904	11.2627	11.2315	10.9526
S0456	P16109	SELP	SELP|GMRP|GRMP	11.5399	11.3135	10.7668	11.6387	11.3364	11.5955	11.2442	11.0763	11.1491	11.626	11.3241	11.5995	6.84673	6.9119	6.80272	7.01484	7.10632	6.93631	6.88097	7.16563	6.8753	7.12749	7.35306	7.08426
S0457	P32970	CD70	CD70|CD27L|CD27LG|TNFSF7	8.49537	8.76641	7.78623	8.53385	8.32537	8.89529	8.14428	8.07869	8.16857	9.71879	8.0498	7.94835	11.0259	10.6605	10.4306	10.6041	10.6661	10.4272	10.8896	10.4687	10.5798	10.7187	10.7472	10.3825
S0459	P38570	ITGAE	ITGAE	10.8368	10.545	10.3822	11.6276	11.1439	11.4553	10.695	10.4384	10.2891	11.4637	11.0792	11.6493	7.71317	7.94305	8.12848	8.09477	8.30235	8.10783	7.69566	7.64776	7.83907	8.15715	8.077	8.1017
S0460	O75326	SEMA7A	SEMA7A|CD108|SEMAL	9.33573	9.32057	8.95689	9.35858	9.31713	8.98202	9.15747	9.4874	9.07549	9.09682	9.51306	9.48947	10.7907	10.6347	10.6121	10.8145	10.6816	10.7503	10.9218	11.0471	10.4694	10.9031	10.9118	10.6636
S0461	P14784	IL2RB	IL2RB|IL15RB	10.0812	10.2657	9.61719	10.2581	9.65517	9.30864	9.67206	9.59406	9.61122	9.25372	9.47413	9.66119	11.2784	11.4359	11.0549	10.8597	11.0741	10.4565	11.2331	11.2448	11.3074	10.5316	10.3792	10.9332
S0462	P18827	SDC1	SDC1|SDC	11.5036	11.5961	11.2102	12.0476	11.9958	11.9202	11.4671	11.0549	11.4173	12.0561	11.5174	12.1765	7.40779	6.58512	6.57271	7.53328	7.45739	6.52999	6.81837	6.47705	6.49517	6.50737	6.47446	6.7207
S0463	P31997	CEACAM8	CEACAM8|CGM6	8.18536	8.65575	7.3854	8.11539	8.43348	8.25124	9.45056	7.93589	7.64278	8.91191	7.96013	8.11025	10.267	11.5601	11.8227	12.1269	12.331	11.7503	12.028	11.9427	11.7145	12.29	12.2261	11.9137
S0464	P13688	CEACAM1	CEACAM1|BGP|BGP1	9.56522	9.53168	9.19439	9.35881	8.84142	8.66652	9.24561	9.07809	9.36523	9.68733	8.62296	9.22225	11.1948	10.1839	11.1326	11.246	11.699	11.1	11.175	11.0963	10.9193	11.3792	11.1999	11.2798
S0467	P01903	HLA-DRA	HLA-DRA|HLA-DRA1	13.5036	13.2651	13.4901	13.6774	13.7695	13.7175	13.0854	13.3719	13.4844	13.6104	13.8244	12.3946	10.9504	11.3531	11.1115	11.3654	11.5373	11.1332	11.4735	11.3437	11.6039	11.2114	11.1829	10.9987
S0468	Q13509	TUBB3	TUBB3|TUBB4	13.1768	13.1086	13.3534	13.7218	13.8593	14.027	12.7835	13.2618	13.2948	13.6784	13.7716	14.0999	12.4186	12.6122	12.7252	13.0539	12.9928	12.9808	12.5831	12.5523	12.6737	12.9012	13.0916	13.0214
S0472	Q07108	CD69	CD69|CLEC2C	9.82611	9.59091	8.5343	9.6352	8.26944	8.96336	9.79163	8.49643	8.97812	8.86531	8.75381	8.50501	12.7061	12.5452	10.2796	11.1557	11.0546	11.14	12.8322	8.63507	11.3498	11.1497	11.3652	10.9599
S0473	Q9NZH6	IL37	IL37|FIL1Z|IL1F7|IL1H4|IL1RP1	9.72957	10.198	9.45092	9.39066	9.92014	9.61421	9.87667	9.58534	9.47612	10.018	9.86079	9.88755	9.07191	9.51797	8.77912	8.25886	9.26726	9.03595	9.12668	9.13996	9.15771	8.8793	8.82546	9.14012
S0474	Q9NZH6	IL37	IL37|FIL1Z|IL1F7|IL1H4|IL1RP1	8.66947	8.51687	7.62445	8.85105	8.35377	8.75317	8.73746	8.39244	8.35788	8.45379	8.00091	8.32365	10.8157	10.3647	9.94108	10.3734	10.3723	10.4453	10.8365	9.87969	10.7311	9.26459	10.4449	10.5298
S0480	P01579	IFNG	IFNG	9.00828	9.10853	9.12693	9.49033	9.56511	9.7074	9.15963	8.84712	9.20144	9.88505	9.83197	9.9002	10.6959	10.838	10.5554	10.9304	11.0179	10.8094	10.8335	10.7135	10.8055	10.8853	10.6933	11.3789
S0481	P01579	IFNG	IFNG	9.95456	9.70569	9.98128	10.4748	9.9857	10.7519	9.85531	10.1622	10.2581	10.5694	10.0526	10.7097	11.0571	10.9047	10.9225	11.1863	11.4069	10.8333	11.4188	11.1202	11.0696	11.3581	11.1007	11.1273
S0483	P01375	TNF	TNF|TNFA|TNFSF2	9.41868	9.60232	9.85725	9.26335	9.13877	9.20089	9.55172	10.1648	10.0956	8.97203	9.15132	9.12863	10.4268	10.3214	10.2451	10.3147	10.4667	10.1501	10.3541	10.0423	10.2032	10.4495	10.2333	10.1059
S0486	P01375	TNF	TNF|TNFA|TNFSF2	6.90869	7.1023	6.78741	12.9296	10.9642	14.3242	6.20988	6.9791	8.56867	12.3518	14.0792	14.6252	5.33486	5.52736	4.7152	11.1629	10.0415	11.4122	5.01729	4.83609	5.29209	11.237	11.3747	11.5885
S0506	Q9NRR1	CYTL1	CYTL1|C4orf4|UNQ1942/PRO4425	9.98082	10.081	9.66403	10.1045	9.67227	10.0791	9.72329	9.58302	9.76757	9.94832	9.54932	10.0946	10.3391	9.21505	10.0716	10.2826	10.8661	10.5311	9.69466	10.2666	10.0032	10.2884	9.72133	11.4028
S0507	Q9NRR1	CYTL1	CYTL1|C4orf4|UNQ1942/PRO4425	12.7575	12.851	14.6214	13.8475	13.8204	14.7353	12.8762	15.0837	14.7314	13.8951	14.5408	14.7343	12.7366	12.3174	12.3275	12.5398	12.5212	12.4914	12.3568	12.3234	12.2532	12.6068	12.6507	12.363
S0510	P13591	NCAM1	NCAM1|NCAM	8.94344	9.2328	9.26389	9.13255	9.28476	9.24413	9.0037	9.19724	8.95159	9.22848	9.28818	9.39918	11.8808	11.813	12.0021	12.4797	12.4446	12.238	11.8835	11.9156	11.612	12.6332	12.7047	12.3955
S0516	Q9NZH8	IL36G	IL36G|IL1E|IL1F9|IL1H1|IL1RP2|UNQ2456/PRO5737	8.87987	8.96823	8.98039	9.40759	9.17941	9.70903	8.91735	8.83276	8.86088	9.61053	9.2924	9.56399	12.8811	12.4869	13.1157	13.2154	13.3085	13.196	12.6718	12.4875	12.4381	13.461	13.5227	13.1572
S0517	P35225	IL13	IL13|NC30	9.6383	9.71347	9.41102	9.99402	10.3256	9.88726	9.64842	9.49157	9.61036	9.65971	9.79555	9.9486	10.8787	11.1903	10.8439	11.0439	10.9804	11.1557	10.8076	10.7412	10.904	10.9247	10.7903	11.1913
S0529	Q14005	IL16	IL16	8.90176	9.00318	8.70378	9.22727	9.85305	9.36745	8.94769	8.64762	9.22125	9.40483	8.91304	9.33988	11.6184	11.7323	11.3778	11.8928	11.9059	12.0306	11.6419	11.3817	11.5378	11.7569	11.8576	12.0922
S0531	P15018	LIF	LIF|HILDA	9.44605	9.84179	9.6521	9.70517	9.58395	10.2193	9.55856	9.41537	9.67927	10.064	9.79331	9.90844	10.6319	10.9777	10.7451	11.1494	10.7894	11.2476	10.6109	10.6241	10.99	11.0857	10.7553	11.1979
S0533	Q9NRR1	CYTL1	CYTL1|C4orf4|UNQ1942/PRO4425	9.09163	9.394	9.11997	9.42937	9.9507	9.92446	9.12827	8.89506	9.55633	9.37749	9.11678	9.65541	10.5743	11.0398	10.7635	10.8965	10.8097	11.363	10.57	10.4431	10.9811	10.8671	10.7411	11.3028
S0534	P09341	CXCL1	CXCL1|GRO|GRO1|GROA|MGSA|SCYB1	7.91748	8.03465	7.92998	8.92391	8.24922	8.28002	7.77466	7.82077	7.749	8.21491	8.54892	8.18464	9.05346	9.04084	8.93508	9.28255	9.19552	9.61334	8.86804	8.76964	8.94931	9.19676	9.367	9.65955
S0535	P14210	HGF	HGF|HPTA	14.9832	14.8161	14.7784	14.6839	14.6617	14.6409	15.0822	14.7561	14.7287	14.5968	14.5644	14.7637	13.6752	13.3554	13.5102	13.2249	13.3868	12.9735	13.774	13.6611	13.4065	13.1995	13.2435	13.0504
S0536	Q9UHA7	IL36A	IL36A|FIL1E|IL1E|IL1F6	8.83908	9.51107	8.48428	9.92144	8.70917	9.31852	9.43648	8.65505	8.90725	8.71616	9.11672	9.13328	11.8075	11.7542	11.9354	11.8263	12.0623	11.9975	11.7751	11.779	11.8016	11.8852	11.829	12.2255
S0539	P08887	IL6R	IL6R	13.9651	13.791	13.8727	14.4607	14.0027	14.491	13.8348	13.54	13.5087	14.6297	14.1425	14.6699	14.2258	13.7624	13.0246	13.4738	12.889	13.9088	13.6341	13.1437	13.8709	13.2769	13.0869	13.7509
S0540	P16871	IL7R	IL7R	13.6758	13.6576	13.9494	14.2475	13.7828	14.3924	13.6643	13.6934	13.4299	13.9466	14.1514	14.4854	12.7843	13.1132	12.3447	12.5568	11.4026	13.1509	12.947	12.752	13.4352	11.8284	11.7794	12.8611
S0542	Q99733	NAP1L4	NAP1L4|NAP2	8.8075	9.191	9.24655	9.24524	8.9221	9.23528	8.91807	9.19409	8.90725	8.98196	9.11171	9.46819	9.36298	9.41922	9.33547	9.46624	9.04363	9.45586	9.29891	9.23323	9.04372	9.30665	9.36131	9.51431
S0543	P01033	TIMP1	TIMP1|CLGI|TIMP	11.5468	11.3405	10.8187	11.4046	11.11	11.5605	11.2821	10.7236	10.6898	11.283	11.6597	11.7924	10.5815	12.0246	10.1546	11.8743	11.3314	12.1097	11.1388	10.3263	11.2271	11.2438	10.9658	11.8489
S0544	Q9Y275	TNFSF13B	TNFSF13B|BAFF|BLYS|TALL1|TNFSF20|ZTNF4|UNQ401/PRO738	10.9455	10.9412	11.0434	11.4802	11.1558	11.7062	10.6858	10.9603	11.2144	11.2839	11.7642	12.0679	10.1491	11.0622	10.1263	11.1927	10.8879	11.397	10.5931	10.3204	10.4166	10.8091	10.6599	11.4323
S0545	P19957	PI3	PI3|WAP3|WFDC14	12.4877	12.5454	13.002	13.0932	13.2205	13.2193	12.7505	13.133	12.9816	13.1375	13.0702	13.4291	14.8357	14.8724	14.2973	14.2981	14.4895	14.5656	14.7572	14.3044	14.2872	14.2202	14.4005	14.5715
S0546	P09038	FGF2	FGF2|FGFB	14.2815	14.0401	14.7737	14.0943	14.0673	14.1785	14.3925	14.6896	14.7816	14.0376	14.2119	13.9495	15.7308	15.7387	15.8157	15.8557	16.0052	15.8329	15.8357	15.7836	15.7655	15.9602	15.9321	15.8534
S0547	P35225	IL13	IL13|NC30	9.38565	9.80372	9.44283	9.55054	9.57636	10.1361	9.43491	9.19116	9.53393	10.0229	9.55076	9.90335	11.0144	11.4191	11.0501	11.457	11.1028	11.8026	10.9272	10.9042	11.3989	11.3181	11.0309	11.5045
S0549	Q14005	IL16	IL16	9.95042	10.2366	9.76698	9.97264	10.7377	10.342	9.60395	9.78031	9.978	10.1378	10.1908	9.65144	10.4666	10.9196	10.4719	10.5132	10.4461	10.8327	10.4898	10.3871	10.7126	10.578	10.4829	10.7638
S0550	Q16552	IL17A	IL17A|CTLA8|IL17	9.15931	8.85706	8.5938	9.50709	9.49017	8.88807	9.07016	8.53048	8.37919	9.11741	9.25383	9.17124	10.6667	10.5918	10.1493	10.7879	10.7432	10.863	10.6461	10.1156	10.0354	10.9213	10.8136	10.8487
S0551	Q9NYY1	IL20	IL20|ZCYTO10|UNQ852/PRO1801	10.2754	10.3971	10.1597	10.4073	9.88892	10.6134	11.1236	10.1623	10.3265	10.4357	10.0566	10.2863	10.1292	10.2545	10.191	10.6113	10.7659	10.7467	11.6612	10.5127	10.3787	10.6101	10.4171	11.0177
S0552	Q9GZX6	IL22	IL22|ILTIF|ZCYTO18|UNQ3099/PRO10096	11.4427	11.2246	10.1981	11.4127	10.7848	11.3106	11.0496	10.4138	10.3587	11.094	11.2046	11.3542	12.6504	12.5336	12.1102	12.1226	12.1608	12.3541	12.4593	11.9206	11.7313	12.0858	11.9628	12.5069
T1675	P32239	CCKBR	CCKBR|CCKRB	9.85748	9.62151	9.59234	10.5228	10.1415	10.3774	9.63333	8.8635	9.15076	10.0379	9.84472	10.1654	13.4639	13.2826	13.8337	13.5397	13.3254	13.4721	13.2689	12.9106	13.1226	13.5683	13.3286	13.4769
T1676	Q9Y608	LRRFIP2	LRRFIP2	9.68069	9.28342	9.19502	9.38863	9.80234	9.54789	9.27477	8.80092	8.84751	9.94055	9.24636	9.69547	11.0478	11.0581	11.0724	11.2111	10.8112	11.1362	10.948	10.686	10.6987	11.135	10.7805	11.2674
T1677	Q01196	RUNX1	RUNX1|AML1|CBFA2	10.9216	10.7879	11.7129	11.7134	11.6501	11.2946	10.757	10.8256	11.505	11.634	10.9255	10.7525	11.8063	11.711	11.471	11.5276	11.4811	11.3105	11.7767	11.0784	11.2779	11.5025	11.2403	11.3835
T1678	Q01196	RUNX1	RUNX1|AML1|CBFA2	9.30034	9.31609	10.0174	9.23678	10.3212	9.87833	9.68796	9.44528	9.40403	9.35377	9.26159	9.53656	13.3209	12.9775	12.7242	12.9913	12.9239	12.8866	13.135	12.3604	12.3814	13.1548	12.9825	12.8816
T1679	O15350	TP73	TP73|P73	10.9352	10.5133	11.1429	11.4224	10.8557	11.1803	10.9305	10.8373	10.846	11.385	11.2631	11.5778	10.9141	10.7286	11.191	11.0408	10.8125	10.9516	10.9278	10.4103	10.4213	11.1471	10.9765	11.0165
T1680	Q92839	HAS1	HAS1|HAS	8.96657	9.25759	8.76423	9.01763	9.18572	9.09762	9.06605	8.70019	8.41728	9.23193	8.86149	8.98749	10.7072	10.8081	10.5863	10.7881	10.6838	10.9082	10.7191	10.3942	10.3478	11.121	10.6855	10.98
T1681	P12814	ACTN1	ACTN1	9.29808	9.07851	9.18168	9.01523	9.25722	9.29545	9.15777	9.0607	8.84395	9.18956	8.98092	9.12828	11.571	11.2688	11.6745	11.3842	11.5083	11.2927	11.1971	11.2598	10.4185	10.5692	11.4476	11.4129
T1682	Q08345	DDR1	DDR1|CAK|EDDR1|NEP|NTRK4|PTK3A|RTK6|TRKE	10.0591	10.2584	9.79288	10.2539	10.8338	10.4827	10.1303	9.33771	9.46919	10.2342	10.0102	10.5247	11.6375	11.7399	11.319	11.7501	11.6742	11.9159	11.5951	10.7055	11.0641	11.6964	11.6055	11.9462
T1683	O75330	HMMR	HMMR|IHABP|RHAMM	9.38747	9.3483	9.17168	9.9296	9.94214	9.43804	9.53342	9.09619	8.97049	9.35679	9.78103	9.47389	12.4654	12.1186	12.3197	12.244	12.3421	12.1656	12.4274	11.7751	11.7741	12.5128	12.1957	12.1997

## Sheet: Table S2 - LogFC
Table S2 - Log Fold Changes
ID	Uniprot.ID	logFC	AveExpr	P.Value	sample	category	Name	Synonym
S0001	P10721	-0.504946	8.59509	0.270028	bet	protein	KIT	KIT|SCFR
S0004	P41182	-0.400364	9.34512	0.0303	bet	protein	BCL6	BCL6|BCL5|LAZ3|ZBTB27|ZNF51
S0005	Q8WV28	0.319033	14.435	0.159735	bet	protein	BLNK	BLNK|BASH|SLP65
S0006	Q15910	-0.249719	10.7493	0.372828	bet	protein	EZH2	EZH2|KMT6
S0007	O60674	-0.113317	11.7637	0.812855	bet	protein	JAK2	JAK2
S0008	P10243	0.0423812	13.5971	0.922506	bet	protein	MYBL1	MYBL1|AMYB
S0009	O43516	0.347653	7.07999	0.626233	bet	protein	WIPF1	WIPF1|WASPIP|WIP
S0010	Q00987	-0.166168	8.49348	0.788068	bet	protein	MDM2	MDM2
S0011	P25963	-0.434795	10.5087	0.00167703	bet	protein	NFKBIA	NFKBIA|IKBA|MAD3|NFKBI
S0013	P10415	-0.502662	10.5445	0.00227196	bet	protein	BCL2	BCL2
S0019	P49961	0.00731795	12.2358	0.994752	bet	protein	ENTPD1	ENTPD1|CD39
S0020	P16150	0.593979	13.1321	3.46597e-05	bet	protein	SPN	SPN|CD43
S0023	P49715	0.376272	8.10151	0.358253	bet	protein	CEBPA	CEBPA|CEBP
S0026	P48061	0.117773	7.40134	0.881468	bet	protein	CXCL12	CXCL12|SDF1|SDF1A|SDF1B
S0027	P62937	-0.719248	11.4973	3.46597e-05	bet	protein	PPIA	PPIA|CYPA
S0028	P41212	0.136355	9.81807	0.385509	bet	protein	ETV6	ETV6|TEL|TEL1
S0031	Q9H334	0.0524458	9.57545	0.885909	bet	protein	FOXP1	FOXP1|HSPC215
S0032	Q9BYC5	-0.466019	9.83707	0.0026347	bet	protein	FUT8	FUT8
S0033	P04406	-0.319485	9.15903	0.368869	bet	protein	GAPDH	GAPDH|GAPD|CDABP0047|OK/SW-cl.12
S0034	P08236	-0.0971966	9.50041	0.602415	bet	protein	GUSB	GUSB
S0038	Q14005	0.64257	9.28775	0.0231252	bet	protein	IL16	IL16
S0039	Q15306	0.0440162	13.8539	0.843375	bet	protein	IRF4	IRF4|MUM1
S0040	Q9UGP4	0.187467	13.7081	0.522564	bet	protein	LIMD1	LIMD1
S0041	P25791	-0.0230772	10.2416	0.939158	bet	protein	LMO2	LMO2|RBTN2|RBTNL1|RHOM2|TTG2
S0042	Q12912	-0.317887	9.73947	0.0711213	bet	protein	LRMP	LRMP|JAW1
S0043	P61769	-1.06904	14.3242	6.9964e-06	bet	protein	B2M	B2M|CDABP0092|HDCMA22P
S0044	P01106	-0.173814	8.38661	0.709981	bet	protein	MYC	MYC|BHLHE39
S0045	P19838	0.202232	7.69176	0.600268	bet	protein	NFKB1	NFKB1
S0046	P23510	0.17878	15.2183	0.287945	bet	protein	TNFSF4	TNFSF4|TXGP1
S0047	P04637	-0.502386	11.9865	0.00194919	bet	protein	TP53	TP53|P53
S0048	Q9NWQ8	0.18488	8.00352	0.816762	bet	protein	PAG1	PAG1|CBP|PAG
S0049	Q9BQ51	-0.325559	11.6822	0.296153	bet	protein	PDCD1LG2	PDCD1LG2|B7DC|CD273|PDCD1L2|PDL2
S0050	P27986	0.228659	10.1146	0.187419	bet	protein	PIK3R1	PIK3R1|GRB1
S0051	Q9P1W9	0.109625	9.15853	0.788068	bet	protein	PIM2	PIM2
S0052	Q9Y483	0.725236	10.2075	0.00209528	bet	protein	MTF2	MTF2|PCL2
S0053	P60484	-0.55963	13.713	0.0826052	bet	protein	PTEN	PTEN|MMAC1|TEP1
S0054	P17947	0.387503	9.07197	0.169666	bet	protein	SPI1	SPI1
S0055	P09486	0.0364823	13.7155	0.900636	bet	protein	SPARC	SPARC|ON
S0057	Q07011	-1.45906	10.3281	0.0139278	bet	protein	TNFRSF9	TNFRSF9|CD137|ILA
S0059	Q99836	0.462984	8.73707	0.33901	bet	protein	MYD88	MYD88
S0060	Q9BXL7	0.196684	8.68459	0.674957	bet	protein	CARD11	CARD11|CARMA1
S0061	Q9UK53	-0.0463502	15.5512	0.85864	bet	protein	ING1	ING1
S0062	Q13291	0.718516	8.67895	0.219867	bet	protein	SLAMF1	SLAMF1|SLAM
S0063	Q86WD7	-0.514098	8.34422	0.181371	bet	protein	SERPINA9	SERPINA9|GCET1|SERPINA11|UNQ692/PRO1337
S0064	P00558	-0.4656	9.14369	0.124874	bet	protein	PGK1	PGK1|PGKA|MIG10|OK/SW-cl.110
S0065	O60449	0.383385	7.55383	0.503298	bet	protein	LY75	LY75|CD205|CLEC13B
S0066	Q9HC98	1.02032	8.85903	0.00277639	bet	protein	NEK6	NEK6
S0067	P18031	-0.0961851	11.0591	0.520503	bet	protein	PTPN1	PTPN1|PTP1B
S0068	P30279	-0.947243	10.7801	0.000938476	bet	protein	CCND2	CCND2
S0069	Q96LC9	-1.00673	10.2481	0.0702999	bet	protein	BMF	BMF
S0070	Q68CJ6	-0.512718	11.9873	0.0266727	bet	protein	NUGGC	NUGGC|C8orf80|HMFN0672
S0071	P40763	-0.347211	15.6288	0.000938476	bet	protein	STAT3	STAT3|APRF
S0072	P38936	-0.51276	15.2051	0.0338914	bet	protein	CDKN1A	CDKN1A|CAP20|CDKN1|CIP1|MDA6|PIC1|SDI1|WAF1
S0073	Q02763	0.00220742	10.6759	0.994752	bet	protein	TEK	TEK|TIE2|VMCM|VMCM1
S0074	O15524	0.294121	8.03597	0.679007	bet	protein	SOCS1	SOCS1|SSI1|TIP3
S0075	P11309	1.53806	9.60169	0.00497816	bet	protein	PIM1	PIM1
S0076	P55895	-0.722197	14.6043	0.000423438	bet	protein	RAG2	RAG2
S0077	P27987	-0.63731	9.47238	0.0340971	bet	protein	ITPKB	ITPKB
S0078	A2RUS2	0.223739	9.93325	0.65001	bet	protein	DENND3	DENND3|KIAA0870
S0079	Q16342	-0.33678	10.1988	0.169666	bet	protein	PDCD2	PDCD2|RP8|ZMYND7
S0080	Q8IVM0	0.0162285	14.6437	0.990104	bet	protein	CCDC50	CCDC50|C3orf6
S0081	O60239	-0.0533674	10.8022	0.837554	bet	protein	SH3BP5	SH3BP5|SAB
S0083	Q02548	-0.562994	9.99861	0.205865	bet	protein	PAX5	PAX5
S0084	P05230	-0.711558	9.01717	0.0267794	bet	protein	FGF1	FGF1|FGFA
S0085	Q9UBX7	0.732831	7.67266	0.452158	bet	protein	KLK11	KLK11|PRSS20|TLSP|UNQ649/PRO1279
S0086	P01033	-0.0274568	9.04162	0.96213	bet	protein	TIMP1	TIMP1|CLGI|TIMP
S0087	P15056	0.349368	11.4819	0.685903	bet	protein	BRAF	BRAF|BRAF1|RAFB1
S0089	P12004	0.024342	12.7126	0.955508	bet	protein	PCNA	PCNA
S0090	P50281	-0.287345	9.68905	0.205865	bet	protein	MMP14	MMP14
S0091	P25815	-0.178478	15.7023	0.154687	bet	protein	S100P	S100P|S100E
S0092	P09912	1.10849	9.58455	0.000938476	bet	protein	IFI6	IFI6|G1P3
S0093	P20749	0.284213	10.7381	0.18112	bet	protein	BCL3	BCL3|BCL4|D19S37
S0094	P40305	-0.159607	10.4678	0.864002	bet	protein	IFI27	IFI27
S0095	P11388	-0.11261	8.44838	0.900636	bet	protein	TOP2A	TOP2A|TOP2
S0096	P10244	0.00790204	9.29128	0.993015	bet	protein	MYBL2	MYBL2|BMYB
S0097	P28068	-0.391585	10.1203	0.200496	bet	protein	HLA-DMB	HLA-DMB|DMB|RING7
S0098	P51955	-1.01301	13.4736	3.03346e-06	bet	protein	NEK2	NEK2|NEK2A|NLK1
S0099	P30305	-0.48257	13.7389	0.0126865	bet	protein	CDC25B	CDC25B|CDC25HU2
S0100	Q96GD4	-0.0937545	11.242	0.612274	bet	protein	AURKB	AURKB|AIK2|AIM1|AIRK2|ARK2|STK1|STK12|STK5
S0101	P53350	-0.372301	12.8656	0.0180156	bet	protein	PLK1	PLK1|PLK
S0102	P21266	0.279717	12.2725	0.233122	bet	protein	GSTM3	GSTM3|GST5
S0103	P18505	-0.587602	9.88147	0.00356136	bet	protein	GABRB1	GABRB1
S0104	Q9NYL9	-0.111309	10.4592	0.732303	bet	protein	TMOD3	TMOD3
S0105	P00492	-0.145991	9.08326	0.581157	bet	protein	HPRT1	HPRT1|HPRT
S0106	Q96L34	0.167057	11.2075	0.235491	bet	protein	MARK4	MARK4|KIAA1860|MARKL1
S0107	P07951	-0.619865	9.33706	0.000784712	bet	protein	TPM2	TPM2|TMSB
S0108	P21462	0.409962	9.9851	0.0491602	bet	protein	FPR1	FPR1
S0109	P11473	-0.25674	12.3019	0.059855	bet	protein	VDR	VDR|NR1I1
S0110	P17096	0.0725757	8.69914	0.885975	bet	protein	HMGA1	HMGA1|HMGIY
S0111	P16581	0.0777277	10.6358	0.654595	bet	protein	SELE	SELE|ELAM1
S0112	P01374	-0.333821	8.12019	0.403254	bet	protein	LTA	LTA|TNFB|TNFSF1
S0113	Q96RJ3	0.17832	8.31964	0.822128	bet	protein	TNFRSF13C	TNFRSF13C|BAFFR|BR3
S0114	P05067	-0.553755	13.2013	6.9964e-06	bet	protein	APP	APP|A4|AD1
S0115	O75888	0.239917	8.46443	0.65001	bet	protein	TNFSF13	TNFSF13|APRIL|TALL2|ZTNF2|UNQ383/PRO715
S0116	P15941	-0.0637221	13.1579	0.788068	bet	protein	MUC1	MUC1|PUM
S0118	P01579	0.499056	8.17299	0.211066	bet	protein	IFNG	IFNG
S0120	P09211	0.746221	13.601	0.000182889	bet	protein	GSTP1	GSTP1|FAEES3|GST3
S0121	P38398	0.0699858	10.3729	0.775115	bet	protein	BRCA1	BRCA1|RNF53
S0122	P53355	0.314614	15.6799	0.000887812	bet	protein	DAPK1	DAPK1|DAPK
S0123	O94907	-0.162653	9.4356	0.333703	bet	protein	DKK1	DKK1|UNQ492/PRO1008
S0124	P35625	0.16111	8.83924	0.626233	bet	protein	TIMP3	TIMP3
S0125	P42574	-0.666299	12.8703	1.31484e-06	bet	protein	CASP3	CASP3|CPP32
S0126	Q14790	-0.131723	8.74381	0.655474	bet	protein	CASP8	CASP8|MCH5
S0127	P42574	0.203172	9.83538	0.453968	bet	protein	CASP3	CASP3|CPP32
S0128	P55211	-0.0687616	8.98368	0.85864	bet	protein	CASP9	CASP9|MCH6
S0131	P60709	0.0518525	14.5787	0.803767	bet	protein	ACTB	ACTB
S0132	P12814	0.132093	7.88849	0.881736	bet	protein	ACTN1	ACTN1
S0133	Q14934	0.24055	9.57526	0.223497	bet	protein	NFATC4	NFATC4|NFAT3
S0134	P67809	-0.0838046	13.3039	0.702739	bet	protein	YBX1	YBX1|NSEP1|YB1
S0135	Q9Y243	-0.354142	14.6507	0.128874	bet	protein	AKT3	AKT3|PKBG
S0136	P05412	0.216584	11.1317	0.130281	bet	protein	JUN	JUN
S0137	P56470	0.0332804	14.487	0.859415	bet	protein	LGALS4	LGALS4
S0138	P14921	-0.244209	8.70926	0.503298	bet	protein	ETS1	ETS1|EWSR2
S0139	P21589	0.30739	9.60307	0.168487	bet	protein	NT5E	NT5E|NT5|NTE
S0140	P49961	-0.359434	12.2346	0.636962	bet	protein	ENTPD1	ENTPD1|CD39
S0141	P29274	0.223138	9.9974	0.361499	bet	protein	ADORA2A	ADORA2A|ADORA2
S0143	P16220	-0.122685	10.2894	0.558788	bet	protein	CREB1	CREB1
S0144	P60568	-1.12512	15.1915	0.000149695	bet	protein	IL2	IL2
S0145	Q13107	-0.343498	10.5508	0.125644	bet	protein	USP4	USP4|UNP|UNPH
S0147	Q16531	0.91106	8.09521	0.207681	bet	protein	DDB1	DDB1|XAP1
S0148	Q92466	0.0964479	11.1091	0.611581	bet	protein	DDB2	DDB2
S0149	Q13315	-0.231942	10.7143	0.602415	bet	protein	ATM	ATM
S0150	O60934	-0.564197	12.6678	0.0235105	bet	protein	NBN	NBN|NBS|NBS1|P95
S0151	P18887	-0.29134	15.4034	0.0497976	bet	protein	XRCC1	XRCC1
S0152	O96017	-1.27095	10.2859	0.0204848	bet	protein	CHEK2	CHEK2|CDS1|CHK2|RAD53
S0153	P78527	-0.542714	12.387	5.71746e-05	bet	protein	PRKDC	PRKDC|HYRC|HYRC1
S0154	P09874	-0.492739	11.8441	0.0122024	bet	protein	PARP1	PARP1|ADPRT|PPOL
S0155	Q13535	0.560485	9.15703	0.339565	bet	protein	ATR	ATR|FRP1
S0156	P08047	0.145728	11.6554	0.59079	bet	protein	SP1	SP1|TSFP1
S0157	P26358	0.840619	8.74755	0.0946628	bet	protein	DNMT1	DNMT1|AIM|CXXC9|DNMT
S0158	P04271	-1.05188	9.3739	0.0435726	bet	protein	S100B	S100B
S0160	Q7Z7D3	0.589695	7.86618	0.381727	bet	protein	VTCN1	VTCN1|B7H4|UNQ659/PRO1291
S0163	P43627	0.550285	7.69008	0.0803327	bet	protein	KIR2DL2	KIR2DL2|CD158B1|NKAT6
S0164	Q8TDQ0	-0.167638	10.2762	0.833161	bet	protein	HAVCR2	HAVCR2|TIM3|TIMD3
S0165	Q9H7M9	-0.768586	9.24903	0.203498	bet	protein	VSIR	VSIR|C10orf54|SISP1|VISTA|PP2135|UNQ730/PRO1412
S0166	P43489	-0.262134	13.157	0.0690859	bet	protein	TNFRSF4	TNFRSF4|TXGP1L
S0169	P01116	0.162557	12.5824	0.83512	bet	protein	KRAS	KRAS|KRAS2|RASK2
S0170	P51575	-0.00570723	8.40374	0.990104	bet	protein	P2RX1	P2RX1|P2X1
S0171	Q93086	-0.495243	10.7437	0.00425589	bet	protein	P2RX5	P2RX5|P2X5
S0172	P47900	0.3998	8.46861	0.612005	bet	protein	P2RY1	P2RY1
S0173	Q9H244	-0.687463	11.3114	0.602415	bet	protein	P2RY12	P2RY12|HORK3
S0174	P12104	1.37042	12.2079	0.0013455	bet	protein	FABP2	FABP2|FABPI
S0175	Q14457	0.000342048	13.2384	0.999237	bet	protein	BECN1	BECN1|GT197
S0177	P23458	-0.145062	14.6039	0.593006	bet	protein	JAK1	JAK1|JAK1A|JAK1B
S0178	P52333	0.0234571	13.1298	0.924553	bet	protein	JAK3	JAK3
S0179	P42229	-0.200383	11.8422	0.67206	bet	protein	STAT5A	STAT5A|STAT5
S0180	P42224	0.643436	14.1925	0.0746439	bet	protein	STAT1	STAT1
S0181	Q14765	-0.209047	10.6179	0.451838	bet	protein	STAT4	STAT4
S0182	P42345	0.115978	14.7667	0.898027	bet	protein	MTOR	MTOR|FRAP|FRAP1|FRAP2|RAFT1|RAPT1
S0183	P10635	0.502506	9.30532	0.185355	bet	protein	CYP2D6	CYP2D6|CYP2DL1
S0184	Q5TYW1	0.400558	10.5448	0.143597	bet	protein	ZNF658	ZNF658
S0185	Q07973	-0.573048	10.2233	0.0955765	bet	protein	CYP24A1	CYP24A1|CYP24
S0186	P42771	-0.575451	11.5673	0.00675056	bet	protein	CDKN2A	CDKN2A|CDKN2|MTS1
S0187	O95832	0.461219	9.08839	0.451838	bet	protein	CLDN1	CLDN1|CLD1|SEMP1|UNQ481/PRO944
S0188	O15551	0.475995	14.0888	0.0275445	bet	protein	CLDN3	CLDN3|C7orf1|CPETR2
S0189	P01133	-0.78443	12.4561	0.177358	bet	protein	EGF	EGF
S0190	P14780	-0.638457	12.5313	0.00495823	bet	protein	MMP9	MMP9|CLG4B
S0191	P48436	-0.383564	10.9218	0.451838	bet	protein	SOX9	SOX9
S0192	P19075	-0.105538	8.93588	0.581157	bet	protein	TSPAN8	TSPAN8|TM4SF3
S0193	P08670	-0.694361	11.0113	0.0344616	bet	protein	VIM	VIM
S0194	P04004	-0.436645	9.60279	0.317117	bet	protein	VTN	VTN
S0195	O43927	0.0591577	7.91063	0.918859	bet	protein	CXCL13	CXCL13|BCA1|BLC|SCYB13
S0196	Q9H2A7	-0.41806	9.99942	0.416405	bet	protein	CXCL16	CXCL16|SCYB16|SRPSOX|UNQ2759/PRO6714
S0197	P13500	1.16033	11.7555	4.70586e-05	bet	protein	CCL2	CCL2|MCP1|SCYA2
S0198	Q16625	0.490824	10.0308	0.0861902	bet	protein	OCLN	OCLN
S0199	P49746	0.135895	11.7781	0.509938	bet	protein	THBS3	THBS3|TSP3
S0200	P32971	-0.662248	8.39513	0.00023694	bet	protein	TNFSF8	TNFSF8|CD30L|CD30LG
S0201	P07858	-0.57059	12.8017	0.199922	bet	protein	CTSB	CTSB|CPSB
S0202	P01100	0.0891049	8.44673	0.814009	bet	protein	FOS	FOS|G0S7
S0203	P35232	-0.237867	9.5396	0.333703	bet	protein	PHB	PHB
S0204	P06400	-0.215912	11.752	0.602415	bet	protein	RB1	RB1
S0205	Q07890	-0.084255	8.93016	0.658768	bet	protein	SOS2	SOS2
S0206	P00749	-0.257579	7.98973	0.611581	bet	protein	PLAU	PLAU
S0207	P49767	-0.446063	9.07976	0.401526	bet	protein	VEGFC	VEGFC
S0208	P13726	0.155274	9.05608	0.776889	bet	protein	F3	F3
S0209	P30307	-0.454389	9.38632	0.000762213	bet	protein	CDC25C	CDC25C
S0210	P07288	0.33835	11.2676	0.431884	bet	protein	KLK3	KLK3|APS
S0211	P12830	-0.113285	13.6145	0.695724	bet	protein	CDH1	CDH1|CDHE|UVO
S0212	P35222	-0.0715463	13.4464	0.793975	bet	protein	CTNNB1	CTNNB1|CTNNB|OK/SW-cl.35|PRO2286
S0213	P49913	-0.154442	8.74825	0.547553	bet	protein	CAMP	CAMP|CAP18|FALL39|HSD26
S0214	O15528	0.336233	9.7393	0.0311628	bet	protein	CYP27B1	CYP27B1|CYP1ALPHA|CYP27B
S0215	Q99459	-0.175039	13.6893	0.450748	bet	protein	CDC5L	CDC5L|KIAA0432|PCDC5RP
S0216	P35221	0.221826	9.00477	0.558449	bet	protein	CTNNA1	CTNNA1
S0217	P17029	-0.386222	9.07095	0.186597	bet	protein	ZKSCAN1	ZKSCAN1|KOX18|ZNF139|ZNF36
S0218	Q9UHC1	-0.553124	9.66776	0.0110076	bet	protein	MLH3	MLH3
S0219	Q02410	0.498464	7.53735	0.648095	bet	protein	APBA1	APBA1|MINT1|X11
S0220	Q6P2C8	0.423531	10.9178	0.00253966	bet	protein	MED27	MED27|CRSP34|CRSP8
S0221	P49903	-0.553381	10.0491	0.00861541	bet	protein	SEPHS1	SEPHS1|SELD|SPS|SPS1
S0222	Q9P2M7	0.566102	8.58181	0.203325	bet	protein	CGN	CGN|KIAA1319
S0223	P00738	-0.0566047	10.2944	0.872296	bet	protein	HP	HP
S0224	O75915	-0.387186	10.9034	0.140117	bet	protein	ARL6IP5	ARL6IP5|DERP11|JWA|PRA2|PRAF3|HSPC127
S0225	O75390	-0.0275308	9.35979	0.924553	bet	protein	CS	CS
S0226	Q9UDY2	-0.148009	11.1115	0.502869	bet	protein	TJP2	TJP2|X104|ZO2
S0227	P20700	0.246144	9.23429	0.69468	bet	protein	LMNB1	LMNB1|LMN2|LMNB
S0228	P20930	0.205809	8.98987	0.635953	bet	protein	FLG	FLG
S0229	O43657	0.146546	8.74275	0.69468	bet	protein	TSPAN6	TSPAN6|TM4SF6|UNQ767/PRO1560
S0230	Q9UBU2	0.336388	9.41798	0.44798	bet	protein	DKK2	DKK2|UNQ682/PRO1316
S0231	P26641	0.171583	9.24269	0.722714	bet	protein	EEF1G	EEF1G|EF1G|PRO1608
S0265	P11215	0.671039	8.6841	0.0107626	bet	protein	ITGAM	ITGAM|CD11B|CR3A
S0266	P11215	-0.0712047	8.12223	0.821783	bet	protein	ITGAM	ITGAM|CD11B|CR3A
S0267	P11215	0.679536	10.7071	0.00299552	bet	protein	ITGAM	ITGAM|CD11B|CR3A
S0268	P20702	0.309401	9.35084	0.0491602	bet	protein	ITGAX	ITGAX|CD11C
S0269	P15144	-0.0235753	9.00015	0.950294	bet	protein	ANPEP	ANPEP|APN|CD13|PEPN
S0294	P25063	0.280525	9.88088	0.353596	bet	protein	CD24	CD24|CD24A
S0300	P05556	-0.143325	9.48621	0.571395	bet	protein	ITGB1	ITGB1|FNRB|MDF2|MSK12
S0301	P05556	-0.359973	11.5237	0.0984426	bet	protein	ITGB1	ITGB1|FNRB|MDF2|MSK12
S0302	P28908	0.546998	8.9787	0.0690604	bet	protein	TNFRSF8	TNFRSF8|CD30|D1S166E
S0303	P16284	0.203882	8.70546	0.571395	bet	protein	PECAM1	PECAM1
S0306	P16671	0.473915	8.51025	0.289433	bet	protein	CD36	CD36|GP3B|GP4
S0307	P11049	0.229063	7.9511	0.662783	bet	protein	CD37	CD37|TSPAN26
S0309	P25942	0.756278	9.98083	0.0352368	bet	protein	CD40	CD40|TNFRSF5
S0312	P07359	-0.130762	12.9792	0.709981	bet	protein	GP1BA	GP1BA
S0313	P16150	0.53092	10.7063	0.0084701	bet	protein	SPN	SPN|CD43
S0314	P16150	0.0477633	10.187	0.870119	bet	protein	SPN	SPN|CD43
S0325	P15529	0.0551866	10.067	0.900314	bet	protein	CD46	CD46|MCP|MIC10
S0329	P32942	0.638009	10.6468	2.80634e-06	bet	protein	ICAM3	ICAM3
S0330	P31358	0.173104	8.94415	0.677527	bet	protein	CD52	CD52|CDW52|HE5
S0335	P08174	0.514479	8.2761	0.223877	bet	protein	CD55	CD55|CR|DAF
S0336	P08174	0.033514	8.41503	0.972236	bet	protein	CD55	CD55|CR|DAF
S0337	P13591	0.132991	9.91788	0.636962	bet	protein	NCAM1	NCAM1|NCAM
S0338	P13591	2.02183	7.5644	0.00785943	bet	protein	NCAM1	NCAM1|NCAM
S0339	Q9P2W7	0.445101	10.0336	0.00538062	bet	protein	B3GAT1	B3GAT1|GLCATP
S0340	P19256	-0.444072	9.54336	0.205865	bet	protein	CD58	CD58|LFA3
S0341	P19256	-0.428476	9.44077	0.310219	bet	protein	CD58	CD58|LFA3
S0346	P16109	0.0379249	9.06221	0.91855	bet	protein	SELP	SELP|GMRP|GRMP
S0347	P08962	0.265234	9.8599	0.197693	bet	protein	CD63	CD63|MLA1|TSPAN30
S0348	P06731	-0.0352716	8.97057	0.85864	bet	protein	CEACAM5	CEACAM5|CEA
S0349	Q07108	-0.0985752	9.35289	0.731215	bet	protein	CD69	CD69|CLEC2C
S0351	P02786	-0.00271639	12.4536	0.99149	bet	protein	TFRC	TFRC
S0357	P25445	0.0318446	10.7021	0.91855	bet	protein	FAS	FAS|APT1|FAS1|TNFRSF6
S0358	P48960	0.148136	10.9953	0.507113	bet	protein	CD97	CD97
S0359	P08195	0.710825	10.2319	0.00433967	bet	protein	SLC3A2	SLC3A2|MDU1
S0360	P14209	0.522428	11.9773	0.00785943	bet	protein	CD99	CD99|MIC2|MIC2X|MIC2Y
S0361	P14209	0.703202	10.5258	0.0946628	bet	protein	CD99	CD99|MIC2|MIC2X|MIC2Y
S0362	P17813	0.351879	8.83101	0.143597	bet	protein	ENG	ENG|END
S0363	P17813	-0.0855854	8.16233	0.91855	bet	protein	ENG	ENG|END
S0367	Q14242	0.383725	10.5553	0.00787299	bet	protein	SELPLG	SELPLG
S0369	P11717	0.225689	9.64995	0.437889	bet	protein	IGF2R	IGF2R|MPRI
S0370	P02724	0.374325	9.54598	0.0491602	bet	protein	GYPA	GYPA|GPA
S0371	P06028	0.266459	10.7647	0.205865	bet	protein	GYPB	GYPB|GPB
S0374	P04440	0.0494432	9.53293	0.919466	bet	protein	HLA-DPB1	HLA-DPB1|HLA-DP1B
S0377	Q9HC73	0.201006	9.42145	0.281389	bet	protein	CRLF2	CRLF2|CRL2|ILXR|TSLPR
S0378	P15144	0.606258	10.1265	6.9964e-06	bet	protein	ANPEP	ANPEP|APN|CD13|PEPN
S0380	P24158	-0.169191	9.04646	0.452158	bet	protein	PRTN3	PRTN3|MBN
S0381	P23560	0.403837	10.8465	0.000938476	bet	protein	BDNF	BDNF
S0385	P01579	0.226442	13.2408	0.23301	bet	protein	IFNG	IFNG
S0386	P12319	-0.185488	9.40715	0.597229	bet	protein	FCER1A	FCER1A|FCE1A
S0388	P13232	0.286848	10.0928	0.134209	bet	protein	IL7	IL7
S0392	Q14116	0.572607	9.16033	0.0909135	bet	protein	IL18	IL18|IGIF|IL1F4
S0395	P05164	0.78263	11.9384	0.0111234	bet	protein	MPO	MPO
S0397	P34130	0.392197	10.9424	0.039656	bet	protein	NTF4	NTF4|NTF5
S0398	P04637	-0.0487069	11.9007	0.924553	bet	protein	TP53	TP53|P53
S0399	P43405	0.121948	8.72654	0.485541	bet	protein	SYK	SYK
S0402	P01562	0.508203	10.3242	0.000938476	bet	protein	IFNA1	IFNA1|IFNA13
S0403	P23219	1.13794	8.25824	0.0395454	bet	protein	PTGS1	PTGS1|COX1
S0404	P04156	-2.12017	8.28506	0.022363	bet	protein	PRNP	PRNP|ALTPRP|PRIP|PRP
S0405	P21980	1.62809	9.80333	0.0368088	bet	protein	TGM2	TGM2
S0406	P21980	1.49823	9.67499	0.062021	bet	protein	TGM2	TGM2
S0417	P05556	-0.446652	11.1777	0.00511469	bet	protein	ITGB1	ITGB1|FNRB|MDF2|MSK12
S0418	P16284	-0.149386	8.47076	0.693513	bet	protein	PECAM1	PECAM1
S0427	P13612	-0.0928919	8.58622	0.91855	bet	protein	ITGA4	ITGA4|CD49D
S0430	P05106	-0.159119	11.1593	0.510179	bet	protein	ITGB3	ITGB3|GP3A
S0431	P08962	-0.312742	11.305	0.551098	bet	protein	CD63	CD63|MLA1|TSPAN30
S0432	P02786	-0.388909	11.9582	0.176432	bet	protein	TFRC	TFRC
S0436	P26951	-0.19792	10.4136	0.328076	bet	protein	IL3RA	IL3RA|IL3R
S0437	P32927	0.445395	7.34761	0.398907	bet	protein	CSF2RB	CSF2RB|IL3RB|IL5RB
S0440	P01579	0.518063	9.09884	0.0352368	bet	protein	IFNG	IFNG
S0441	P01579	0.0606436	9.94518	0.864002	bet	protein	IFNG	IFNG
S0444	P27487	0.051552	10.387	0.907756	bet	protein	DPP4	DPP4|ADCP2|CD26
S0446	P28908	-0.127927	8.02015	0.881468	bet	protein	TNFRSF8	TNFRSF8|CD30|D1S166E
S0451	P08648	0.269042	10.2625	0.311115	bet	protein	ITGA5	ITGA5|FNRA
S0452	P23229	0.197016	12.8591	0.343388	bet	protein	ITGA6	ITGA6
S0453	P06756	0.0290309	12.4959	0.918859	bet	protein	ITGAV	ITGAV|MSK8|VNRA|VTNR
S0454	Q9P2W7	0.201935	11.3223	0.69468	bet	protein	B3GAT1	B3GAT1|GLCATP
S0455	P16581	0.74218	8.03864	0.23624	bet	protein	SELE	SELE|ELAM1
S0456	P16109	0.316836	11.3508	0.310415	bet	protein	SELP	SELP|GMRP|GRMP
S0457	P32970	0.235496	8.40925	0.717933	bet	protein	CD70	CD70|CD27L|CD27LG|TNFSF7
S0459	P38570	0.820971	10.9671	5.71746e-05	bet	protein	ITGAE	ITGAE
S0460	O75326	0.014846	9.25755	0.96213	bet	protein	SEMA7A	SEMA7A|CD108|SEMAL
S0461	P14784	-0.247386	9.70436	0.442243	bet	protein	IL2RB	IL2RB|IL15RB
S0462	P18827	0.551232	11.6636	0.0014594	bet	protein	SDC1	SDC1|SDC
S0463	P31997	0.191199	8.25318	0.81214	bet	protein	CEACAM8	CEACAM8|CGM6
S0464	P13688	-0.474849	9.19829	0.189719	bet	protein	CEACAM1	CEACAM1|BGP|BGP1
S0467	P01903	0.301858	13.4329	0.75488	bet	protein	HLA-DRA	HLA-DRA|HLA-DRA1
S0468	Q13509	0.656414	13.5114	0.0338914	bet	protein	TUBB3	TUBB3|TUBB4
S0472	Q07108	-0.361106	9.01747	0.656634	bet	protein	CD69	CD69|CLEC2C
S0473	Q9NZH6	-0.151176	9.75067	0.788068	bet	protein	IL37	IL37|FIL1Z|IL1F7|IL1H4|IL1RP1
S0474	Q9NZH6	0.382402	8.41958	0.403254	bet	protein	IL37	IL37|FIL1Z|IL1F7|IL1H4|IL1RP1
S0480	P01579	0.506365	9.40266	0.389661	bet	protein	IFNG	IFNG
S0481	P01579	0.523611	10.2051	0.0962164	bet	protein	IFNG	IFNG
S0483	P01375	-0.425079	9.46211	0.0167342	bet	protein	TNF	TNF|TNFA|TNFSF2
S0486	P01375	5.80652	10.1525	3.17121e-07	bet	protein	TNF	TNF|TNFA|TNFSF2
S0506	Q9NRR1	0.0433283	9.85398	0.91855	bet	protein	CYTL1	CYTL1|C4orf4|UNQ1942/PRO4425
S0507	Q9NRR1	0.724396	14.0412	0.243846	bet	protein	CYTL1	CYTL1|C4orf4|UNQ1942/PRO4425
S0510	P13591	0.0737698	9.18083	0.788068	bet	protein	NCAM1	NCAM1|NCAM
S0516	Q9NZH8	0.48918	9.18354	0.00861541	bet	protein	IL36G	IL36G|IL1E|IL1F9|IL1H1|IL1RP2|UNQ2456/PRO5737
S0517	P35225	0.48135	9.76032	0.0920029	bet	protein	IL13	IL13|NC30
S0529	Q14005	0.613017	9.12757	0.125644	bet	protein	IL16	IL16
S0531	P15018	0.189488	9.73894	0.635953	bet	protein	LIF	LIF|HILDA
S0533	Q9NRR1	0.566309	9.38662	0.233122	bet	protein	CYTL1	CYTL1|C4orf4|UNQ1942/PRO4425
S0534	P09341	0.523681	8.13568	0.294386	bet	protein	CXCL1	CXCL1|GRO|GRO1|GROA|MGSA|SCYB1
S0535	P14210	-0.197075	14.7547	0.372828	bet	protein	HGF	HGF|HPTA
S0536	Q9UHA7	0.37156	9.06237	0.516727	bet	protein	IL36A	IL36A|FIL1E|IL1E|IL1F6
S0539	P08887	0.441914	14.0757	0.0094032	bet	protein	IL6R	IL6R
S0540	P16871	0.379976	13.923	0.00878115	bet	protein	IL7R	IL7R
S0542	Q99733	0.0525266	9.10241	0.814009	bet	protein	NAP1L4	NAP1L4|NAP2
S0543	P01033	0.122999	11.2676	0.612005	bet	protein	TIMP1	TIMP1|CLGI|TIMP
S0544	Q9Y275	0.470682	11.2708	0.0193013	bet	protein	TNFSF13B	TNFSF13B|BAFF|BLYS|TALL1|TNFSF20|ZTNF4|UNQ401/PRO738
S0545	P19957	0.499307	13.0058	0.0125385	bet	protein	PI3	PI3|WAP3|WFDC14
S0546	P09038	-0.251754	14.2915	0.195294	bet	protein	FGF2	FGF2|FGFB
S0547	P35225	0.210275	9.62769	0.507502	bet	protein	IL13	IL13|NC30
S0549	Q14005	0.366111	10.029	0.538875	bet	protein	IL16	IL16
S0550	Q16552	0.425051	9.00148	0.195217	bet	protein	IL17A	IL17A|CTLA8|IL17
S0551	Q9NYY1	0.0258034	10.3444	0.962408	bet	protein	IL20	IL20|ZCYTO10|UNQ852/PRO1801
S0552	Q9GZX6	0.214195	10.9874	0.527885	bet	protein	IL22	IL22|ILTIF|ZCYTO18|UNQ3099/PRO10096
T0001	P28482	-0.125757	12.3248	0.600268	bet	protein	MAPK1	MAPK1|ERK2|PRKM1|PRKM2
T0003	Q15796	0.881697	7.4821	0.216857	bet	protein	SMAD2	SMAD2|MADH2|MADR2
T0004	P13861	0.0929614	9.4321	0.821325	bet	protein	PRKAR2A	PRKAR2A|PKR2|PRKAR2
T0005	P31323	0.314537	8.37638	0.588219	bet	protein	PRKAR2B	PRKAR2B
T0006	P45985	-0.82313	8.88749	0.199922	bet	protein	MAP2K4	MAP2K4|JNKK1|MEK4|MKK4|PRKMK4|SEK1|SERK1|SKK1
T0007	P45983	0.606963	8.00594	0.516727	bet	protein	MAPK8	MAPK8|JNK1|PRKM8|SAPK1|SAPK1C
T0008	P84022	0.272458	7.63848	0.803767	bet	protein	SMAD3	SMAD3|MADH3
T0009	O15105	-0.399352	8.37248	0.529908	bet	protein	SMAD7	SMAD7|MADH7|MADH8
T0010	P45984	0.245732	8.15879	0.724017	bet	protein	MAPK9	MAPK9|JNK2|PRKM9|SAPK1A
T0011	P62837	0.524677	8.39875	0.554905	bet	protein	UBE2D2	UBE2D2|PUBC1|UBC4|UBC5B|UBCH4|UBCH5B
T0012	P62837	0.866561	8.82136	0.123236	bet	protein	UBE2D2	UBE2D2|PUBC1|UBC4|UBC5B|UBCH4|UBCH5B
T0014	Q9NPD8	0.0378506	8.86133	0.96213	bet	protein	UBE2T	UBE2T|HSPC150|PIG50
T0015	Q9NPD8	-0.7491	13.4819	3.00096e-05	bet	protein	UBE2T	UBE2T|HSPC150|PIG50
T0016	Q96B02	0.539762	10.4948	0.0399561	bet	protein	UBE2W	UBE2W|UBC16
T0017	Q9Y243	0.468243	8.70411	0.541856	bet	protein	AKT3	AKT3|PKBG
T0018	Q9NP31	0.197204	9.62062	0.452903	bet	protein	SH2D2A	SH2D2A|SCAP|TSAD|VRAP
T0019	Q96IW2	-0.524098	9.87617	0.184786	bet	protein	SHD	SHD
T0020	Q96IW2	-0.0155501	8.58245	0.987497	bet	protein	SHD	SHD
T0021	O14796	0.153318	8.77975	0.874868	bet	protein	SH2D1B	SH2D1B|EAT2
T0022	Q68CZ2	-1.01069	8.58181	0.117775	bet	protein	TNS3	TNS3|TEM6|TENS1|TPP
T0023	P49327	-0.238081	8.28459	0.361499	bet	protein	FASN	FASN|FAS
T0024	Q12974	-0.0382389	7.62957	0.940102	bet	protein	PTP4A2	PTP4A2|PRL2|PTPCAAX2|BM-008
T0025	Q15349	0.116823	9.74586	0.687502	bet	protein	RPS6KA2	RPS6KA2|MAPKAPK1C|RSK3
T0026	Q8IVS2	-0.536874	8.66692	0.0125806	bet	protein	MCAT	MCAT|MT
T0027	Q96FW1	-0.747174	11.6056	6.19698e-07	bet	protein	OTUB1	OTUB1|OTB1|OTU1|HSPC263
T0028	Q9Y5K5	0.297968	8.43325	0.403254	bet	protein	UCHL5	UCHL5|UCH37|AD-019|CGI-70
T0029	Q9UHD1	-0.00990702	7.45488	0.991653	bet	protein	CHORDC1	CHORDC1|CHP1
T0030	Q99490	0.230317	8.16336	0.677527	bet	protein	AGAP2	AGAP2|CENTG1|KIAA0167
T0031	Q12974	-0.157995	8.10214	0.800915	bet	protein	PTP4A2	PTP4A2|PRL2|PTPCAAX2|BM-008
T0032	Q99986	0.295479	7.1439	0.649479	bet	protein	VRK1	VRK1
T0033	Q92974	0.228598	7.24304	0.822128	bet	protein	ARHGEF2	ARHGEF2|KIAA0651|LFP40
T0034	O60237	-0.263368	9.22716	0.165687	bet	protein	PPP1R12B	PPP1R12B|MYPT2
T0035	Q96HS1	-0.428678	9.91061	0.181371	bet	protein	PGAM5	PGAM5
T0036	Q13332	-0.0191908	8.99042	0.940102	bet	protein	PTPRS	PTPRS
T0037	O14522	0.00592972	10.7545	0.979979	bet	protein	PTPRT	PTPRT|KIAA0283
T0038	O14744	-0.227114	14.5706	0.132065	bet	protein	PRMT5	PRMT5|HRMT1L5|IBP72|JBP1|SKB1
T0039	Q9NZN5	-0.15227	9.99694	0.327014	bet	protein	ARHGEF12	ARHGEF12|KIAA0382|LARG
T0040	Q9NZN5	-0.000155944	8.64515	0.999237	bet	protein	ARHGEF12	ARHGEF12|KIAA0382|LARG
T0041	Q15678	0.138113	8.3887	0.841664	bet	protein	PTPN14	PTPN14|PEZ|PTPD2
T0042	Q9H8V3	0.440974	8.26367	0.492218	bet	protein	ECT2	ECT2
T0043	P49459	-0.142267	8.36215	0.694049	bet	protein	UBE2A	UBE2A|RAD6A
T0044	P61088	-0.133365	9.99281	0.529908	bet	protein	UBE2N	UBE2N|BLU
T0046	Q9C0E4	0.531265	8.541	0.256493	bet	protein	GRIP2	GRIP2|KIAA1719
T0047	Q13489	-0.49278	10.8854	0.220958	bet	protein	BIRC3	BIRC3|API2|MIHC|RNF49
T0048	Q8IW19	0.293663	10.0295	0.220466	bet	protein	APLF	APLF|C2orf13|PALF|XIP1
T0049	Q99728	0.0377981	10.1724	0.947162	bet	protein	BARD1	BARD1
T0050	O76080	0.915372	7.47854	0.244462	bet	protein	ZFAND5	ZFAND5|ZA20D2|ZNF216
T0051	Q9H467	0.483141	7.40126	0.286844	bet	protein	CUEDC2	CUEDC2|C10orf66|HOYS6
T0052	Q9H467	1.08581	7.22375	0.111007	bet	protein	CUEDC2	CUEDC2|C10orf66|HOYS6
T0053	Q8WVD5	0.204663	8.62589	0.754401	bet	protein	RNF141	RNF141|ZNF230
T0054	Q8WVD5	0.134803	7.98345	0.849291	bet	protein	RNF141	RNF141|ZNF230
T0055	Q8WVD5	-0.139537	8.32699	0.843375	bet	protein	RNF141	RNF141|ZNF230
T0056	Q9HCE7	0.371325	8.10547	0.685903	bet	protein	SMURF1	SMURF1|KIAA1625
T0059	Q96GG9	-0.095656	7.83772	0.873851	bet	protein	DCUN1D1	DCUN1D1|DCN1|DCUN1L1|RP42|SCCRO
T0060	P49459	0.0689509	8.05266	0.887673	bet	protein	UBE2A	UBE2A|RAD6A
T0063	Q9UGP5	-0.555332	13.4557	0.014474	bet	protein	POLL	POLL
T0064	Q9UGP5	-0.240859	9.81122	0.472391	bet	protein	POLL	POLL
T0213	P36956	0.328863	13.9113	0.140117	bet	protein	SREBF1	SREBF1|BHLHD1|SREBP1
T0425	Q12884	-0.427484	13.1646	0.0645089	bet	protein	FAP	FAP
T0426	Q14582	0.668395	7.51875	0.294789	bet	protein	MXD4	MXD4|BHLHC12|MAD4
T0428	Q02952	0.407596	8.15591	0.349639	bet	protein	AKAP12	AKAP12|AKAP250
T0429	Q14393	0.789756	9.77554	0.00764872	bet	protein	GAS6	GAS6|AXLLG
T0430	P03956	0.11236	11.505	0.671009	bet	protein	MMP1	MMP1|CLG
T0431	Q02535	-0.170659	9.57916	0.822128	bet	protein	ID3	ID3|1R21|BHLHB25|HEIR1
T0433	P05787	-0.711065	12.3028	0.000292596	bet	protein	KRT8	KRT8|CYK8
T0434	Q96AB3	0.176288	13.4347	0.190519	bet	protein	ISOC2	ISOC2
T0435	P98179	0.206029	9.69993	0.47076	bet	protein	RBM3	RBM3|RNPL
T0436	Q969K7	0.501713	12.0829	0.180185	bet	protein	TMEM54	TMEM54|BCLP|CAC1
T0437	Q9HB90	0.452749	10.378	0.0735372	bet	protein	RRAGC	RRAGC
T0438	Q9BV36	0.39729	9.38208	0.256357	bet	protein	MLPH	MLPH|SLAC2A
T0439	Q9GZQ8	-1.10649	9.02526	0.0943835	bet	protein	MAP1LC3B	MAP1LC3B|MAP1ALC3
T0440	Q9H1C4	-1.91318	13.0156	2.04769e-08	bet	protein	UNC93B1	UNC93B1|UNC93|UNC93B
T0441	A6NLJ0	-0.934787	14.3892	4.36915e-05	bet	protein	C2CD4B	C2CD4B|FAM148B|NLF2
T0442	Q13268	-0.968671	9.81157	4.36915e-05	bet	protein	DHRS2	DHRS2|SDR25C1
T0443	Q9H6S1	-0.341972	9.64825	0.579344	bet	protein	AZI2	AZI2|NAP1|TBKBP2
T0444	Q9UKR8	-0.0385463	8.76719	0.941606	bet	protein	TSPAN16	TSPAN16|TM4SF16
T0445	P09913	0.774442	8.75158	0.11671	bet	protein	IFIT2	IFIT2|CIG-42|G10P2|IFI54|ISG54
T0446	P17812	-0.161012	9.24238	0.638434	bet	protein	CTPS1	CTPS1|CTPS
T0447	P43351	0.185692	10.2396	0.168487	bet	protein	RAD52	RAD52
T0448	O60844	0.236457	10.4288	0.499314	bet	protein	ZG16	ZG16
T0452	Q8TB96	-0.222496	9.70909	0.353596	bet	protein	ITFG1	ITFG1|LNKN-1|TIP|CDA08
T0453	O94776	0.543791	11.342	0.104909	bet	protein	MTA2	MTA2|MTA1L1|PID
T0454	Q15645	0.374596	10.8751	0.0140928	bet	protein	TRIP13	TRIP13|PCH2
T0455	Q96JB5	0.362884	10.2073	0.00926758	bet	protein	CDK5RAP3	CDK5RAP3|IC53|LZAP|MSTP016|OK/SW-cl.114|PP1553
T0457	P39023	0.031671	8.9875	0.934794	bet	protein	RPL3	RPL3|OK/SW-cl.32
T0459	Q8NBZ7	-0.161438	13.3538	0.724017	bet	protein	UXS1	UXS1|UNQ2538/PRO6079
T0460	P84022	-0.022293	9.53482	0.934794	bet	protein	SMAD3	SMAD3|MADH3
T0461	Q8N2U9	-0.160061	9.54	0.244462	bet	protein	PQLC1	PQLC1
T0462	Q08999	0.211214	9.33837	0.452145	bet	protein	RBL2	RBL2|RB2
T0463	Q9GZZ1	0.347141	9.08304	0.281706	bet	protein	NAA50	NAA50|MAK3|NAT13|NAT5
T0465	Q8TA86	-0.851925	14.795	0.00356136	bet	protein	RP9	RP9
T0466	Q8IX18	-0.138601	8.96751	0.709981	bet	protein	DHX40	DHX40|DDX40|ARG147
T0467	Q53G59	0.226366	9.30089	0.482649	bet	protein	KLHL12	KLHL12|C3IP1
T0468	Q96NK8	0.237194	12.6584	0.154079	bet	protein	NEUROD6	NEUROD6|ATOH2|BHLHA2|My051
T0469	Q9BTD8	-0.709528	9.84402	0.0034684	bet	protein	RBM42	RBM42
T0471	Q8TDH9	-0.030249	9.09389	0.91855	bet	protein	BLOC1S5	BLOC1S5|MUTED
T0472	Q13409	0.411224	8.95543	0.286844	bet	protein	DYNC1I2	DYNC1I2|DNCI2|DNCIC2
T0474	P35227	-0.0520434	8.77754	0.8638	bet	protein	PCGF2	PCGF2|MEL18|RNF110|ZNF144
T0476	P02747	-0.169135	12.0523	0.677527	bet	protein	C1QC	C1QC|C1QG
T0477	P08254	-0.1002	11.1056	0.666216	bet	protein	MMP3	MMP3|STMY1
T0478	P13584	0.227066	11.3723	0.195217	bet	protein	CYP4B1	CYP4B1
T0479	P17936	-0.677719	9.16939	0.000529768	bet	protein	IGFBP3	IGFBP3|IBP3
T0480	P25445	-0.211433	10.3424	0.195427	bet	protein	FAS	FAS|APT1|FAS1|TNFRSF6
T0481	P26447	-0.315246	15.0424	0.125125	bet	protein	S100A4	S100A4|CAPL|MTS1
T0482	P28676	-0.0964558	12.1411	0.642818	bet	protein	GCA	GCA|GCL
T0483	P32455	-0.428743	12.4303	0.186597	bet	protein	GBP1	GBP1
T0486	P43694	0.686888	8.19319	0.187419	bet	protein	GATA4	GATA4
T0487	P49763	0.395274	9.73334	0.129734	bet	protein	PGF	PGF|PGFL|PLGF
T0489	P98082	0.336907	8.63229	0.482649	bet	protein	DAB2	DAB2|DOC2
T0490	P04626	-0.0238111	10.6052	0.9419	bet	protein	ERBB2	ERBB2|HER2|MLN19|NEU|NGL
T0492	P07093	0.811907	8.87996	0.0435726	bet	protein	SERPINE2	SERPINE2|PI7|PN1
T0493	P01876	-0.0916367	8.82151	0.809058	bet	protein	IGHA1	IGHA1
T0494	Q9NRS4	-0.577487	12.022	0.152334	bet	protein	TMPRSS4	TMPRSS4|TMPRSS3|UNQ776/PRO1570
T0495	P17948	0.160832	8.70679	0.724017	bet	protein	FLT1	FLT1|FLT|FRT|VEGFR1
T0497	P05109	0.773031	8.97308	0.0861902	bet	protein	S100A8	S100A8|CAGA|CFAG|MRP8
T0498	Q13671	-0.0469474	14.7165	0.809058	bet	protein	RIN1	RIN1
T0500	P08253	-0.333058	10.309	0.169666	bet	protein	MMP2	MMP2|CLG4A
T0501	P31151	-0.0211803	9.8569	0.96226	bet	protein	S100A7	S100A7|PSOR1|S100A7C
T0502	O60487	0.101642	11.7576	0.8638	bet	protein	MPZL2	MPZL2|EVA|EVA1|UNQ606/PRO1192
T0503	Q9Y5A7	-0.021447	15.8043	0.900636	bet	protein	NUB1	NUB1|NYREN18
T0507	P24347	0.142095	9.49523	0.694049	bet	protein	MMP11	MMP11|STMY3
T0509	Q14761	0.168973	9.83072	0.690902	bet	protein	PTPRCAP	PTPRCAP|LPAP
T0510	P24347	0.312946	11.5896	0.339565	bet	protein	MMP11	MMP11|STMY3
T0511	O75626	-0.156349	9.68157	0.692502	bet	protein	PRDM1	PRDM1|BLIMP1
T0516	P22736	0.112106	14.3444	0.518608	bet	protein	NR4A1	NR4A1|GFRP1|HMR|NAK1
T0523	Q16678	0.260343	9.43569	0.505608	bet	protein	CYP1B1	CYP1B1
T0528	P05204	0.189955	10.25	0.45321	bet	protein	HMGN2	HMGN2|HMG17
T0530	O00533	0.0674034	14.4106	0.776889	bet	protein	CHL1	CHL1|CALL
T0531	P14635	-0.493486	10.0885	0.0577741	bet	protein	CCNB1	CCNB1|CCNB
T0534	P05129	-0.114207	11.8387	0.911332	bet	protein	PRKCG	PRKCG|PKCG
T0537	Q12834	-0.279416	10.3995	0.558449	bet	protein	CDC20	CDC20
T0539	Q16667	-0.130507	10.3621	0.656744	bet	protein	CDKN3	CDKN3|CDI1|CIP2|KAP
T0547	P49642	0.119914	9.83495	0.723679	bet	protein	PRIM1	PRIM1
T0558	P09086	0.530734	9.94884	0.0741573	bet	protein	POU2F2	POU2F2|OCT2|OTF2
T0641	P11940	-0.00515795	9.61354	0.988673	bet	protein	PABPC1	PABPC1|PAB1|PABP1|PABPC2
T0642	P10632	-0.142013	10.9495	0.645924	bet	protein	CYP2C8	CYP2C8
T0643	P11142	-0.0458443	10.0189	0.813447	bet	protein	HSPA8	HSPA8|HSC70|HSP73|HSPA10
T0644	P15260	-0.110244	9.52818	0.705238	bet	protein	IFNGR1	IFNGR1
T0645	P08865	0.0885087	9.358	0.809058	bet	protein	RPSA	RPSA|LAMBR|LAMR1
T0646	P14859	0.467088	9.63276	0.534772	bet	protein	POU2F1	POU2F1|OCT1|OTF1
T0647	Q01650	0.106981	9.9825	0.571395	bet	protein	SLC7A5	SLC7A5|CD98LC|LAT1|MPE16
T0648	P14618	-0.342784	9.56249	0.0204168	bet	protein	PKM	PKM|OIP3|PK2|PK3|PKM2
T0649	P08047	0.0977502	9.92514	0.626233	bet	protein	SP1	SP1|TSFP1
T0650	P80188	-0.0442967	8.52942	0.958592	bet	protein	LCN2	LCN2|HNL|NGAL
T0651	P31483	-0.124379	9.81213	0.451838	bet	protein	TIA1	TIA1
T0652	P45984	-0.222456	9.95877	0.205865	bet	protein	MAPK9	MAPK9|JNK2|PRKM9|SAPK1A
T0653	Q6UX06	0.220999	9.33253	0.668466	bet	protein	OLFM4	OLFM4|GW112|UNQ362/PRO698
T0654	Q9Y6B7	-0.218005	8.78614	0.65001	bet	protein	AP4B1	AP4B1
T0655	Q99805	-0.183478	9.38468	0.483051	bet	protein	TM9SF2	TM9SF2
T0657	P01876	0.0225058	7.82683	0.985909	bet	protein	IGHA1	IGHA1
T0658	P98066	0.512832	8.48862	0.296234	bet	protein	TNFAIP6	TNFAIP6|TSG6
T0659	P62993	0.232478	8.67711	0.605697	bet	protein	GRB2	GRB2|ASH
T0660	P27635	-0.151065	8.99095	0.411283	bet	protein	RPL10	RPL10|DXS648E|QM
T0662	P04626	0.476401	9.65615	0.0344616	bet	protein	ERBB2	ERBB2|HER2|MLN19|NEU|NGL
T0663	O75888	0.135637	9.99727	0.531693	bet	protein	TNFSF13	TNFSF13|APRIL|TALL2|ZTNF2|UNQ383/PRO715
T0664	P40692	0.064228	8.97737	0.813447	bet	protein	MLH1	MLH1|COCA2
T0665	P01033	-0.257556	9.20099	0.332781	bet	protein	TIMP1	TIMP1|CLGI|TIMP
T0668	P54826	0.320012	8.59347	0.557429	bet	protein	GAS1	GAS1
T0670	P15328	0.199971	8.8036	0.688119	bet	protein	FOLR1	FOLR1|FOLR
T0671	P15692	-0.0665184	8.63844	0.788068	bet	protein	VEGFA	VEGFA|VEGF
T0672	P29972	-0.497281	12.3897	0.2972	bet	protein	AQP1	AQP1|CHIP28
T0673	P41250	0.372993	10.5325	0.169666	bet	protein	GARS	GARS
T0674	Q00653	0.158769	9.45474	0.594973	bet	protein	NFKB2	NFKB2|LYT10
T0675	P08247	0.417889	8.8008	0.360927	bet	protein	SYP	SYP
T0676	P13236	0.13768	9.53827	0.544066	bet	protein	CCL4	CCL4|LAG1|MIP1B|SCYA4
T0678	P32004	0.368925	10.1274	0.0296317	bet	protein	L1CAM	L1CAM|CAML1|MIC5
T0681	P18510	-0.414686	9.63421	0.238446	bet	protein	IL1RN	IL1RN|IL1F3|IL1RA
T0682	P05121	-0.101791	9.18319	0.821783	bet	protein	SERPINE1	SERPINE1|PAI1|PLANH1
T0683	Q92506	-0.454799	14.6689	0.041655	bet	protein	HSD17B8	HSD17B8|FABGL|HKE6|RING2|SDR30C1
T0684	Q99836	-0.429222	11.0042	0.36627	bet	protein	MYD88	MYD88
T0687	Q969N2	-0.326098	8.80506	0.286844	bet	protein	PIGT	PIGT|CGI-06|PSEC0163|UNQ716/PRO1379
T0688	P14316	0.0300935	11.397	0.91855	bet	protein	IRF2	IRF2
T0699	P31947	-0.0194486	11.2662	0.933444	bet	protein	SFN	SFN|HME1
T0700	O43557	-0.277631	12.5811	0.0916658	bet	protein	TNFSF14	TNFSF14|HVEML|LIGHT|UNQ391/PRO726
T0701	Q01362	-0.404433	15.0305	0.135723	bet	protein	MS4A2	MS4A2|APY|FCER1B|IGER
T0707	Q16586	0.295422	9.09996	0.345164	bet	protein	SGCA	SGCA|ADL|DAG2
T0708	P09327	0.299014	10.8539	0.184217	bet	protein	VIL1	VIL1|VIL
T0709	P12268	0.275074	7.82213	0.636962	bet	protein	IMPDH2	IMPDH2|IMPD2
T0710	P09651	-0.27044	8.74052	0.602415	bet	protein	HNRNPA1	HNRNPA1|HNRPA1
T0711	P48637	-0.0250963	13.3349	0.949909	bet	protein	GSS	GSS
T0712	P49792	0.000899367	12.1573	0.998102	bet	protein	RANBP2	RANBP2|NUP358
T0715	P01266	-0.189218	9.21753	0.685903	bet	protein	TG	TG
T0726	P15692	0.251898	11.0786	0.705238	bet	protein	VEGFA	VEGFA|VEGF
T0727	P01562	-0.262852	8.99486	0.502869	bet	protein	IFNA1	IFNA1|IFNA13
T0728	P01375	0.207033	10.8004	0.398907	bet	protein	TNF	TNF|TNFA|TNFSF2
T0729	P01137	-0.0848114	8.95484	0.921117	bet	protein	TGFB1	TGFB1|TGFB
T0730	P09038	0.0238686	9.37737	0.964397	bet	protein	FGF2	FGF2|FGFB
T0739	P02787	0.315539	9.89165	0.0340971	bet	protein	TF	TF|PRO1400
T0740	P02768	0.0744823	10.8093	0.907318	bet	protein	ALB	ALB|GIG20|GIG42|PRO0903|PRO1708|PRO2044|PRO2619|PRO2675|UNQ696/PRO1341
T0741	P60568	-0.221297	10.5175	0.0526454	bet	protein	IL2	IL2
T0743	O76070	0.120692	11.595	0.594718	bet	protein	SNCG	SNCG|BCSG1|PERSYN|PRSN
T0744	O76070	-0.275582	13.0235	0.388006	bet	protein	SNCG	SNCG|BCSG1|PERSYN|PRSN
T0745	Q9Y617	-0.879751	11.7879	0.00118859	bet	protein	PSAT1	PSAT1|PSA
T0746	Q9Y617	0.0803549	9.75994	0.717933	bet	protein	PSAT1	PSAT1|PSA
T0747	Q9Y617	0.155581	9.8511	0.741566	bet	protein	PSAT1	PSAT1|PSA
T0748	P62258	-0.0486354	10.9328	0.814009	bet	protein	YWHAE	YWHAE
T0749	P62258	-0.260227	14.1416	0.318217	bet	protein	YWHAE	YWHAE
T0750	P21266	-1.14344	13.3728	0.00130055	bet	protein	GSTM3	GSTM3|GST5
T0751	P21266	0.122837	10.1762	0.654595	bet	protein	GSTM3	GSTM3|GST5
T0752	P21266	-0.122551	10.0878	0.852924	bet	protein	GSTM3	GSTM3|GST5
T0753	Q01469	-0.365876	10.103	0.622558	bet	protein	FABP5	FABP5
T0754	Q01469	-0.101941	9.68136	0.611581	bet	protein	FABP5	FABP5
T0755	Q92643	-0.0673153	15.7001	0.809058	bet	protein	PIGK	PIGK|GPI8
T0756	Q92643	-0.253774	15.3306	0.403254	bet	protein	PIGK	PIGK|GPI8
T0757	Q92643	-0.965592	8.84109	0.205865	bet	protein	PIGK	PIGK|GPI8
T0758	P15531	-0.110722	15.2708	0.748413	bet	protein	NME1	NME1|NDPKA|NM23
T0759	P15531	-0.0368139	11.0666	0.955837	bet	protein	NME1	NME1|NDPKA|NM23
T0760	P15531	-0.709479	14.6478	0.00231895	bet	protein	NME1	NME1|NDPKA|NM23
T0761	Q16539	-0.0858817	11.9085	0.794567	bet	protein	MAPK14	MAPK14|CSBP|CSBP1|CSBP2|CSPB1|MXI2|SAPK2A
T0762	Q16539	0.110084	12.9853	0.87985	bet	protein	MAPK14	MAPK14|CSBP|CSBP1|CSBP2|CSPB1|MXI2|SAPK2A
T0763	Q16539	0.644873	9.72535	0.0506288	bet	protein	MAPK14	MAPK14|CSBP|CSBP1|CSBP2|CSPB1|MXI2|SAPK2A
T0764	P12277	0.0673258	9.29637	0.895807	bet	protein	CKB	CKB|CKBB
T0765	P12277	-0.149843	9.30192	0.775115	bet	protein	CKB	CKB|CKBB
T0766	P12277	0.328869	10.6308	0.223886	bet	protein	CKB	CKB|CKBB
T0767	Q04828	0.0396678	9.35698	0.940102	bet	protein	AKR1C1	AKR1C1|DDH|DDH1
T0768	Q04828	0.0437525	9.43389	0.91855	bet	protein	AKR1C1	AKR1C1|DDH|DDH1
T0769	P04080	-0.0525345	9.95559	0.864002	bet	protein	CSTB	CSTB|CST6|STFB
T0770	P04080	0.191952	11.3584	0.687502	bet	protein	CSTB	CSTB|CST6|STFB
T0771	P04080	0.571606	10.4828	0.0850722	bet	protein	CSTB	CSTB|CST6|STFB
T0774	P49427	-0.0689276	15.0636	0.822128	bet	protein	CDC34	CDC34|UBCH3|UBE2R1
T0775	P49427	0.206629	14.9953	0.0340971	bet	protein	CDC34	CDC34|UBCH3|UBE2R1
T0776	P22392	-0.473426	14.8623	0.0690859	bet	protein	NME2	NME2|NM23B
T0777	P22392	-0.365046	15.5963	0.00791399	bet	protein	NME2	NME2|NM23B
T0778	P22392	0.0749372	15.9161	0.496793	bet	protein	NME2	NME2|NM23B
T0779	Q92843	-0.095606	11.6199	0.724017	bet	protein	BCL2L2	BCL2L2|BCLW|KIAA0271
T0780	Q92843	0.590112	13.749	0.00201999	bet	protein	BCL2L2	BCL2L2|BCLW|KIAA0271
T0781	Q92843	0.189679	9.39686	0.451838	bet	protein	BCL2L2	BCL2L2|BCLW|KIAA0271
T0782	P04083	0.190417	9.827	0.685903	bet	protein	ANXA1	ANXA1|ANX1|LPC1
T0783	P04083	-0.0363824	9.16408	0.938193	bet	protein	ANXA1	ANXA1|ANX1|LPC1
T0784	P04083	-0.132813	10.2503	0.833447	bet	protein	ANXA1	ANXA1|ANX1|LPC1
T0785	O00762	0.250864	9.29055	0.132065	bet	protein	UBE2C	UBE2C|UBCH10
T0786	Q14116	0.357533	12.8686	0.434602	bet	protein	IL18	IL18|IGIF|IL1F4
T0787	Q14116	0.292609	10.178	0.104897	bet	protein	IL18	IL18|IGIF|IL1F4
T0788	Q14116	0.423146	10.3703	0.00347733	bet	protein	IL18	IL18|IGIF|IL1F4
T0792	Q04760	0.0915407	12.6658	0.717933	bet	protein	GLO1	GLO1
T0793	Q04760	-0.985001	14.4644	6.66181e-08	bet	protein	GLO1	GLO1
T0794	Q04760	-0.468852	14.6152	0.00440127	bet	protein	GLO1	GLO1
T0799	P63000	0.645123	9.56447	0.235491	bet	protein	RAC1	RAC1|TC25|MIG5
T0800	P63000	0.0216011	8.81891	0.978426	bet	protein	RAC1	RAC1|TC25|MIG5
T0801	P10645	-0.138107	9.63384	0.43521	bet	protein	CHGA	CHGA
T0802	P10645	-0.26636	9.92439	0.205865	bet	protein	CHGA	CHGA
T0803	P10645	0.130408	10.2418	0.632298	bet	protein	CHGA	CHGA
T0804	P11926	0.912582	13.4422	0.000864457	bet	protein	ODC1	ODC1
T0805	P11926	0.586865	13.9276	0.000182889	bet	protein	ODC1	ODC1
T0806	P11926	0.546916	13.2625	1.40384e-05	bet	protein	ODC1	ODC1
T0810	Q03013	-0.0906679	9.70174	0.677527	bet	protein	GSTM4	GSTM4
T0811	P15311	0.00995578	11.6055	0.972236	bet	protein	EZR	EZR|VIL2
T0812	Q13162	-0.394919	11.9417	0.00269448	bet	protein	PRDX4	PRDX4
T0813	P26447	0.0986711	13.8138	0.821783	bet	protein	S100A4	S100A4|CAPL|MTS1
T0814	P26447	-0.0726519	11.9714	0.806078	bet	protein	S100A4	S100A4|CAPL|MTS1
T0815	P48507	0.138819	10.0255	0.631808	bet	protein	GCLM	GCLM|GLCLR
T0816	P48507	-0.134645	10.1252	0.549385	bet	protein	GCLM	GCLM|GLCLR
T0817	P48507	-0.159459	11.2406	0.672729	bet	protein	GCLM	GCLM|GLCLR
T0820	O00299	-0.124213	10.9384	0.602415	bet	protein	CLIC1	CLIC1|G6|NCC27
T0821	O00299	-0.70463	9.18402	0.194446	bet	protein	CLIC1	CLIC1|G6|NCC27
T0822	Q9UIS9	0.0252109	14.1784	0.907756	bet	protein	MBD1	MBD1|CXXC3|PCM1
T0823	Q9UIS9	0.613105	9.6659	0.205865	bet	protein	MBD1	MBD1|CXXC3|PCM1
T0824	Q9UIS9	0.529943	14.9251	0.705238	bet	protein	MBD1	MBD1|CXXC3|PCM1
T0825	Q16658	-0.998708	12.6197	0.168179	bet	protein	FSCN1	FSCN1|FAN1|HSN|SNL
T0826	O14926	0.482788	14.1785	0.469878	bet	protein	FSCN2	FSCN2
T0827	Q9NQT6	0.202335	13.9965	0.388627	bet	protein	FSCN3	FSCN3
T0828	P02511	-0.0166758	9.63464	0.972891	bet	protein	CRYAB	CRYAB|CRYA2|HSPB5
T0829	P02511	-0.787774	9.71836	0.059082	bet	protein	CRYAB	CRYAB|CRYA2|HSPB5
T0830	P02511	-0.310228	11.3653	0.426078	bet	protein	CRYAB	CRYAB|CRYA2|HSPB5
T0831	P12104	0.0666364	12.2177	0.818987	bet	protein	FABP2	FABP2|FABPI
T0832	P12104	0.0476923	12.3502	0.870397	bet	protein	FABP2	FABP2|FABPI
T0836	P26038	0.229972	9.47874	0.602415	bet	protein	MSN	MSN
T0837	P26038	-0.199116	10.7812	0.527741	bet	protein	MSN	MSN
T0838	P26038	-0.00134125	10.2791	0.998318	bet	protein	MSN	MSN
T0839	P01040	0.472985	10.5258	0.00976276	bet	protein	CSTA	CSTA|STF1|STFA
T0840	P01040	0.167179	14.7836	0.272001	bet	protein	CSTA	CSTA|STF1|STFA
T0841	P01040	0.0675148	12.1739	0.911284	bet	protein	CSTA	CSTA|STF1|STFA
T0842	P29034	0.657529	14.4107	3.00096e-05	bet	protein	S100A2	S100A2|S100L
T0843	P29034	0.47619	14.3456	0.00976276	bet	protein	S100A2	S100A2|S100L
T0844	P29034	1.01628	13.9046	0.00199892	bet	protein	S100A2	S100A2|S100L
T0845	O75496	0.127297	13.1	0.887673	bet	protein	GMNN	GMNN
T0846	O75496	0.312447	12.8588	0.398907	bet	protein	GMNN	GMNN
T0847	O75496	0.232624	12.8394	0.104909	bet	protein	GMNN	GMNN
T0848	P40925	0.113357	15.925	0.244462	bet	protein	MDH1	MDH1|MDHA
T0849	P40925	0.166412	15.7144	0.541856	bet	protein	MDH1	MDH1|MDHA
T0850	P40925	0.0806846	15.5505	0.571395	bet	protein	MDH1	MDH1|MDHA
T0851	P55036	0.118981	9.04076	0.770276	bet	protein	PSMD4	PSMD4|MCB1
T0852	P55036	-0.0243729	9.24124	0.927926	bet	protein	PSMD4	PSMD4|MCB1
T0853	P55036	0.178997	14.0488	0.571395	bet	protein	PSMD4	PSMD4|MCB1
T0854	Q07325	0.517916	13.8225	0.168487	bet	protein	CXCL9	CXCL9|CMK|MIG|SCYB9
T0858	P01009	-0.0441425	12.816	0.895807	bet	protein	SERPINA1	SERPINA1|AAT|PI|PRO0684|PRO2209
T0859	P11387	0.172364	11.3387	0.205865	bet	protein	TOP1	TOP1
T0860	P11387	0.118263	15.9172	0.205865	bet	protein	TOP1	TOP1
T0861	P11387	0.135482	9.47235	0.541856	bet	protein	TOP1	TOP1
T0871	Q07817	0.108089	15.9252	0.281389	bet	protein	BCL2L1	BCL2L1|BCL2L|BCLX
T0872	Q07817	0.472144	11.0709	0.0907274	bet	protein	BCL2L1	BCL2L1|BCL2L|BCLX
T0873	Q07817	0.406559	11.9788	0.329362	bet	protein	BCL2L1	BCL2L1|BCL2L|BCLX
T0874	Q07011	-0.227245	9.12654	0.532179	bet	protein	TNFRSF9	TNFRSF9|CD137|ILA
T0875	Q07011	0.399226	8.51414	0.558788	bet	protein	TNFRSF9	TNFRSF9|CD137|ILA
T0876	Q07011	0.19859	8.5003	0.726065	bet	protein	TNFRSF9	TNFRSF9|CD137|ILA
T0877	P29350	0.0918962	14.5328	0.737919	bet	protein	PTPN6	PTPN6|HCP|PTP1C
T0878	P29350	0.119052	14.2102	0.437766	bet	protein	PTPN6	PTPN6|HCP|PTP1C
T0879	P29350	0.220541	11.6668	0.220466	bet	protein	PTPN6	PTPN6|HCP|PTP1C
T0880	P10809	0.108654	15.9261	0.273095	bet	protein	HSPD1	HSPD1|HSP60
T0881	P10809	-0.768914	9.11129	0.378977	bet	protein	HSPD1	HSPD1|HSP60
T0882	Q99661	-0.17055	10.4229	0.48326	bet	protein	KIF2C	KIF2C|KNSL6
T0883	Q99661	0.178557	12.9053	0.402867	bet	protein	KIF2C	KIF2C|KNSL6
T0884	Q99661	0.545352	11.553	0.00356136	bet	protein	KIF2C	KIF2C|KNSL6
T0885	P54760	0.199426	10.2696	0.374998	bet	protein	EPHB4	EPHB4|HTK|MYK1|TYRO11
T0886	P54760	1.20366	12.0464	0.134209	bet	protein	EPHB4	EPHB4|HTK|MYK1|TYRO11
T0887	P11387	0.84872	14.1064	0.223497	bet	protein	TOP1	TOP1
T0888	P11387	1.03071	15.3497	0.326062	bet	protein	TOP1	TOP1
T0889	P11387	0.375154	13.8554	0.237564	bet	protein	TOP1	TOP1
T0890	P27695	0.211211	10.956	0.503298	bet	protein	APEX1	APEX1|APE|APE1|APEX|APX|HAP1|REF1
T0891	P35219	0.120612	11.0645	0.806078	bet	protein	CA8	CA8|CALS
T0892	P35219	0.402489	12.499	0.00574599	bet	protein	CA8	CA8|CALS
T0896	O43745	0.219927	15.8982	0.205865	bet	protein	CHP2	CHP2|HCA520
T0897	O43745	0.108992	15.8798	0.336655	bet	protein	CHP2	CHP2|HCA520
T0898	O43745	0.411054	10.3649	0.0861902	bet	protein	CHP2	CHP2|HCA520
T0899	O15527	-0.166066	13.4614	0.645924	bet	protein	OGG1	OGG1|MMH|MUTM|OGH1
T0900	O00559	0.383638	12.4577	0.393735	bet	protein	EBAG9	EBAG9|RCAS1
T0901	O00559	-0.610205	10.6097	9.79857e-05	bet	protein	EBAG9	EBAG9|RCAS1
T0902	O00559	-0.0703533	14.0132	0.665716	bet	protein	EBAG9	EBAG9|RCAS1
T0903	Q9UNN5	-0.0204254	10.4531	0.940102	bet	protein	FAF1	FAF1|UBXD12|UBXN3A|CGI-03
T0904	Q9UNN5	-0.208234	14.945	0.143597	bet	protein	FAF1	FAF1|UBXD12|UBXN3A|CGI-03
T0905	Q9UNN5	0.507591	13.5233	0.0287672	bet	protein	FAF1	FAF1|UBXD12|UBXN3A|CGI-03
T0906	P49888	0.293499	9.15152	0.0723221	bet	protein	SULT1E1	SULT1E1|STE
T0907	P49888	0.307115	9.38881	0.247488	bet	protein	SULT1E1	SULT1E1|STE
T0908	P49888	0.209779	9.43241	0.33906	bet	protein	SULT1E1	SULT1E1|STE
T0914	P43351	0.21518	11.3392	0.298106	bet	protein	RAD52	RAD52
T0915	P43351	0.424565	10.7151	0.0231252	bet	protein	RAD52	RAD52
T0916	P43351	0.0490227	12.5586	0.96226	bet	protein	RAD52	RAD52
T0917	Q8WYA6	-0.831897	10.5705	0.00356136	bet	protein	CTNNBL1	CTNNBL1|C20orf33|PP8304
T0918	P02766	-0.158458	9.37167	0.477638	bet	protein	TTR	TTR|PALB
T0919	P11086	0.219799	10.1026	0.282318	bet	protein	PNMT	PNMT|PENT
T0920	P11086	0.255327	11.465	0.0125385	bet	protein	PNMT	PNMT|PENT
T0921	P11086	0.00200897	12.1219	0.997592	bet	protein	PNMT	PNMT|PENT
T0922	P15531	-0.321377	15.4557	0.00785943	bet	protein	NME1	NME1|NDPKA|NM23
T0923	P15531	0.0570807	10.6226	0.898027	bet	protein	NME1	NME1|NDPKA|NM23
T0924	P35790	-0.0621146	11.6744	0.738823	bet	protein	CHKA	CHKA|CHK|CKI
T0925	P35790	0.421387	13.791	0.289433	bet	protein	CHKA	CHKA|CHK|CKI
T0926	P35790	0.317068	13.4936	0.360927	bet	protein	CHKA	CHKA|CHK|CKI
T0927	Q96J02	0.99722	13.4059	6.9964e-06	bet	protein	ITCH	ITCH
T0928	Q96J02	0.299256	12.2873	0.0861902	bet	protein	ITCH	ITCH
T0929	Q96J02	-0.15358	10.1719	0.724017	bet	protein	ITCH	ITCH
T0930	P46934	0.0716469	9.29493	0.821635	bet	protein	NEDD4	NEDD4|KIAA0093|NEDD4-1|PIG53
T0931	P46934	0.147842	10.2078	0.571395	bet	protein	NEDD4	NEDD4|KIAA0093|NEDD4-1|PIG53
T0932	P46934	0.081679	9.50444	0.796329	bet	protein	NEDD4	NEDD4|KIAA0093|NEDD4-1|PIG53
T0936	Q9Y385	0.138871	10.813	0.452158	bet	protein	UBE2J1	UBE2J1|NCUBE1|CGI-76|HSPC153|HSPC205
T0937	Q9Y385	0.313075	13.9266	0.234913	bet	protein	UBE2J1	UBE2J1|NCUBE1|CGI-76|HSPC153|HSPC205
T0938	Q9Y385	0.20139	10.9478	0.534772	bet	protein	UBE2J1	UBE2J1|NCUBE1|CGI-76|HSPC153|HSPC205
T0939	O95551	0.108654	15.9261	0.273095	bet	protein	TDP2	TDP2|EAP2|TTRAP|AD-022
T0940	O95551	0.135499	9.72776	0.666216	bet	protein	TDP2	TDP2|EAP2|TTRAP|AD-022
T0941	O95551	-0.430425	11.0642	0.312298	bet	protein	TDP2	TDP2|EAP2|TTRAP|AD-022
T0942	Q685J3	-0.573639	12.7259	0.0387194	bet	protein	MUC17	MUC17|MUC3
T0943	Q685J3	-0.0525678	9.96309	0.919466	bet	protein	MUC17	MUC17|MUC3
T0944	Q685J3	0.160326	9.29211	0.746774	bet	protein	MUC17	MUC17|MUC3
T0945	P09758	-0.0846313	12.2888	0.709981	bet	protein	TACSTD2	TACSTD2|GA733-1|M1S1|TROP2
T0946	P09758	0.297253	9.9392	0.200496	bet	protein	TACSTD2	TACSTD2|GA733-1|M1S1|TROP2
T0947	P09758	0.0942914	10.4427	0.817664	bet	protein	TACSTD2	TACSTD2|GA733-1|M1S1|TROP2
T0948	O75376	-0.22869	12.2585	0.319265	bet	protein	NCOR1	NCOR1|KIAA1047
T0949	O75376	0.0563976	11.7313	0.929056	bet	protein	NCOR1	NCOR1|KIAA1047
T0950	O75376	-0.123915	8.50697	0.864002	bet	protein	NCOR1	NCOR1|KIAA1047
T0954	Q96FW1	-0.138341	11.3852	0.666216	bet	protein	OTUB1	OTUB1|OTB1|OTU1|HSPC263
T0955	Q96FW1	-0.328868	10.9503	0.0838933	bet	protein	OTUB1	OTUB1|OTB1|OTU1|HSPC263
T0956	Q96FW1	-0.10829	9.58112	0.803767	bet	protein	OTUB1	OTUB1|OTB1|OTU1|HSPC263
T0957	P51965	0.508943	11.5062	0.00495823	bet	protein	UBE2E1	UBE2E1|UBCH6
T0958	P51965	0.712031	11.7085	0.287583	bet	protein	UBE2E1	UBE2E1|UBCH6
T0962	O14933	0.207432	9.56371	0.656634	bet	protein	UBE2L6	UBE2L6|UBCH8
T0963	O14933	-0.0906909	10.1845	0.900636	bet	protein	UBE2L6	UBE2L6|UBCH8
T0964	O14933	0.119318	10.2143	0.835316	bet	protein	UBE2L6	UBE2L6|UBCH8
T0969	Q06278	-0.939614	10.0209	0.0181047	bet	protein	AOX1	AOX1|AO
T0972	P07339	-0.725795	14.7172	0.0110076	bet	protein	CTSD	CTSD|CPSD
T0973	O95994	0.0603416	8.06996	0.881468	bet	protein	AGR2	AGR2|AG2|UNQ515/PRO1030
T0974	P21580	-0.0318197	8.58001	0.935207	bet	protein	TNFAIP3	TNFAIP3|OTUD7C
T0975	P55290	0.205153	9.62919	0.315078	bet	protein	CDH13	CDH13|CDHH
T0977	Q13761	0.0833919	11.4032	0.709981	bet	protein	RUNX3	RUNX3|AML2|CBFA3|PEBP2A3
T0979	Q07812	0.21935	11.7513	0.185355	bet	protein	BAX	BAX|BCL2L4
T0980	Q12983	-0.206812	9.23539	0.294386	bet	protein	BNIP3	BNIP3|NIP3
T0981	O43497	0.307788	8.90382	0.36627	bet	protein	CACNA1G	CACNA1G|KIAA1123
T0982	P49918	0.719082	11.0544	1.56583e-08	bet	protein	CDKN1C	CDKN1C|KIP2
T0989	P16455	0.140102	7.84124	0.781191	bet	protein	MGMT	MGMT
T0990	P60484	-1.41031	11.2125	0.0033295	bet	protein	PTEN	PTEN|MMAC1|TEP1
T0991	Q8N474	0.298459	8.56834	0.636962	bet	protein	SFRP1	SFRP1|FRP|FRP1|SARP2
T0995	Q96HF1	1.35263	7.35026	0.0247264	bet	protein	SFRP2	SFRP2|FRP2|SARP1|FKSG12|UNQ361/PRO697
T0996	Q92765	0.397305	7.32149	0.502869	bet	protein	FRZB	FRZB|FIZ|FRE|FRP|FRZB1|SFRP3
T0997	P21860	0.102277	9.35865	0.775871	bet	protein	ERBB3	ERBB3|HER3
T0999	P40692	0.394569	7.93143	0.679007	bet	protein	MLH1	MLH1|COCA2
T1001	P25054	0.727913	7.83567	0.213376	bet	protein	APC	APC|DP2.5
T1002	P27708	0.4005	7.77206	0.388627	bet	protein	CAD	CAD
T1003	Q6W4X9	-0.0416915	9.93472	0.833161	bet	protein	MUC6	MUC6
T1004	Q9Y5Y6	0.147966	10.4878	0.470444	bet	protein	ST14	ST14|PRSS14|SNC19|TADG15
T1005	P36952	1.00029	7.37129	0.205865	bet	protein	SERPINB5	SERPINB5|PI5
T1006	Q9BY67	0.063741	7.58943	0.814009	bet	protein	CADM1	CADM1|IGSF4|IGSF4A|NECL2|SYNCAM|TSLC1
T1007	P55957	0.257225	8.88387	0.435668	bet	protein	BID	BID
T1011	P55211	-0.172381	11.7832	0.450518	bet	protein	CASP9	CASP9|MCH6
T1013	P27361	0.0801831	8.86148	0.873851	bet	protein	MAPK3	MAPK3|ERK1|PRKM3
T1014	Q14296	-0.928198	8.38403	0.399542	bet	protein	FASTK	FASTK
T1015	P31483	-0.364564	13.0678	0.000539554	bet	protein	TIA1	TIA1
T1017	P02741	0.293491	8.58113	0.717933	bet	protein	CRP	CRP|PTX1
T1020	O00622	-0.598948	10.0287	0.363697	bet	protein	CCN1	CCN1|CYR61|GIG1|IGFBP10
T1021	P17936	-0.354272	13.9541	0.0142369	bet	protein	IGFBP3	IGFBP3|IBP3
T1022	P24593	-0.540578	11.5755	0.00306782	bet	protein	IGFBP5	IGFBP5|IBP5
T1023	P24592	0.474782	7.61789	0.611581	bet	protein	IGFBP6	IGFBP6|IBP6
T1024	Q16270	-0.401945	10.3317	0.398907	bet	protein	IGFBP7	IGFBP7|MAC25|PSF
T1025	Q9NZI8	0.663173	7.58478	0.294789	bet	protein	IGF2BP1	IGF2BP1|CRDBP|VICKZ1|ZBP1
T1026	Q9Y6M1	0.550897	8.50372	0.446048	bet	protein	IGF2BP2	IGF2BP2|IMP2|VICKZ2
T1027	P05019	0.200663	14.0244	0.294789	bet	protein	IGF1	IGF1|IBP1
T1028	P08069	0.777454	8.67983	0.18996	bet	protein	IGF1R	IGF1R
T1029	P01344	-0.402811	14.1571	0.0115751	bet	protein	IGF2	IGF2|PP1446
T1030	P22692	-0.325363	10.8785	0.0641571	bet	protein	IGFBP4	IGFBP4|IBP4
T1031	P11717	-0.00850515	9.59491	0.987351	bet	protein	IGF2R	IGF2R|MPRI
T1032	P48745	0.0468457	10.8839	0.939158	bet	protein	CCN3	CCN3|IGFBP9|NOV|NOVH
T1033	Q13219	0.00115057	9.41282	0.998318	bet	protein	PAPPA	PAPPA
T1034	Q02952	1.00952	7.85062	0.294386	bet	protein	AKAP12	AKAP12|AKAP250
T1035	Q9HB71	-0.376209	15.5833	0.00118859	bet	protein	CACYBP	CACYBP|S100A6BP|SIP|PNAS-107
T1036	Q92851	0.177067	10.6193	0.223877	bet	protein	CASP10	CASP10|MCH4
T1037	P42772	0.294028	8.57793	0.788068	bet	protein	CDKN2B	CDKN2B|MTS2
T1038	O95471	1.0594	9.51152	0.326062	bet	protein	CLDN7	CLDN7|CEPTRL2|CPETRL2
T1039	P35354	0.934998	12.2372	0.00861541	bet	protein	PTGS2	PTGS2|COX2
T1040	Q9UBP4	-1.28042	9.45406	0.00313193	bet	protein	DKK3	DKK3|REIC|UNQ258/PRO295
T1041	Q05397	-0.14883	9.86496	0.724017	bet	protein	PTK2	PTK2|FAK|FAK1
T1042	P36969	0.332345	9.48697	0.478627	bet	protein	GPX4	GPX4
T1043	P05019	0.86973	13.4815	0.195506	bet	protein	IGF1	IGF1|IBP1
T1046	Q9Y4H2	-0.524516	11.7976	0.0119129	bet	protein	IRS2	IRS2
T1047	Q9GZQ8	-0.00276456	11.0701	0.994752	bet	protein	MAP1LC3B	MAP1LC3B|MAP1ALC3
T1049	Q9BV36	0.353269	9.99718	0.203325	bet	protein	MLPH	MLPH|SLAC2A
T1050	P09237	0.562971	13.7289	0.00785943	bet	protein	MMP7	MMP7|MPSL1|PUMP1
T1051	Q02817	-0.00562397	12.2324	0.985909	bet	protein	MUC2	MUC2|SMUC
T1052	Q9HC84	-0.00572702	10.4394	0.995315	bet	protein	MUC5B	MUC5B|MUC5
T1053	Q14582	0.0989143	8.94752	0.562396	bet	protein	MXD4	MXD4|BHLHC12|MAD4
T1054	P11926	0.651576	13.5366	6.76496e-06	bet	protein	ODC1	ODC1
T1055	Q13153	-0.347123	10.8702	0.698408	bet	protein	PAK1	PAK1
T1056	Q9NS23	-0.926216	8.66199	0.000392202	bet	protein	RASSF1	RASSF1|RDA32
T1058	Q99973	0.302651	10.1911	0.437766	bet	protein	TEP1	TEP1|TLP1|TP1
T1059	Q969K7	0.141476	9.54129	0.873851	bet	protein	TMEM54	TMEM54|BCLP|CAC1
T1060	O43557	-0.373675	8.44937	0.183025	bet	protein	TNFSF14	TNFSF14|HVEML|LIGHT|UNQ391/PRO726
T1061	Q8IYM9	-1.19293	11.5569	1.42816e-06	bet	protein	TRIM22	TRIM22|RNF94|STAF50
T1062	P07437	0.108654	15.9261	0.273095	bet	protein	TUBB	TUBB|TUBB5|OK/SW-cl.56
T1063	O75083	1.01628	10.5697	0.553248	bet	protein	WDR1	WDR1
T1068	P26583	-0.056454	9.34359	0.818987	bet	protein	HMGB2	HMGB2|HMG2
T1069	Q92673	-0.37678	11.7167	0.00356136	bet	protein	SORL1	SORL1|C11orf32
T1070	Q01844	-0.250219	10.2061	0.571395	bet	protein	EWSR1	EWSR1|EWS
T1071	P13500	0.233762	10.7213	0.529419	bet	protein	CCL2	CCL2|MCP1|SCYA2
T1072	P61769	-1.4459	11.6963	1.63145e-12	bet	protein	B2M	B2M|CDABP0092|HDCMA22P
T1073	P00738	0.677447	7.76525	0.154687	bet	protein	HP	HP
T1074	P06731	-0.00346773	10.4792	0.993015	bet	protein	CEACAM5	CEACAM5|CEA
T1075	P01019	0.456956	8.26978	0.446048	bet	protein	AGT	AGT|SERPINA8
T1076	P04040	-0.432577	10.8535	0.000392202	bet	protein	CAT	CAT
T1077	P51636	-0.0789965	11.694	0.878687	bet	protein	CAV2	CAV2
T1078	O75955	0.197449	10.3042	0.589476	bet	protein	FLOT1	FLOT1
T1080	P03956	-0.0765213	9.90309	0.717933	bet	protein	MMP1	MMP1|CLG
T1081	P48307	0.134726	8.79088	0.705238	bet	protein	TFPI2	TFPI2
T1082	P02545	1.04708	7.54544	0.247488	bet	protein	LMNA	LMNA|LMN1
T1086	P35590	-0.0484707	8.81149	0.91855	bet	protein	TIE1	TIE1|TIE
T1087	Q13105	0.256382	8.33989	0.602415	bet	protein	ZBTB17	ZBTB17|MIZ1|ZNF151|ZNF60
T1088	Q15973	0.820983	8.32269	0.205865	bet	protein	ZNF124	ZNF124
T1090	O43502	-0.537303	15.3737	0.0990245	bet	protein	RAD51C	RAD51C|RAD51L2
T1091	Q15011	0.0638177	10.5974	0.91855	bet	protein	HERPUD1	HERPUD1|HERP|KIAA0025|MIF1
T1092	P28799	-0.232842	8.71182	0.821325	bet	protein	GRN	GRN
T1093	P15056	-0.593444	9.00383	0.032462	bet	protein	BRAF	BRAF|BRAF1|RAFB1
T1095	P04156	-0.348967	10.4462	0.452903	bet	protein	PRNP	PRNP|ALTPRP|PRIP|PRP
T1096	P43361	-0.134246	10.0698	0.76414	bet	protein	MAGEA8	MAGEA8|MAGE8
T1097	Q13185	-0.682869	9.63223	0.0307925	bet	protein	CBX3	CBX3
T1098	P19013	-0.0869094	9.38725	0.872296	bet	protein	KRT4	KRT4|CYK4
T1099	Q14957	0.0133776	8.73772	0.987656	bet	protein	GRIN2C	GRIN2C|NMDAR2C
T1100	P41134	0.58138	8.29274	0.571395	bet	protein	ID1	ID1|BHLHB24|ID
T1101	P10451	-0.304679	11.0433	0.321384	bet	protein	SPP1	SPP1|BNSP|OPN|PSEC0156
T1103	P21810	0.865466	7.4232	0.454851	bet	protein	BGN	BGN|SLRR1A
T1104	Q14232	0.176662	10.3595	0.666216	bet	protein	EIF2B1	EIF2B1|EIF2BA
T1105	P52597	-0.286442	11.058	0.791947	bet	protein	HNRNPF	HNRNPF|HNRPF
T1106	P23588	-0.227504	10.0208	0.381727	bet	protein	EIF4B	EIF4B
T1107	P14625	-0.0460648	9.66383	0.900314	bet	protein	HSP90B1	HSP90B1|GRP94|TRA1
T1108	Q13617	0.0189198	11.6527	0.969751	bet	protein	CUL2	CUL2
T1109	P31785	0.0258244	8.52477	0.962496	bet	protein	IL2RG	IL2RG
T1110	P15036	-0.371117	9.11614	0.388627	bet	protein	ETS2	ETS2
T1111	O15427	0.327951	9.54027	0.220958	bet	protein	SLC16A3	SLC16A3|MCT4
T1112	O60356	0.0789431	10.7528	0.91855	bet	protein	NUPR1	NUPR1|COM1
T1113	O60613	0.292048	10.6733	0.843375	bet	protein	SELENOF	SELENOF|SEP15
T1114	Q00597	-0.778495	10.5093	0.0110076	bet	protein	FANCC	FANCC|FAC|FACC
T1115	P35749	0.350067	14.1372	0.0795038	bet	protein	MYH11	MYH11|KIAA0866
T1116	Q16342	0.347518	11.5119	0.0641571	bet	protein	PDCD2	PDCD2|RP8|ZMYND7
T1117	Q9UGK8	-0.677264	10.6837	0.000182889	bet	protein	SERGEF	SERGEF|DELGEF|GNEFR
T1118	P49591	-0.894513	11.7602	0.00993121	bet	protein	SARS	SARS|SERS
T1119	P51003	-1.95546	12.8568	4.76652e-12	bet	protein	PAPOLA	PAPOLA|PAP
T1120	Q9UNF1	-0.332882	14.5499	0.661221	bet	protein	MAGED2	MAGED2|BCG1
T1121	Q9NUQ6	0.0917432	9.302	0.788068	bet	protein	SPATS2L	SPATS2L|DNAPTP6|SP1224
T1122	O15027	-0.0153604	8.672	0.957639	bet	protein	SEC16A	SEC16A|KIAA0310|SEC16|SEC16L
T1123	P21912	0.245476	11.4421	0.372828	bet	protein	SDHB	SDHB|SDH|SDH1
T1124	Q15904	0.872987	10.7681	0.000217902	bet	protein	ATP6AP1	ATP6AP1|ATP6IP1|ATP6S1|VATPS1|XAP3
T1125	Q9ULD4	-0.157268	9.90655	0.705238	bet	protein	BRPF3	BRPF3|KIAA1286
T1126	Q96CC6	-0.719196	10.0142	0.0343698	bet	protein	RHBDF1	RHBDF1|C16orf8|DIST1|IRHOM1
T1127	P16035	-0.106229	7.82376	0.847612	bet	protein	TIMP2	TIMP2
T1128	Q15084	0.359537	9.66533	0.286844	bet	protein	PDIA6	PDIA6|ERP5|P5|TXNDC7
T1129	Q92841	0.374271	8.6571	0.4469	bet	protein	DDX17	DDX17
T1130	O75947	-0.111826	10.6404	0.398907	bet	protein	ATP5PD	ATP5PD|ATP5H|My032
T1131	P05783	-0.541953	10.5043	0.0418241	bet	protein	KRT18	KRT18|CYK18|PIG46
T1132	P13569	0.20667	12.8784	0.45321	bet	protein	CFTR	CFTR|ABCC7
T1133	Q9Y5L0	0.108906	12.1069	0.846069	bet	protein	TNPO3	TNPO3|IPO12
T1134	P27695	-0.2293	8.1457	0.48326	bet	protein	APEX1	APEX1|APE|APE1|APEX|APX|HAP1|REF1
T1136	P49765	0.214271	9.58725	0.505608	bet	protein	VEGFB	VEGFB|VRF
T1137	P35968	0.43345	8.49116	0.43824	bet	protein	KDR	KDR|FLK1|VEGFR2
T1138	P16885	-0.0227657	9.20248	0.962408	bet	protein	PLCG2	PLCG2
T1139	P04844	0.254844	8.12668	0.611581	bet	protein	RPN2	RPN2
T1140	Q13485	0.015982	9.80171	0.979979	bet	protein	SMAD4	SMAD4|DPC4|MADH4
T1141	P46776	-0.107019	8.32957	0.822128	bet	protein	RPL27A	RPL27A
T1142	P07585	-0.122424	9.1046	0.888974	bet	protein	DCN	DCN|SLRR1B
T1143	P30084	-0.491355	11.7927	0.0013455	bet	protein	ECHS1	ECHS1
T1144	P13796	0.0667372	11.022	0.851649	bet	protein	LCP1	LCP1|PLS2
T1145	P07203	0.144285	13.0395	0.589476	bet	protein	GPX1	GPX1
T1146	P61586	-0.123026	11.2677	0.658768	bet	protein	RHOA	RHOA|ARH12|ARHA|RHO12
T1147	Q07325	0.188149	8.88944	0.633746	bet	protein	CXCL9	CXCL9|CMK|MIG|SCYB9
T1148	P00533	0.140874	11.3256	0.709981	bet	protein	EGFR	EGFR|ERBB|ERBB1|HER1
T1149	P52272	0.109733	10.0146	0.656634	bet	protein	HNRNPM	HNRNPM|HNRPM|NAGR1
T1150	P19387	0.0779255	11.576	0.878627	bet	protein	POLR2C	POLR2C|A-152E5.7
T1151	P51884	-0.300394	10.0179	0.220466	bet	protein	LUM	LUM|LDC|SLRR2D
T1152	O00192	-0.107881	10.7067	0.830612	bet	protein	ARVCF	ARVCF
T1153	P34931	0.0132844	8.96467	0.964397	bet	protein	HSPA1L	HSPA1L
T1154	P19012	-0.659352	10.2662	0.0372222	bet	protein	KRT15	KRT15|KRTB
T1155	P11309	0.056869	9.59354	0.91855	bet	protein	PIM1	PIM1
T1156	Q16514	0.647432	10.6148	0.0296317	bet	protein	TAF12	TAF12|TAF15|TAF2J|TAFII20
T1158	P39059	0.485356	14.574	0.452903	bet	protein	COL15A1	COL15A1
T1159	P15529	0.540215	14.5595	0.341649	bet	protein	CD46	CD46|MCP|MIC10
T1160	Q9BUZ4	0.418917	14.0685	0.0394689	bet	protein	TRAF4	TRAF4|CART1|MLN62|RNF83
T1161	O43182	0.488763	15.2539	0.000843429	bet	protein	ARHGAP6	ARHGAP6|RHOGAP6
T1162	Q06055	0.0731423	13.8753	0.802946	bet	protein	ATP5MC2	ATP5MC2|ATP5G2|PSEC0033
T1163	P17213	0.0637717	9.57245	0.924553	bet	protein	BPI	BPI
T1164	P28070	0.27508	8.9117	0.571395	bet	protein	PSMB4	PSMB4|PROS26
T1165	P0DMV8	-0.318563	12.1465	0.203325	bet	protein	HSPA1A	HSPA1A|HSP72|HSPA1|HSX70
T1166	P27824	-0.528431	10.191	0.0369352	bet	protein	CANX	CANX
T1167	P18509	0.0922278	13.1442	0.69468	bet	protein	ADCYAP1	ADCYAP1
T1168	P31749	-0.150008	12.6323	0.720672	bet	protein	AKT1	AKT1|PKB|RAC
T1169	P07355	-0.262129	9.73558	0.48326	bet	protein	ANXA2	ANXA2|ANX2|ANX2L4|CAL1H|LPC2D
T1170	P10415	-0.0947274	11.989	0.85864	bet	protein	BCL2	BCL2
T1171	P24462	0.248447	10.8415	0.353084	bet	protein	CYP3A7	CYP3A7
T1173	Q8NCG5	-0.0717243	8.56718	0.906765	bet	protein	CHST4	CHST4
T1174	P41440	0.201036	11.2249	0.452903	bet	protein	SLC19A1	SLC19A1|FLOT1|RFC1
T1175	Q9BXS6	-1.2799	13.0575	0.00206648	bet	protein	NUSAP1	NUSAP1|ANKT|BM-037|PRO0310
T1176	Q969K7	0.577888	11.536	0.000191726	bet	protein	TMEM54	TMEM54|BCLP|CAC1
T1177	P61812	0.4489	11.7964	0.123218	bet	protein	TGFB2	TGFB2
T1178	Q9UKV5	0.15036	11.1562	0.29712	bet	protein	AMFR	AMFR|RNF45
T1179	O43291	0.8009	10.5328	0.000191726	bet	protein	SPINT2	SPINT2|HAI2|KOP
T1180	P51532	0.340449	12.3268	0.195217	bet	protein	SMARCA4	SMARCA4|BAF190A|BRG1|SNF2B|SNF2L4
T1181	P51636	0.101381	12.3577	0.676443	bet	protein	CAV2	CAV2
T1183	Q07960	-0.119514	9.39557	0.788068	bet	protein	ARHGAP1	ARHGAP1|CDC42GAP|RHOGAP1
T1184	P06731	0.201051	10.568	0.633746	bet	protein	CEACAM5	CEACAM5|CEA
T1185	P13688	-0.443845	11.5841	0.0139278	bet	protein	CEACAM1	CEACAM1|BGP|BGP1
T1186	P40199	-0.0436491	9.83754	0.85289	bet	protein	CEACAM6	CEACAM6|NCA
T1187	P53779	0.398007	11.3388	0.007783	bet	protein	MAPK10	MAPK10|JNK3|JNK3A|PRKM10|SAPK1B
T1188	O14493	0.836338	8.64371	0.127168	bet	protein	CLDN4	CLDN4|CPER|CPETR1|WBSCR8
T1189	P08581	0.198481	10.4128	0.693407	bet	protein	MET	MET
T1191	P35212	-0.587327	10.514	0.022755	bet	protein	GJA4	GJA4
T1192	P08034	0.0163702	10.0433	0.979979	bet	protein	GJB1	GJB1|CX32
T1193	P35354	-0.26342	10.241	0.463317	bet	protein	PTGS2	PTGS2|COX2
T1194	P00441	-0.386991	9.64921	0.119562	bet	protein	SOD1	SOD1
T1195	P24530	-0.470063	12.7675	0.18112	bet	protein	EDNRB	EDNRB|ETRB
T1196	P06733	0.458962	12.1475	0.294386	bet	protein	ENO1	ENO1|ENO1L1|MBPB1|MPB1
T1197	P28482	0.243879	10.023	0.488742	bet	protein	MAPK1	MAPK1|ERK2|PRKM1|PRKM2
T1198	P42345	-0.449042	9.9449	0.112488	bet	protein	MTOR	MTOR|FRAP|FRAP1|FRAP2|RAFT1|RAPT1
T1199	P09758	0.211181	11.1723	0.51742	bet	protein	TACSTD2	TACSTD2|GA733-1|M1S1|TROP2
T1200	P56470	0.342346	9.67922	0.318217	bet	protein	LGALS4	LGALS4
T1201	O43474	0.446122	9.7397	0.261461	bet	protein	KLF4	KLF4|EZF|GKLF
T1203	Q00613	-0.144877	9.04468	0.594718	bet	protein	HSF1	HSF1|HSTF1
T1204	P54652	0.117727	10.8872	0.709981	bet	protein	HSPA2	HSPA2
T1205	P31271	0.040926	8.5393	0.91855	bet	protein	HOXA13	HOXA13|HOX1J
T1206	P31269	-0.173429	8.84703	0.671905	bet	protein	HOXA9	HOXA9|HOX1G
T1207	P09629	0.107728	9.23249	0.788068	bet	protein	HOXB7	HOXB7|HOX2C
T1208	O43248	0.360937	9.75486	0.213952	bet	protein	HOXC11	HOXC11|HOX3H
T1209	P36956	-0.135212	9.54365	0.722714	bet	protein	SREBF1	SREBF1|BHLHD1|SREBP1
T1210	P23193	-0.196174	9.75589	0.677527	bet	protein	TCEA1	TCEA1|GTF2S|TFIIS
T1212	P13598	0.607175	9.11608	0.195294	bet	protein	ICAM2	ICAM2
T1213	P08833	-0.114433	9.07461	0.737633	bet	protein	IGFBP1	IGFBP1|IBP1
T1214	P18065	-0.0697097	8.64984	0.88968	bet	protein	IGFBP2	IGFBP2|BP2|IBP2
T1215	O00425	0.010482	8.99903	0.979979	bet	protein	IGF2BP3	IGF2BP3|IMP3|KOC1|VICKZ3
T1216	Q92934	0.072969	9.65977	0.912576	bet	protein	BAD	BAD|BBC6|BCL2L8
T1217	P57087	-0.108199	8.88452	0.705238	bet	protein	JAM2	JAM2|C21orf43|VEJAM|UNQ219/PRO245
T1218	Q13477	-0.862863	9.47239	0.00973598	bet	protein	MADCAM1	MADCAM1
T1219	P09237	0.269697	11.8604	0.197077	bet	protein	MMP7	MMP7|MPSL1|PUMP1
T1220	P42898	0.0795164	10.5712	0.825379	bet	protein	MTHFR	MTHFR
T1221	P15941	-0.0589373	9.79704	0.91855	bet	protein	MUC1	MUC1|PUM
T1222	Q02505	-0.57175	11.2167	0.0491602	bet	protein	MUC3A	MUC3A|MUC3
T1223	Q9UNQ0	-0.0888842	9.34133	0.903398	bet	protein	ABCG2	ABCG2|ABCP|BCRP|BCRP1|MXR
T1224	P22392	-0.089784	9.49279	0.822128	bet	protein	NME2	NME2|NM23B
T1225	Q16625	0.218889	11.1551	0.376593	bet	protein	OCLN	OCLN
T1226	P10451	0.0649728	12.2221	0.872296	bet	protein	SPP1	SPP1|BNSP|OPN|PSEC0156
T1227	P38936	0.141347	8.53228	0.847612	bet	protein	CDKN1A	CDKN1A|CAP20|CDKN1|CIP1|MDA6|PIC1|SDI1|WAF1
T1228	Q13153	0.231955	8.31289	0.813447	bet	protein	PAK1	PAK1
T1229	Q99675	-0.299106	9.66773	0.518221	bet	protein	CGRRF1	CGRRF1|CGR19|RNF197
T1230	Q15149	-0.568195	10.1435	0.0180156	bet	protein	PLEC	PLEC|PLEC1
T1231	Q01094	0.152104	9.56479	0.690902	bet	protein	E2F1	E2F1|RBBP3
T1232	P43119	0.183682	8.7411	0.786378	bet	protein	PTGIR	PTGIR|PRIPR
T1233	P63000	0.0279077	9.61423	0.962349	bet	protein	RAC1	RAC1|TC25|MIG5
T1234	P29375	0.0971414	11.6778	0.881468	bet	protein	KDM5A	KDM5A|JARID1A|RBBP2|RBP2
T1236	P31391	0.120595	9.55879	0.802946	bet	protein	SSTR4	SSTR4
T1237	P09486	-0.185033	10.1127	0.627429	bet	protein	SPARC	SPARC|ON
T1238	P45983	0.101221	12.8114	0.730766	bet	protein	MAPK8	MAPK8|JNK1|PRKM8|SAPK1|SAPK1C
T1239	P25101	-0.118507	14.559	0.675285	bet	protein	EDNRA	EDNRA|ETA|ETRA
T1240	P09429	-0.768933	14.4387	0.0119129	bet	protein	HMGB1	HMGB1|HMG1
T1241	P08183	-0.0716962	14.7748	0.864002	bet	protein	ABCB1	ABCB1|MDR1|PGY1
T1242	P25929	-0.288919	8.47337	0.137261	bet	protein	NPY1R	NPY1R|NPYR|NPYY1
T1243	P18827	-0.0456201	10.1912	0.851649	bet	protein	SDC1	SDC1|SDC
T1244	P35442	0.0809412	12.3523	0.711229	bet	protein	THBS2	THBS2|TSP2
T1245	Q8WTV1	0.238383	9.67323	0.381101	bet	protein	THAP3	THAP3
T1246	O95859	-0.913809	12.4873	0.000938476	bet	protein	TSPAN12	TSPAN12|NET2|TM4SF12|UNQ774/PRO1568
T1247	P09238	0.184466	10.8903	0.529419	bet	protein	MMP10	MMP10|STMY2
T1248	P45452	0.0136022	13.359	0.977966	bet	protein	MMP13	MMP13
T1249	P05198	-0.056994	11.5952	0.950294	bet	protein	EIF2S1	EIF2S1|EIF2A
T1250	Q9NYY3	-0.239152	10.1337	0.135723	bet	protein	PLK2	PLK2|SNK
T1251	P15311	-0.158856	8.06206	0.775871	bet	protein	EZR	EZR|VIL2
T1252	O43390	0.361587	9.20755	0.419193	bet	protein	HNRNPR	HNRNPR|HNRPR
T1253	P32969	0.326834	8.66577	0.529908	bet	protein	RPL9	RPL9|RPL9P7|RPL9P8|RPL9P9|OK/SW-cl.103
T1254	Q07812	-0.276128	9.34849	0.199922	bet	protein	BAX	BAX|BCL2L4
T1255	P52292	-0.176341	8.72348	0.505318	bet	protein	KPNA2	KPNA2|RCH1|SRP1
T1256	P21781	0.257587	8.99852	0.672729	bet	protein	FGF7	FGF7|KGF
T1257	P99999	0.307151	8.58088	0.526798	bet	protein	CYCS	CYCS|CYC
T1258	P09913	-1.70641	12.4561	1.19262e-05	bet	protein	IFIT2	IFIT2|CIG-42|G10P2|IFI54|ISG54
T1259	P01137	-0.635887	10.0096	0.205865	bet	protein	TGFB1	TGFB1|TGFB
T1260	Q9H2G2	0.337402	8.93679	0.482649	bet	protein	SLK	SLK|KIAA0204|STK2
T1261	P10826	0.0641943	10.0086	0.88065	bet	protein	RARB	RARB|HAP|NR1B2
T1262	Q99567	-0.360142	9.32557	0.0279997	bet	protein	NUP88	NUP88
T1264	Q00994	0.356685	13.7124	0.286844	bet	protein	BEX3	BEX3|DXS6984E|NADE|NGFRAP1
T1265	Q13838	-0.0440092	11.7523	0.837554	bet	protein	DDX39B	DDX39B|BAT1|UAP56
T1266	Q15223	-0.241955	8.84308	0.672729	bet	protein	NECTIN1	NECTIN1|HVEC|PRR1|PVRL1
T1267	Q14974	1.08148	7.31222	0.169666	bet	protein	KPNB1	KPNB1|NTF97
T1270	P68104	-0.263381	10.304	0.451838	bet	protein	EEF1A1	EEF1A1|EEF1A|EF1A|LENG7
T1271	Q14596	0.387268	8.82945	0.350669	bet	protein	NBR1	NBR1|1A13B|KIAA0049|M17S2|MIG19
T1272	P08727	0.468253	8.59502	0.508947	bet	protein	KRT19	KRT19
T1273	P04259	-0.357046	11.1988	0.202785	bet	protein	KRT6B	KRT6B|K6B|KRTL1
T1274	P07910	-0.000919003	9.73989	0.998318	bet	protein	HNRNPC	HNRNPC|HNRPC
T1275	Q9Y6I7	-0.122658	9.48243	0.571395	bet	protein	WSB1	WSB1|SWIP1
T1276	P08887	0.282276	9.98759	0.571395	bet	protein	IL6R	IL6R
T1277	P12830	0.260243	7.8966	0.612005	bet	protein	CDH1	CDH1|CDHE|UVO
T1278	Q15393	-0.0928564	10.0159	0.825379	bet	protein	SF3B3	SF3B3|KIAA0017|SAP130
T1279	Q9P286	-0.0527143	9.20559	0.895807	bet	protein	PAK5	PAK5|KIAA1264|PAK7
T1280	Q96HU1	0.222714	9.15482	0.69468	bet	protein	SGSM3	SGSM3|MAP|RABGAPLP|RUTBC3
T1281	P61626	0.275058	8.20098	0.600268	bet	protein	LYZ	LYZ|LZM
T1282	P42702	-0.574429	9.38376	0.244462	bet	protein	LIFR	LIFR
T1283	P01375	0.0621707	11.006	0.856679	bet	protein	TNF	TNF|TNFA|TNFSF2
T1284	P05787	0.108467	8.21265	0.91855	bet	protein	KRT8	KRT8|CYK8
T1285	P19388	-0.204294	10.2285	0.677527	bet	protein	POLR2E	POLR2E
T1286	P43694	-0.502077	9.62748	0.18112	bet	protein	GATA4	GATA4
T1287	P39900	-0.664996	13.1872	0.0735372	bet	protein	MMP12	MMP12|HME
T1288	O75506	-0.148275	15.3488	0.445873	bet	protein	HSBP1	HSBP1|HSF1BP
T1289	Q9Y5I7	-0.436759	13.1948	0.14041	bet	protein	CLDN16	CLDN16|PCLN1
T1290	P23396	-0.212007	9.69545	0.538875	bet	protein	RPS3	RPS3|OK/SW-cl.26
T1291	Q09472	0.0928795	10.0689	0.821378	bet	protein	EP300	EP300|P300
T1292	P49189	0.932922	14.4077	0.0681401	bet	protein	ALDH9A1	ALDH9A1|ALDH4|ALDH7|ALDH9
T1293	P27930	0.00774808	10.2726	0.986958	bet	protein	IL1R2	IL1R2|IL1RB
T1294	Q15427	-0.133437	11.3495	0.871538	bet	protein	SF3B4	SF3B4|SAP49
T1295	Q9P2K8	-0.38663	12.8033	0.223886	bet	protein	EIF2AK4	EIF2AK4|GCN2|KIAA1338
T1296	P04198	-0.371927	10.3592	0.378977	bet	protein	MYCN	MYCN|BHLHE37|NMYC
T1297	P78369	-0.190791	10.2198	0.814058	bet	protein	CLDN10	CLDN10
T1298	Q9NTJ4	-0.545672	10.6405	0.447754	bet	protein	MAN2C1	MAN2C1|MANA|MANA1
T1299	P05160	-0.809268	11.7767	0.0645089	bet	protein	F13B	F13B
T1300	P31152	-0.132898	10.2728	0.705238	bet	protein	MAPK4	MAPK4|ERK4|PRKM4
T1301	P15514	0.200155	11.6587	0.512642	bet	protein	AREG	AREG|AREGB|SDGF
T1303	Q14585	0.402329	9.06917	0.355503	bet	protein	ZNF345	ZNF345
T1304	P24534	-0.190948	15.3889	0.147993	bet	protein	EEF1B2	EEF1B2|EEF1B|EF1B
T1306	Q96PM9	-0.559853	11.9292	0.199833	bet	protein	ZNF385A	ZNF385A|HZF|RZF|ZNF385
T1307	Q04695	-0.273706	10.0982	0.399542	bet	protein	KRT17	KRT17
T1308	Q92673	-0.469054	10.2491	0.0920029	bet	protein	SORL1	SORL1|C11orf32
T1309	P13693	0.554557	10.1105	0.444388	bet	protein	TPT1	TPT1
T1311	Q9Y618	0.00208417	8.0505	0.997592	bet	protein	NCOR2	NCOR2|CTG26
T1312	Q8TEJ3	0.339644	9.5178	0.633746	bet	protein	SH3RF3	SH3RF3|POSH2|SH3MD4
T1314	P51580	0.136402	8.00802	0.724017	bet	protein	TPMT	TPMT
T1315	P19961	-0.358854	8.66491	0.205865	bet	protein	AMY2B	AMY2B
T1316	P62820	0.204293	8.93632	0.677527	bet	protein	RAB1A	RAB1A|RAB1
T1317	P55735	0.332752	8.31203	0.341405	bet	protein	SEC13	SEC13|D3S1231E|SEC13A|SEC13L1|SEC13R
T1318	O00488	-0.940856	11.2224	0.00732118	bet	protein	ZNF593	ZNF593|ZT86
T1319	Q6IAA8	-0.0109051	13.487	0.985909	bet	protein	LAMTOR1	LAMTOR1|C11orf59|PDRO|PP7157
T1320	P06702	0.170396	10.37	0.666216	bet	protein	S100A9	S100A9|CAGB|CFAG|MRP14
T1321	Q5T200	0.179179	11.8908	0.503564	bet	protein	ZC3H13	ZC3H13|KIAA0853
T1322	P07492	0.0627812	13.0206	0.854069	bet	protein	GRP	GRP
T1323	Q9NWB7	0.181774	12.2198	0.434824	bet	protein	IFT57	IFT57|DERP8|ESRRBL1|HIPPI
T1325	P16860	0.0323493	12.22	0.918859	bet	protein	NPPB	NPPB
T1326	Q9BQ70	0.132594	8.97503	0.802946	bet	protein	TCF25	TCF25|KIAA1049|NULP1|FKSG26
T1327	Q9Y3B1	-0.196684	9.87139	0.378977	bet	protein	PRELID3B	UniProtKB:Q9Y3B1|PTN002476778
T1328	Q06455	0.357857	11.168	0.022755	bet	protein	RUNX1T1	RUNX1T1|AML1T1|CBFA2T1|CDR|ETO|MTG8|ZMYND2
T1329	P08243	-0.40052	11.0387	0.516727	bet	protein	ASNS	ASNS|TS11
T1330	Q92530	-0.424276	14.0715	0.0795038	bet	protein	PSMF1	PSMF1
T1331	Q92575	0.0213698	12.8801	0.957639	bet	protein	UBXN4	UBXN4|KIAA0242|UBXD2|UBXDC1
T1332	O14980	0.629273	8.38184	0.27868	bet	protein	XPO1	XPO1|CRM1
T1333	P13473	-0.425191	11.1203	0.136389	bet	protein	LAMP2	LAMP2
T1334	Q96CP6	-1.06236	11.7387	0.00405967	bet	protein	GRAMD1A	GRAMD1A|KIAA1533
T1335	O43159	0.345356	8.22304	0.504968	bet	protein	RRP8	RRP8|KIAA0409|NML|hucep-1
T1336	Q9ULM3	0.955456	8.4271	0.147993	bet	protein	YEATS2	YEATS2|KIAA1197
T1337	Q969X2	-0.269039	12.8481	0.243846	bet	protein	ST6GALNAC6	ST6GALNAC6|SIAT7F|UNQ708/PRO1359
T1338	P41180	-0.229403	10.7655	0.48326	bet	protein	CASR	CASR|GPRC2A|PCAR1
T1340	Q03135	-0.316407	10.1856	0.437766	bet	protein	CAV1	CAV1|CAV
T1341	P56539	-0.796202	12.3897	0.0311628	bet	protein	CAV3	CAV3
T1342	P29033	0.759117	7.5626	0.366984	bet	protein	GJB2	GJB2
T1344	P16422	0.538886	8.6112	0.388006	bet	protein	EPCAM	EPCAM|GA733-2|M1S2|M4S1|MIC18|TACSTD1|TROP1
T1345	Q13177	0.0819504	13.36	0.82601	bet	protein	PAK2	PAK2
T1346	P29374	-0.35384	9.47072	0.558788	bet	protein	ARID4A	ARID4A|RBBP1|RBP1
T1347	Q15796	0.147267	8.54351	0.895807	bet	protein	SMAD2	SMAD2|MADH2|MADR2
T1348	P61457	-0.0173871	9.20813	0.979979	bet	protein	PCBD1	PCBD1|DCOH|PCBD
T1349	P37173	-0.887109	9.04487	0.18963	bet	protein	TGFBR2	TGFBR2
T1350	P07996	0.0998509	8.26341	0.898027	bet	protein	THBS1	THBS1|TSP|TSP1
T1351	P04818	0.0326371	12.6368	0.950294	bet	protein	TYMS	TYMS|TS|OK/SW-cl.29
T1352	P78381	0.140474	8.72443	0.849291	bet	protein	SLC35A2	SLC35A2|UGALT|UGT|UGTL
T1353	Q03405	-0.392516	8.90745	0.333703	bet	protein	PLAUR	PLAUR|MO3|UPAR
T1355	P15692	0.0682722	8.90298	0.91855	bet	protein	VEGFA	VEGFA|VEGF
T1356	Q93097	0.532208	8.34295	0.47076	bet	protein	WNT2B	WNT2B|WNT13
T1357	Q92535	-0.156437	9.03527	0.800915	bet	protein	PIGC	PIGC|GPI2
T1358	P16144	-0.569961	9.55524	0.128046	bet	protein	ITGB4	ITGB4
T1360	O43760	-0.0929193	9.97514	0.891949	bet	protein	SYNGR2	SYNGR2|UNQ352/PRO615
T1361	P21757	0.0278333	8.68253	0.977966	bet	protein	MSR1	MSR1|SCARA1
T1362	P20962	-0.596867	10.3931	0.0168151	bet	protein	PTMS	PTMS
T1364	O60493	-0.136613	8.57811	0.795716	bet	protein	SNX3	SNX3
T1365	Q92802	-0.135454	10.1603	0.907756	bet	protein	N4BP2L2	N4BP2L2|CG005|PFAAP5
T1366	O00622	-0.104635	8.88848	0.822128	bet	protein	CCN1	CCN1|CYR61|GIG1|IGFBP10
T1367	Q8WWK9	-0.281678	10.5148	0.331972	bet	protein	CKAP2	CKAP2|LB1|TMAP
T1368	Q13794	0.136025	9.09279	0.806078	bet	protein	PMAIP1	PMAIP1|NOXA
T1369	P49916	0.0913238	10.8211	0.602415	bet	protein	LIG3	LIG3
T1370	P55196	-0.333598	9.95051	0.0795038	bet	protein	AFDN	AFDN|AF6|MLLT4
T1371	Q13330	0.131091	9.502	0.724017	bet	protein	MTA1	MTA1
T1372	O00268	-0.950455	11.7639	0.00671959	bet	protein	TAF4	TAF4|TAF2C|TAF2C1|TAF4A|TAFII130|TAFII135
T1374	Q92797	-0.141844	7.99422	0.800915	bet	protein	SYMPK	SYMPK|SPK
T1375	Q05195	0.743965	9.47013	0.022755	bet	protein	MXD1	MXD1|MAD
T1376	P19957	-0.0723136	11.1575	0.91855	bet	protein	PI3	PI3|WAP3|WFDC14
T1377	P35326	0.370769	13.3749	0.399015	bet	protein	SPRR2A	SPRR2A
T1378	Q05519	-0.0997207	8.67416	0.711229	bet	protein	SRSF11	SRSF11|SFRS11
T1379	Q12889	-0.333754	9.27267	0.125911	bet	protein	OVGP1	OVGP1|MUC9|OGP
T1380	P02533	-0.0480238	8.98096	0.934794	bet	protein	KRT14	KRT14
T1381	Q14916	-0.39408	9.99645	0.310438	bet	protein	SLC17A1	SLC17A1|NPT1
T1382	P48230	-0.488061	10.0134	0.0418241	bet	protein	TM4SF4	TM4SF4|ILTMP
T1383	O60635	-0.47023	8.19985	0.424205	bet	protein	TSPAN1	TSPAN1
T1384	Q99816	0.724938	7.73116	0.381727	bet	protein	TSG101	TSG101
T1386	Q02817	-0.0568208	7.82139	0.915621	bet	protein	MUC2	MUC2|SMUC
T1387	P35637	-0.462108	9.60613	0.11122	bet	protein	FUS	FUS|TLS
T1388	Q16881	0.374532	9.82116	0.237564	bet	protein	TXNRD1	TXNRD1|GRIM12|KDRF
T1389	Q9BU70	0.337329	9.43991	0.508947	bet	protein	TRMO	TRMO|C9orf156|HSPC219
T1390	O15350	-0.24663	9.54536	0.219867	bet	protein	TP73	TP73|P73
T1391	Q9H3D4	0.0196954	10.0238	0.929056	bet	protein	TP63	TP63|KET|P63|P73H|P73L|TP73L
T1392	P04637	0.262161	8.17561	0.709981	bet	protein	TP53	TP53|P53
T1393	P63261	0.158049	9.67251	0.666216	bet	protein	ACTG1	ACTG1|ACTG
T1394	P09104	-0.0206338	8.72373	0.969751	bet	protein	ENO2	ENO2
T1395	Q7Z304	0.0672556	11.6387	0.741566	bet	protein	MAMDC2	MAMDC2
T1396	P03956	0.20889	9.14433	0.687502	bet	protein	MMP1	MMP1|CLG
T1397	P04626	-0.214647	10.2174	0.594718	bet	protein	ERBB2	ERBB2|HER2|MLN19|NEU|NGL
T1398	Q13322	0.0337987	9.5162	0.895807	bet	protein	GRB10	GRB10|GRBIR|KIAA0207
T1399	P07093	-0.0358871	12.8991	0.916036	bet	protein	SERPINE2	SERPINE2|PI7|PN1
T1400	P01876	-0.260793	13.3141	0.205865	bet	protein	IGHA1	IGHA1
T1401	Q9NRS4	-0.550285	11.5473	0.315457	bet	protein	TMPRSS4	TMPRSS4|TMPRSS3|UNQ776/PRO1570
T1402	P17948	-0.273523	9.71184	0.3723	bet	protein	FLT1	FLT1|FLT|FRT|VEGFR1
T1403	Q13671	-0.144762	14.1552	0.508947	bet	protein	RIN1	RIN1
T1404	Q96CN7	-0.129559	8.27087	0.796329	bet	protein	ISOC1	ISOC1|CGI-111
T1405	P08253	-0.430202	10.966	0.286844	bet	protein	MMP2	MMP2|CLG4A
T1406	P31151	-0.305709	10.1591	0.505608	bet	protein	S100A7	S100A7|PSOR1|S100A7C
T1407	O60487	0.10693	11.1595	0.822128	bet	protein	MPZL2	MPZL2|EVA|EVA1|UNQ606/PRO1192
T1408	Q9Y5A7	-0.189397	15.125	0.329585	bet	protein	NUB1	NUB1|NYREN18
T1409	Q14247	0.21618	13.9143	0.186597	bet	protein	CTTN	CTTN|EMS1
T1410	Q9H1C4	0.0703092	9.65411	0.91855	bet	protein	UNC93B1	UNC93B1|UNC93|UNC93B
T1411	P13164	-0.0873422	10.0649	0.864522	bet	protein	IFITM1	IFITM1|CD225|IFI17
T1412	Q96FV9	-0.240717	14.2396	0.256357	bet	protein	THOC1	THOC1|HPR1
T1413	Q14761	0.0993538	10.1813	0.864002	bet	protein	PTPRCAP	PTPRCAP|LPAP
T1415	O75626	0.5049	8.79514	0.38884	bet	protein	PRDM1	PRDM1|BLIMP1
T1416	O43683	-0.232251	13.6712	0.571395	bet	protein	BUB1	BUB1|BUB1L
T1417	P22736	-0.430145	8.59563	0.289433	bet	protein	NR4A1	NR4A1|GFRP1|HMR|NAK1
T1418	O75330	0.152756	13.704	0.597229	bet	protein	HMMR	HMMR|IHABP|RHAMM
T1419	P11926	0.779007	8.87033	0.216864	bet	protein	ODC1	ODC1
T1420	P31350	-0.723286	12.356	0.00141171	bet	protein	RRM2	RRM2|RR2
T1421	P06493	-0.588091	10.3421	0.162996	bet	protein	CDK1	CDK1|CDC2|CDC28A|CDKN1|P34CDC2
T1422	O00533	-0.0539061	15.4796	0.806078	bet	protein	CHL1	CHL1|CALL
T1423	Q02241	0.0843681	9.9266	0.881736	bet	protein	KIF23	KIF23|KNSL5|MKLP1
T1425	Q16342	0.730599	11.5129	0.0394689	bet	protein	PDCD2	PDCD2|RP8|ZMYND7
T1426	P14784	-0.187631	9.73288	0.645924	bet	protein	IL2RB	IL2RB|IL15RB
T1427	Q12834	-0.185256	8.74798	0.679007	bet	protein	CDC20	CDC20
T1428	P33552	0.106215	13.8147	0.636962	bet	protein	CKS2	CKS2
T1429	Q16667	0.110028	8.06046	0.803767	bet	protein	CDKN3	CDKN3|CDI1|CIP2|KAP
T1430	P05108	-0.127664	9.31132	0.770276	bet	protein	CYP11A1	CYP11A1|CYP11A
T1433	P26583	-0.260501	9.22794	0.524547	bet	protein	HMGB2	HMGB2|HMG2
T1434	P63146	-0.649978	10.6551	0.06476	bet	protein	UBE2B	UBE2B|RAD6B
T1435	P49642	0.505588	8.91064	0.376593	bet	protein	PRIM1	PRIM1
T1436	P18754	0.388395	9.42589	0.793616	bet	protein	RCC1	RCC1|CHC1
T1439	P21453	0.384092	13.4208	0.0387194	bet	protein	S1PR1	S1PR1|CHEDG1|EDG1
T1440	P20248	-0.241113	8.77046	0.293344	bet	protein	CCNA2	CCNA2|CCN1|CCNA
T1441	P15036	-0.278784	9.03102	0.315078	bet	protein	ETS2	ETS2
T1442	P24001	-0.311909	9.34614	0.187496	bet	protein	IL32	IL32|NK4|TAIF
T1443	Q16611	0.264708	9.89453	0.436774	bet	protein	BAK1	BAK1|BAK|BCL2L7|CDN1
T1444	P20815	0.0765214	10.3342	0.872296	bet	protein	CYP3A5	CYP3A5
T1445	P12814	0.144154	8.61585	0.69468	bet	protein	ACTN1	ACTN1
T1446	Q92835	-0.280701	8.9948	0.312298	bet	protein	INPP5D	INPP5D|SHIP|SHIP1
T1447	Q02363	0.142273	8.86813	0.800915	bet	protein	ID2	ID2|BHLHB26
T1448	P21333	0.396714	8.15589	0.571395	bet	protein	FLNA	FLNA|FLN|FLN1
T1449	P05305	-0.314451	8.52578	0.233122	bet	protein	EDN1	EDN1
T1450	P20592	-0.401858	8.52073	0.115925	bet	protein	MX2	MX2
T1451	P11802	0.754734	10.0841	0.0311628	bet	protein	CDK4	CDK4
T1452	O75556	0.211816	8.03075	0.746774	bet	protein	SCGB2A1	SCGB2A1|LIPHC|MGB2|UGB3
T1453	P32927	-0.339346	9.17029	0.0677981	bet	protein	CSF2RB	CSF2RB|IL3RB|IL5RB
T1454	Q92837	0.262078	14.5341	0.213376	bet	protein	FRAT1	FRAT1
T1455	O14763	-0.0578643	8.11924	0.957514	bet	protein	TNFRSF10B	TNFRSF10B|DR5|KILLER|TRAILR2|TRICK2|ZTNFR9|UNQ160/PRO186
T1456	O75363	0.304072	8.90261	0.452903	bet	protein	BCAS1	BCAS1|AIBC1|NABC1
T1457	P12525	-0.115418	9.01641	0.814009	bet	protein	MYCLP1	MYCLP1|MYCL1P1|MYCL2
T1458	P12525	0.187418	8.66529	0.705238	bet	protein	MYCLP1	MYCLP1|MYCL1P1|MYCL2
T1459	P49842	0.716766	8.89899	0.140559	bet	protein	STK19	STK19|G11|RP1
T1460	O15091	0.0194534	9.15466	0.969751	bet	protein	KIAA0391	KIAA0391|MRPP3
T1461	Q13347	0.00576872	10.7095	0.991085	bet	protein	EIF3I	EIF3I|EIF3S2|TRIP1
T1463	Q13520	0.381662	9.45525	0.526798	bet	protein	AQP6	AQP6|AQP2L
T1464	Q13021	-0.185375	10.1646	0.505608	bet	protein	MALL	MALL|BENE
T1466	P02743	0.109337	8.71828	0.813447	bet	protein	APCS	APCS|PTX2
T1467	P60709	0.176332	8.35943	0.737633	bet	protein	ACTB	ACTB
T1468	P07148	-0.149473	12.4334	0.613201	bet	protein	FABP1	FABP1|FABPL
T1469	O00566	-0.0211491	8.9895	0.96226	bet	protein	MPHOSPH10	MPHOSPH10|MPP10
T1470	O43826	-0.117123	10.0682	0.672138	bet	protein	SLC37A4	SLC37A4|G6PT|G6PT1|PRO0685|TRG19
T1471	Q02962	0.434852	9.51622	0.220466	bet	protein	PAX2	PAX2
T1472	P12277	-0.0147785	8.65272	0.98195	bet	protein	CKB	CKB|CKBB
T1473	Q07020	-0.318453	8.65289	0.381252	bet	protein	RPL18	RPL18
T1475	P47914	0.0561385	10.4475	0.929912	bet	protein	RPL29	RPL29
T1476	Q02878	-0.43997	8.52993	0.544	bet	protein	RPL6	RPL6|TXREB1
T1477	P20839	-0.49252	8.87577	0.3723	bet	protein	IMPDH1	IMPDH1|IMPD1
T1479	P46782	-0.227699	10.3257	0.723679	bet	protein	RPS5	RPS5
T1480	P46926	-0.217068	9.12995	0.554855	bet	protein	GNPDA1	GNPDA1|GNPI|HLN|KIAA0060
T1481	P62888	-0.118173	9.21908	0.822128	bet	protein	RPL30	RPL30
T1482	P32119	-0.16943	9.09605	0.725057	bet	protein	PRDX2	PRDX2|NKEFB|TDPX1
T1483	P39019	-0.21402	10.503	0.635505	bet	protein	RPS19	RPS19
T1484	P14174	0.658727	14.4958	0.0359459	bet	protein	MIF	MIF|GLIF|MMIF
T1485	P35228	0.360643	13.3356	0.233122	bet	protein	NOS2	NOS2|NOS2A
T1486	P33992	0.0898619	9.43434	0.911332	bet	protein	MCM5	MCM5|CDC46
T1487	P18124	-0.00609939	9.39305	0.994752	bet	protein	RPL7	RPL7
T1488	P16150	-0.194607	10.0135	0.445134	bet	protein	SPN	SPN|CD43
T1489	P30047	0.0584281	15.798	0.687502	bet	protein	GCHFR	GCHFR|GFRP
T1490	Q99439	1.06892	13.1064	0.000179037	bet	protein	CNN2	CNN2
T1491	P25325	-0.493974	10.427	0.399542	bet	protein	MPST	MPST|TST2
T1492	Q01860	0.364622	12.2961	0.194497	bet	protein	POU5F1	POU5F1|OCT3|OCT4|OTF3
T1493	Q15363	-1.11643	12.3376	0.00642673	bet	protein	TMED2	TMED2|RNP24
T1494	Q92988	0.308254	8.79705	0.29761	bet	protein	DLX4	DLX4|BP1|DLX7|DLX8|DLX9
T1495	Q99973	-0.00499251	15.0784	0.986173	bet	protein	TEP1	TEP1|TLP1|TP1
T1496	Q9UFH2	0.256094	10.0896	0.806078	bet	protein	DNAH17	DNAH17|DNAHL1|DNEL2
T1497	Q9HC84	0.157373	9.84355	0.818987	bet	protein	MUC5B	MUC5B|MUC5
T1498	O15403	0.518624	13.1712	0.0574558	bet	protein	SLC16A6	SLC16A6|MCT6|MCT7
T1499	P50391	-0.556693	11.5725	0.403254	bet	protein	NPY4R	NPY4R|PPYR1
T1500	O15209	0.326595	11.1842	0.822128	bet	protein	ZBTB22	ZBTB22|BING1|ZBTB22A|ZNF297
T1501	O60234	-0.115733	9.44879	0.803767	bet	protein	GMFG	GMFG
T1502	Q13491	-0.0081628	9.08019	0.979979	bet	protein	GPM6B	GPM6B|M6B
T1503	Q7Z392	0.129555	8.66622	0.813447	bet	protein	TRAPPC11	TRAPPC11|C4orf41
T1504	Q9GZS9	0.195673	9.37575	0.813447	bet	protein	CHST5	CHST5
T1505	Q6UVY6	-0.130056	7.85833	0.725057	bet	protein	MOXD1	MOXD1|MOX|UNQ2493/PRO5780
T1506	O95865	0.044486	8.70364	0.91855	bet	protein	DDAH2	DDAH2|DDAH|G6A|NG30
T1507	Q15582	-0.191623	8.89802	0.705238	bet	protein	TGFBI	TGFBI|BIGH3
T1508	Q01629	0.0519368	9.09705	0.91855	bet	protein	IFITM2	IFITM2
T1509	P62841	-0.164255	8.4631	0.602415	bet	protein	RPS15	RPS15|RIG
T1510	P62917	-0.130191	8.56763	0.594973	bet	protein	RPL8	RPL8
T1511	P15880	0.305181	8.32559	0.692502	bet	protein	RPS2	RPS2|RPS4
T1512	Q99808	0.302662	8.35057	0.584226	bet	protein	SLC29A1	SLC29A1|ENT1
T1513	P19338	-1.09768	10.7888	0.000938476	bet	protein	NCL	NCL
T1514	Q16864	-0.201191	11.8535	0.724017	bet	protein	ATP6V1F	ATP6V1F|ATP6S14|VATF
T1515	Q99832	0.152662	11.8409	0.656634	bet	protein	CCT7	CCT7|CCTH|NIP7-1
T1516	P62906	-0.0993865	13.785	0.754401	bet	protein	RPL10A	RPL10A|NEDD6
T1517	P54753	-0.0377295	8.66164	0.91855	bet	protein	EPHB3	EPHB3|ETK2|HEK2|TYRO6
T1518	P36969	0.222371	9.74963	0.140916	bet	protein	GPX4	GPX4
T1519	P55884	-0.336534	11.967	0.40064	bet	protein	EIF3B	EIF3B|EIF3S9
T1521	P01135	-0.0126922	11.1295	0.985909	bet	protein	TGFA	TGFA
T1675	P32239	0.656801	9.81739	0.00433967	bet	protein	CCKBR	CCKBR|CCKRB
T1676	Q9Y608	0.193242	9.39196	0.602415	bet	protein	LRRFIP2	LRRFIP2
T1677	Q01196	0.411923	11.2067	0.0997415	bet	protein	RUNX1	RUNX1|AML1|CBFA2
T1678	Q01196	0.267473	9.56328	0.518221	bet	protein	RUNX1	RUNX1|AML1|CBFA2
T1679	O15350	0.288972	11.0741	0.11671	bet	protein	TP73	TP73|P73
T1680	Q92839	0.104192	8.96282	0.746774	bet	protein	HAS1	HAS1|HAS
T1681	P12814	0.00321429	9.12395	0.994752	bet	protein	ACTN1	ACTN1
T1682	Q08345	0.486695	10.1156	0.0940459	bet	protein	DDR1	DDR1|CAK|EDDR1|NEP|NTRK4|PTK3A|RTK6|TRKE
T1683	O75330	0.467445	9.45242	0.194446	bet	protein	HMMR	HMMR|IHABP|RHAMM
S0001	P10721	-0.322615	8.59509	0.892889	tlz	protein	KIT	KIT|SCFR
S0004	P41182	-0.0528926	9.34512	0.98904	tlz	protein	BCL6	BCL6|BCL5|LAZ3|ZBTB27|ZNF51
S0005	Q8WV28	0.131706	14.435	0.932354	tlz	protein	BLNK	BLNK|BASH|SLP65
S0006	Q15910	0.574544	10.7493	0.0838754	tlz	protein	EZH2	EZH2|KMT6
S0007	O60674	0.108078	11.7637	0.987677	tlz	protein	JAK2	JAK2
S0008	P10243	0.0983754	13.5971	0.987677	tlz	protein	MYBL1	MYBL1|AMYB
S0009	O43516	0.245147	7.07999	0.946003	tlz	protein	WIPF1	WIPF1|WASPIP|WIP
S0010	Q00987	0.136824	8.49348	0.987677	tlz	protein	MDM2	MDM2
S0011	P25963	0.11837	10.5087	0.875018	tlz	protein	NFKBIA	NFKBIA|IKBA|MAD3|NFKBI
S0013	P10415	0.12953	10.5445	0.892889	tlz	protein	BCL2	BCL2
S0019	P49961	-0.212299	12.2358	0.970621	tlz	protein	ENTPD1	ENTPD1|CD39
S0020	P16150	-0.3076	13.1321	0.129224	tlz	protein	SPN	SPN|CD43
S0023	P49715	-0.0998953	8.10151	0.989982	tlz	protein	CEBPA	CEBPA|CEBP
S0026	P48061	0.404979	7.40134	0.908721	tlz	protein	CXCL12	CXCL12|SDF1|SDF1A|SDF1B
S0027	P62937	0.099673	11.4973	0.932354	tlz	protein	PPIA	PPIA|CYPA
S0028	P41212	-0.00199893	9.81807	0.999442	tlz	protein	ETV6	ETV6|TEL|TEL1
S0031	Q9H334	0.0477227	9.57545	0.999442	tlz	protein	FOXP1	FOXP1|HSPC215
S0032	Q9BYC5	0.252295	9.83707	0.411332	tlz	protein	FUT8	FUT8
S0033	P04406	0.381687	9.15903	0.623245	tlz	protein	GAPDH	GAPDH|GAPD|CDABP0047|OK/SW-cl.12
S0034	P08236	0.0815976	9.50041	0.932354	tlz	protein	GUSB	GUSB
S0038	Q14005	-0.18623	9.28775	0.92684	tlz	protein	IL16	IL16
S0039	Q15306	-0.22376	13.8539	0.514765	tlz	protein	IRF4	IRF4|MUM1
S0040	Q9UGP4	-0.0674462	13.7081	0.989982	tlz	protein	LIMD1	LIMD1
S0041	P25791	0.0204463	10.2416	0.999442	tlz	protein	LMO2	LMO2|RBTN2|RBTNL1|RHOM2|TTG2
S0042	Q12912	-0.101899	9.73947	0.932354	tlz	protein	LRMP	LRMP|JAW1
S0043	P61769	0.485144	14.3242	0.148568	tlz	protein	B2M	B2M|CDABP0092|HDCMA22P
S0044	P01106	-0.0505479	8.38661	0.999442	tlz	protein	MYC	MYC|BHLHE39
S0045	P19838	-0.0228792	7.69176	0.999442	tlz	protein	NFKB1	NFKB1
S0046	P23510	-0.0790602	15.2183	0.940778	tlz	protein	TNFSF4	TNFSF4|TXGP1
S0047	P04637	0.318912	11.9865	0.204463	tlz	protein	TP53	TP53|P53
S0048	Q9NWQ8	0.168149	8.00352	0.98904	tlz	protein	PAG1	PAG1|CBP|PAG
S0049	Q9BQ51	0.407276	11.6822	0.514765	tlz	protein	PDCD1LG2	PDCD1LG2|B7DC|CD273|PDCD1L2|PDL2
S0050	P27986	-0.0325908	10.1146	0.999442	tlz	protein	PIK3R1	PIK3R1|GRB1
S0051	Q9P1W9	0.0836013	9.15853	0.98904	tlz	protein	PIM2	PIM2
S0052	Q9Y483	-0.166287	10.2075	0.912893	tlz	protein	MTF2	MTF2|PCL2
S0053	P60484	0.1791	13.713	0.932354	tlz	protein	PTEN	PTEN|MMAC1|TEP1
S0054	P17947	0.069223	9.07197	0.997834	tlz	protein	SPI1	SPI1
S0055	P09486	-0.398924	13.7155	0.159625	tlz	protein	SPARC	SPARC|ON
S0057	Q07011	0.245381	10.3281	0.959647	tlz	protein	TNFRSF9	TNFRSF9|CD137|ILA
S0059	Q99836	-0.0624724	8.73707	0.999442	tlz	protein	MYD88	MYD88
S0060	Q9BXL7	-0.0793088	8.68459	0.999442	tlz	protein	CARD11	CARD11|CARMA1
S0061	Q9UK53	0.142679	15.5512	0.89123	tlz	protein	ING1	ING1
S0062	Q13291	0.176156	8.67895	0.987677	tlz	protein	SLAMF1	SLAMF1|SLAM
S0063	Q86WD7	-0.0729556	8.34422	0.999442	tlz	protein	SERPINA9	SERPINA9|GCET1|SERPINA11|UNQ692/PRO1337
S0064	P00558	-0.141358	9.14369	0.945785	tlz	protein	PGK1	PGK1|PGKA|MIG10|OK/SW-cl.110
S0065	O60449	0.0271649	7.55383	0.999442	tlz	protein	LY75	LY75|CD205|CLEC13B
S0066	Q9HC98	0.215355	8.85903	0.932354	tlz	protein	NEK6	NEK6
S0067	P18031	-0.0463046	11.0591	0.979111	tlz	protein	PTPN1	PTPN1|PTP1B
S0068	P30279	0.171832	10.7801	0.932354	tlz	protein	CCND2	CCND2
S0069	Q96LC9	-0.105198	10.2481	0.999442	tlz	protein	BMF	BMF
S0070	Q68CJ6	-0.277633	11.9873	0.646298	tlz	protein	NUGGC	NUGGC|C8orf80|HMFN0672
S0071	P40763	-0.0392856	15.6288	0.979111	tlz	protein	STAT3	STAT3|APRF
S0072	P38936	0.0442062	15.2051	0.999442	tlz	protein	CDKN1A	CDKN1A|CAP20|CDKN1|CIP1|MDA6|PIC1|SDI1|WAF1
S0073	Q02763	-0.211868	10.6759	0.549514	tlz	protein	TEK	TEK|TIE2|VMCM|VMCM1
S0074	O15524	-0.125285	8.03597	0.999442	tlz	protein	SOCS1	SOCS1|SSI1|TIP3
S0075	P11309	-0.0314663	9.60169	0.999442	tlz	protein	PIM1	PIM1
S0076	P55895	0.268221	14.6043	0.591981	tlz	protein	RAG2	RAG2
S0077	P27987	-0.236178	9.47238	0.892889	tlz	protein	ITPKB	ITPKB
S0078	A2RUS2	-0.0299881	9.93325	0.999442	tlz	protein	DENND3	DENND3|KIAA0870
S0079	Q16342	-0.356859	10.1988	0.426361	tlz	protein	PDCD2	PDCD2|RP8|ZMYND7
S0080	Q8IVM0	0.313813	14.6437	0.946003	tlz	protein	CCDC50	CCDC50|C3orf6
S0081	O60239	-0.035453	10.8022	0.999442	tlz	protein	SH3BP5	SH3BP5|SAB
S0083	Q02548	-0.471449	9.99861	0.699974	tlz	protein	PAX5	PAX5
S0084	P05230	0.148548	9.01717	0.946003	tlz	protein	FGF1	FGF1|FGFA
S0085	Q9UBX7	0.208444	7.67266	0.997834	tlz	protein	KLK11	KLK11|PRSS20|TLSP|UNQ649/PRO1279
S0086	P01033	-0.222673	9.04162	0.932354	tlz	protein	TIMP1	TIMP1|CLGI|TIMP
S0087	P15056	0.419752	11.4819	0.932354	tlz	protein	BRAF	BRAF|BRAF1|RAFB1
S0089	P12004	0.0607705	12.7126	0.999442	tlz	protein	PCNA	PCNA
S0090	P50281	-0.206965	9.68905	0.803198	tlz	protein	MMP14	MMP14
S0091	P25815	-0.0074932	15.7023	0.999442	tlz	protein	S100P	S100P|S100E
S0092	P09912	0.165596	9.58455	0.945785	tlz	protein	IFI6	IFI6|G1P3
S0093	P20749	-0.116086	10.7381	0.932354	tlz	protein	BCL3	BCL3|BCL4|D19S37
S0094	P40305	-0.0888913	10.4678	0.999442	tlz	protein	IFI27	IFI27
S0095	P11388	-0.16259	8.44838	0.997834	tlz	protein	TOP2A	TOP2A|TOP2
S0096	P10244	0.118181	9.29128	0.997834	tlz	protein	MYBL2	MYBL2|BMYB
S0097	P28068	-0.286116	10.1203	0.800391	tlz	protein	HLA-DMB	HLA-DMB|DMB|RING7
S0098	P51955	0.265631	13.4736	0.621713	tlz	protein	NEK2	NEK2|NEK2A|NLK1
S0099	P30305	-0.0353404	13.7389	0.999442	tlz	protein	CDC25B	CDC25B|CDC25HU2
S0100	Q96GD4	-0.0475775	11.242	0.987677	tlz	protein	AURKB	AURKB|AIK2|AIM1|AIRK2|ARK2|STK1|STK12|STK5
S0101	P53350	0.578737	12.8656	0.00169858	tlz	protein	PLK1	PLK1|PLK
S0102	P21266	-0.229959	12.2725	0.775143	tlz	protein	GSTM3	GSTM3|GST5
S0103	P18505	0.173549	9.88147	0.874988	tlz	protein	GABRB1	GABRB1
S0104	Q9NYL9	0.203093	10.4592	0.889587	tlz	protein	TMOD3	TMOD3
S0105	P00492	0.198537	9.08326	0.822013	tlz	protein	HPRT1	HPRT1|HPRT
S0106	Q96L34	0.160833	11.2075	0.623245	tlz	protein	MARK4	MARK4|KIAA1860|MARKL1
S0107	P07951	0.0459754	9.33706	0.999442	tlz	protein	TPM2	TPM2|TMSB
S0108	P21462	0.219672	9.9851	0.775814	tlz	protein	FPR1	FPR1
S0109	P11473	-0.0343592	12.3019	0.997834	tlz	protein	VDR	VDR|NR1I1
S0110	P17096	-0.00109555	8.69914	0.999915	tlz	protein	HMGA1	HMGA1|HMGIY
S0111	P16581	-0.124814	10.6358	0.822013	tlz	protein	SELE	SELE|ELAM1
S0112	P01374	-0.512772	8.12019	0.503857	tlz	protein	LTA	LTA|TNFB|TNFSF1
S0113	Q96RJ3	-0.0638485	8.31964	0.999442	tlz	protein	TNFRSF13C	TNFRSF13C|BAFFR|BR3
S0114	P05067	-0.26839	13.2013	0.11265	tlz	protein	APP	APP|A4|AD1
S0115	O75888	-0.216708	8.46443	0.935508	tlz	protein	TNFSF13	TNFSF13|APRIL|TALL2|ZTNF2|UNQ383/PRO715
S0116	P15941	0.466453	13.1579	0.0456716	tlz	protein	MUC1	MUC1|PUM
S0118	P01579	-0.270847	8.17299	0.910938	tlz	protein	IFNG	IFNG
S0120	P09211	-0.206666	13.601	0.800391	tlz	protein	GSTP1	GSTP1|FAEES3|GST3
S0121	P38398	0.0830951	10.3729	0.945785	tlz	protein	BRCA1	BRCA1|RNF53
S0122	P53355	-0.107763	15.6799	0.71632	tlz	protein	DAPK1	DAPK1|DAPK
S0123	O94907	0.0421605	9.4356	0.98904	tlz	protein	DKK1	DKK1|UNQ492/PRO1008
S0124	P35625	0.0241523	8.83924	0.999442	tlz	protein	TIMP3	TIMP3
S0125	P42574	0.0758341	12.8703	0.932354	tlz	protein	CASP3	CASP3|CPP32
S0126	Q14790	-0.0305756	8.74381	0.999442	tlz	protein	CASP8	CASP8|MCH5
S0127	P42574	-0.585006	9.83538	0.0569662	tlz	protein	CASP3	CASP3|CPP32
S0128	P55211	0.151636	8.98368	0.932354	tlz	protein	CASP9	CASP9|MCH6
S0131	P60709	0.114777	14.5787	0.892889	tlz	protein	ACTB	ACTB
S0132	P12814	-0.516948	7.88849	0.874988	tlz	protein	ACTN1	ACTN1
S0133	Q14934	-0.259603	9.57526	0.514765	tlz	protein	NFATC4	NFATC4|NFAT3
S0134	P67809	-0.18389	13.3039	0.731316	tlz	protein	YBX1	YBX1|NSEP1|YB1
S0135	Q9Y243	0.0570092	14.6507	0.997834	tlz	protein	AKT3	AKT3|PKBG
S0136	P05412	0.332126	11.1317	0.0733763	tlz	protein	JUN	JUN
S0137	P56470	-0.129375	14.487	0.803198	tlz	protein	LGALS4	LGALS4
S0138	P14921	-0.0488958	8.70926	0.999442	tlz	protein	ETS1	ETS1|EWSR2
S0139	P21589	-0.194814	9.60307	0.82016	tlz	protein	NT5E	NT5E|NT5|NTE
S0140	P49961	-0.188819	12.2346	0.987677	tlz	protein	ENTPD1	ENTPD1|CD39
S0141	P29274	0.0353448	9.9974	0.999442	tlz	protein	ADORA2A	ADORA2A|ADORA2
S0143	P16220	0.399112	10.2894	0.0838754	tlz	protein	CREB1	CREB1
S0144	P60568	-0.0577457	15.1915	0.999442	tlz	protein	IL2	IL2
S0145	Q13107	-0.0369676	10.5508	0.999442	tlz	protein	USP4	USP4|UNP|UNPH
S0147	Q16531	0.591161	8.09521	0.863919	tlz	protein	DDB1	DDB1|XAP1
S0148	Q92466	0.0966646	11.1091	0.927889	tlz	protein	DDB2	DDB2
S0149	Q13315	-0.0324185	10.7143	0.999442	tlz	protein	ATM	ATM
S0150	O60934	0.588021	12.6678	0.0847371	tlz	protein	NBN	NBN|NBS|NBS1|P95
S0151	P18887	-0.11036	15.4034	0.899576	tlz	protein	XRCC1	XRCC1
S0152	O96017	1.42607	10.2859	0.0560373	tlz	protein	CHEK2	CHEK2|CDS1|CHK2|RAD53
S0153	P78527	0.0663252	12.387	0.945785	tlz	protein	PRKDC	PRKDC|HYRC|HYRC1
S0154	P09874	0.429356	11.8441	0.129224	tlz	protein	PARP1	PARP1|ADPRT|PPOL
S0155	Q13535	0.1328	9.15703	0.997834	tlz	protein	ATR	ATR|FRP1
S0156	P08047	-0.305201	11.6554	0.514765	tlz	protein	SP1	SP1|TSFP1
S0157	P26358	0.181389	8.74755	0.979111	tlz	protein	DNMT1	DNMT1|AIM|CXXC9|DNMT
S0158	P04271	0.277906	9.3739	0.935508	tlz	protein	S100B	S100B
S0160	Q7Z7D3	-0.0481381	7.86618	0.999442	tlz	protein	VTCN1	VTCN1|B7H4|UNQ659/PRO1291
S0163	P43627	-0.153649	7.69008	0.944189	tlz	protein	KIR2DL2	KIR2DL2|CD158B1|NKAT6
S0164	Q8TDQ0	-0.17347	10.2762	0.988262	tlz	protein	HAVCR2	HAVCR2|TIM3|TIMD3
S0165	Q9H7M9	-0.294732	9.24903	0.937215	tlz	protein	VSIR	VSIR|C10orf54|SISP1|VISTA|PP2135|UNQ730/PRO1412
S0166	P43489	0.287118	13.157	0.152302	tlz	protein	TNFRSF4	TNFRSF4|TXGP1L
S0169	P01116	0.118523	12.5824	0.999442	tlz	protein	KRAS	KRAS|KRAS2|RASK2
S0170	P51575	-0.0512111	8.40374	0.999442	tlz	protein	P2RX1	P2RX1|P2X1
S0171	Q93086	-0.0171363	10.7437	0.999442	tlz	protein	P2RX5	P2RX5|P2X5
S0172	P47900	0.262827	8.46861	0.954878	tlz	protein	P2RY1	P2RY1
S0173	Q9H244	0.712942	11.3114	0.915777	tlz	protein	P2RY12	P2RY12|HORK3
S0174	P12104	-0.424488	12.2079	0.803198	tlz	protein	FABP2	FABP2|FABPI
S0175	Q14457	1.16389	13.2384	0.0838754	tlz	protein	BECN1	BECN1|GT197
S0177	P23458	-0.147885	14.6039	0.912784	tlz	protein	JAK1	JAK1|JAK1A|JAK1B
S0178	P52333	-0.102931	13.1298	0.932354	tlz	protein	JAK3	JAK3
S0179	P42229	0.225943	11.8422	0.932354	tlz	protein	STAT5A	STAT5A|STAT5
S0180	P42224	-0.221377	14.1925	0.932354	tlz	protein	STAT1	STAT1
S0181	Q14765	-0.164416	10.6179	0.912784	tlz	protein	STAT4	STAT4
S0182	P42345	1.10925	14.7667	0.26115	tlz	protein	MTOR	MTOR|FRAP|FRAP1|FRAP2|RAFT1|RAPT1
S0183	P10635	-0.0351545	9.30532	0.999442	tlz	protein	CYP2D6	CYP2D6|CYP2DL1
S0184	Q5TYW1	-0.0847887	10.5448	0.987677	tlz	protein	ZNF658	ZNF658
S0185	Q07973	-0.327049	10.2233	0.803198	tlz	protein	CYP24A1	CYP24A1|CYP24
S0186	P42771	0.0982304	11.5673	0.946003	tlz	protein	CDKN2A	CDKN2A|CDKN2|MTS1
S0187	O95832	0.897516	9.08839	0.30233	tlz	protein	CLDN1	CLDN1|CLD1|SEMP1|UNQ481/PRO944
S0188	O15551	-0.329686	14.0888	0.481658	tlz	protein	CLDN3	CLDN3|C7orf1|CPETR2
S0189	P01133	0.30991	12.4561	0.932354	tlz	protein	EGF	EGF
S0190	P14780	0.119603	12.5313	0.942349	tlz	protein	MMP9	MMP9|CLG4B
S0191	P48436	-0.297968	10.9218	0.912784	tlz	protein	SOX9	SOX9
S0192	P19075	-0.202849	8.93588	0.552227	tlz	protein	TSPAN8	TSPAN8|TM4SF3
S0193	P08670	0.734672	11.0113	0.111673	tlz	protein	VIM	VIM
S0194	P04004	0.427438	9.60279	0.724281	tlz	protein	VTN	VTN
S0195	O43927	0.183373	7.91063	0.946003	tlz	protein	CXCL13	CXCL13|BCA1|BLC|SCYB13
S0196	Q9H2A7	0.323393	9.99942	0.910938	tlz	protein	CXCL16	CXCL16|SCYB16|SRPSOX|UNQ2759/PRO6714
S0197	P13500	0.208834	11.7555	0.912784	tlz	protein	CCL2	CCL2|MCP1|SCYA2
S0198	Q16625	0.123992	10.0308	0.946003	tlz	protein	OCLN	OCLN
S0199	P49746	-0.0489478	11.7781	0.98904	tlz	protein	THBS3	THBS3|TSP3
S0200	P32971	-0.216062	8.39513	0.66283	tlz	protein	TNFSF8	TNFSF8|CD30L|CD30LG
S0201	P07858	-0.0351765	12.8017	0.999442	tlz	protein	CTSB	CTSB|CPSB
S0202	P01100	-0.0679848	8.44673	0.997834	tlz	protein	FOS	FOS|G0S7
S0203	P35232	0.169418	9.5396	0.892889	tlz	protein	PHB	PHB
S0204	P06400	0.314624	11.752	0.806304	tlz	protein	RB1	RB1
S0205	Q07890	-0.210879	8.93016	0.514765	tlz	protein	SOS2	SOS2
S0206	P00749	-0.129831	7.98973	0.987677	tlz	protein	PLAU	PLAU
S0207	P49767	0.195636	9.07976	0.952688	tlz	protein	VEGFC	VEGFC
S0208	P13726	0.212984	9.05608	0.93406	tlz	protein	F3	F3
S0209	P30307	-0.0664419	9.38632	0.945785	tlz	protein	CDC25C	CDC25C
S0210	P07288	0.133352	11.2676	0.979111	tlz	protein	KLK3	KLK3|APS
S0211	P12830	0.205268	13.6145	0.829292	tlz	protein	CDH1	CDH1|CDHE|UVO
S0212	P35222	0.73257	13.4464	0.000914281	tlz	protein	CTNNB1	CTNNB1|CTNNB|OK/SW-cl.35|PRO2286
S0213	P49913	-0.168073	8.74825	0.890675	tlz	protein	CAMP	CAMP|CAP18|FALL39|HSD26
S0214	O15528	0.00176782	9.7393	0.999442	tlz	protein	CYP27B1	CYP27B1|CYP1ALPHA|CYP27B
S0215	Q99459	0.292717	13.6893	0.494537	tlz	protein	CDC5L	CDC5L|KIAA0432|PCDC5RP
S0216	P35221	-0.12693	9.00477	0.955745	tlz	protein	CTNNA1	CTNNA1
S0217	P17029	-0.152846	9.07095	0.932354	tlz	protein	ZKSCAN1	ZKSCAN1|KOX18|ZNF139|ZNF36
S0218	Q9UHC1	0.119626	9.66776	0.934877	tlz	protein	MLH3	MLH3
S0219	Q02410	0.68245	7.53735	0.889587	tlz	protein	APBA1	APBA1|MINT1|X11
S0220	Q6P2C8	0.0516458	10.9178	0.980436	tlz	protein	MED27	MED27|CRSP34|CRSP8
S0221	P49903	0.0536135	10.0491	0.999247	tlz	protein	SEPHS1	SEPHS1|SELD|SPS|SPS1
S0222	Q9P2M7	0.073026	8.58181	0.999442	tlz	protein	CGN	CGN|KIAA1319
S0223	P00738	0.0474408	10.2944	0.999442	tlz	protein	HP	HP
S0224	O75915	0.31478	10.9034	0.597223	tlz	protein	ARL6IP5	ARL6IP5|DERP11|JWA|PRA2|PRAF3|HSPC127
S0225	O75390	0.0165628	9.35979	0.999442	tlz	protein	CS	CS
S0226	Q9UDY2	0.0832223	11.1115	0.946003	tlz	protein	TJP2	TJP2|X104|ZO2
S0227	P20700	-0.0156833	9.23429	0.999442	tlz	protein	LMNB1	LMNB1|LMN2|LMNB
S0228	P20930	0.0625104	8.98987	0.999442	tlz	protein	FLG	FLG
S0229	O43657	-0.000422517	8.74275	0.999915	tlz	protein	TSPAN6	TSPAN6|TM4SF6|UNQ767/PRO1560
S0230	Q9UBU2	-0.25992	9.41798	0.912784	tlz	protein	DKK2	DKK2|UNQ682/PRO1316
S0231	P26641	0.135752	9.24269	0.979111	tlz	protein	EEF1G	EEF1G|EF1G|PRO1608
S0265	P11215	-0.272343	8.6841	0.800391	tlz	protein	ITGAM	ITGAM|CD11B|CR3A
S0266	P11215	-0.235556	8.12223	0.800391	tlz	protein	ITGAM	ITGAM|CD11B|CR3A
S0267	P11215	-0.063108	10.7071	0.997834	tlz	protein	ITGAM	ITGAM|CD11B|CR3A
S0268	P20702	-0.115471	9.35084	0.910796	tlz	protein	ITGAX	ITGAX|CD11C
S0269	P15144	-0.261134	9.00015	0.800391	tlz	protein	ANPEP	ANPEP|APN|CD13|PEPN
S0294	P25063	-0.00492572	9.88088	0.999442	tlz	protein	CD24	CD24|CD24A
S0300	P05556	0.224823	9.48621	0.723167	tlz	protein	ITGB1	ITGB1|FNRB|MDF2|MSK12
S0301	P05556	0.405148	11.5237	0.201484	tlz	protein	ITGB1	ITGB1|FNRB|MDF2|MSK12
S0302	P28908	-0.0342993	8.9787	0.999442	tlz	protein	TNFRSF8	TNFRSF8|CD30|D1S166E
S0303	P16284	-0.192183	8.70546	0.923925	tlz	protein	PECAM1	PECAM1
S0306	P16671	-0.111798	8.51025	0.989982	tlz	protein	CD36	CD36|GP3B|GP4
S0307	P11049	-0.116715	7.9511	0.98904	tlz	protein	CD37	CD37|TSPAN26
S0309	P25942	0.333072	9.98083	0.829292	tlz	protein	CD40	CD40|TNFRSF5
S0312	P07359	0.511361	12.9792	0.217169	tlz	protein	GP1BA	GP1BA
S0313	P16150	-0.166701	10.7063	0.890675	tlz	protein	SPN	SPN|CD43
S0314	P16150	0.132399	10.187	0.92684	tlz	protein	SPN	SPN|CD43
S0325	P15529	-0.0703988	10.067	0.999442	tlz	protein	CD46	CD46|MCP|MIC10
S0329	P32942	-0.22884	10.6468	0.30233	tlz	protein	ICAM3	ICAM3
S0330	P31358	-0.0506485	8.94415	0.999442	tlz	protein	CD52	CD52|CDW52|HE5
S0335	P08174	-0.0199562	8.2761	0.999442	tlz	protein	CD55	CD55|CR|DAF
S0336	P08174	-0.412325	8.41503	0.912784	tlz	protein	CD55	CD55|CR|DAF
S0337	P13591	0.398572	9.91788	0.26115	tlz	protein	NCAM1	NCAM1|NCAM
S0338	P13591	0.307009	7.5644	0.969972	tlz	protein	NCAM1	NCAM1|NCAM
S0339	Q9P2W7	0.187648	10.0336	0.697442	tlz	protein	B3GAT1	B3GAT1|GLCATP
S0340	P19256	-0.201835	9.54336	0.932354	tlz	protein	CD58	CD58|LFA3
S0341	P19256	-0.468296	9.44077	0.621713	tlz	protein	CD58	CD58|LFA3
S0346	P16109	-0.115163	9.06221	0.946003	tlz	protein	SELP	SELP|GMRP|GRMP
S0347	P08962	-0.315539	9.8599	0.356141	tlz	protein	CD63	CD63|MLA1|TSPAN30
S0348	P06731	0.0050991	8.97057	0.999442	tlz	protein	CEACAM5	CEACAM5|CEA
S0349	Q07108	-0.457041	9.35289	0.143176	tlz	protein	CD69	CD69|CLEC2C
S0351	P02786	0.291403	12.4536	0.111673	tlz	protein	TFRC	TFRC
S0357	P25445	-0.223437	10.7021	0.800391	tlz	protein	FAS	FAS|APT1|FAS1|TNFRSF6
S0358	P48960	-0.182916	10.9953	0.803198	tlz	protein	CD97	CD97
S0359	P08195	0.0379438	10.2319	0.999442	tlz	protein	SLC3A2	SLC3A2|MDU1
S0360	P14209	0.192992	11.9773	0.806304	tlz	protein	CD99	CD99|MIC2|MIC2X|MIC2Y
S0361	P14209	0.169569	10.5258	0.955273	tlz	protein	CD99	CD99|MIC2|MIC2X|MIC2Y
S0362	P17813	-0.399558	8.83101	0.29457	tlz	protein	ENG	ENG|END
S0363	P17813	-0.161	8.16233	0.98904	tlz	protein	ENG	ENG|END
S0367	Q14242	-0.327789	10.5553	0.111673	tlz	protein	SELPLG	SELPLG
S0369	P11717	-0.333856	9.64995	0.543941	tlz	protein	IGF2R	IGF2R|MPRI
S0370	P02724	0.232129	9.54598	0.628771	tlz	protein	GYPA	GYPA|GPA
S0371	P06028	0.00422262	10.7647	0.999442	tlz	protein	GYPB	GYPB|GPB
S0374	P04440	-0.330482	9.53293	0.822013	tlz	protein	HLA-DPB1	HLA-DPB1|HLA-DP1B
S0377	Q9HC73	-0.0114071	9.42145	0.999442	tlz	protein	CRLF2	CRLF2|CRL2|ILXR|TSLPR
S0378	P15144	-0.0873495	10.1265	0.92684	tlz	protein	ANPEP	ANPEP|APN|CD13|PEPN
S0380	P24158	-0.13949	9.04646	0.910938	tlz	protein	PRTN3	PRTN3|MBN
S0381	P23560	-0.129272	10.8465	0.798571	tlz	protein	BDNF	BDNF
S0385	P01579	-0.0822406	13.2408	0.945785	tlz	protein	IFNG	IFNG
S0386	P12319	-0.325817	9.40715	0.66283	tlz	protein	FCER1A	FCER1A|FCE1A
S0388	P13232	-0.0849402	10.0928	0.945785	tlz	protein	IL7	IL7
S0392	Q14116	0.212632	9.16033	0.92684	tlz	protein	IL18	IL18|IGIF|IL1F4
S0395	P05164	-0.0641705	11.9384	0.999442	tlz	protein	MPO	MPO
S0397	P34130	0.0256442	10.9424	0.999442	tlz	protein	NTF4	NTF4|NTF5
S0398	P04637	0.0837061	11.9007	0.999442	tlz	protein	TP53	TP53|P53
S0399	P43405	-0.142752	8.72654	0.803198	tlz	protein	SYK	SYK
S0402	P01562	-0.0532445	10.3242	0.987677	tlz	protein	IFNA1	IFNA1|IFNA13
S0403	P23219	0.320371	8.25824	0.932354	tlz	protein	PTGS1	PTGS1|COX1
S0404	P04156	-1.17561	8.28506	0.621713	tlz	protein	PRNP	PRNP|ALTPRP|PRIP|PRP
S0405	P21980	-1.12457	9.80333	0.514765	tlz	protein	TGM2	TGM2
S0406	P21980	-1.19075	9.67499	0.485783	tlz	protein	TGM2	TGM2
S0417	P05556	0.0595008	11.1777	0.980118	tlz	protein	ITGB1	ITGB1|FNRB|MDF2|MSK12
S0418	P16284	-0.25333	8.47076	0.863919	tlz	protein	PECAM1	PECAM1
S0427	P13612	-0.488154	8.58622	0.890675	tlz	protein	ITGA4	ITGA4|CD49D
S0430	P05106	-0.287955	11.1593	0.514765	tlz	protein	ITGB3	ITGB3|GP3A
S0431	P08962	-0.376386	11.305	0.862869	tlz	protein	CD63	CD63|MLA1|TSPAN30
S0432	P02786	0.496733	11.9582	0.226287	tlz	protein	TFRC	TFRC
S0436	P26951	-0.215222	10.4136	0.639848	tlz	protein	IL3RA	IL3RA|IL3R
S0437	P32927	0.467402	7.34761	0.800391	tlz	protein	CSF2RB	CSF2RB|IL3RB|IL5RB
S0440	P01579	-0.0160356	9.09884	0.999442	tlz	protein	IFNG	IFNG
S0441	P01579	-0.29842	9.94518	0.638829	tlz	protein	IFNG	IFNG
S0444	P27487	-0.252465	10.387	0.867661	tlz	protein	DPP4	DPP4|ADCP2|CD26
S0446	P28908	-0.582438	8.02015	0.803198	tlz	protein	TNFRSF8	TNFRSF8|CD30|D1S166E
S0451	P08648	0.00022281	10.2625	0.999915	tlz	protein	ITGA5	ITGA5|FNRA
S0452	P23229	-0.47532	12.8591	0.0560373	tlz	protein	ITGA6	ITGA6
S0453	P06756	-0.489586	12.4959	0.0824803	tlz	protein	ITGAV	ITGAV|MSK8|VNRA|VTNR
S0454	Q9P2W7	-0.365203	11.3223	0.829292	tlz	protein	B3GAT1	B3GAT1|GLCATP
S0455	P16581	0.0199896	8.03864	0.999442	tlz	protein	SELE	SELE|ELAM1
S0456	P16109	-0.0501829	11.3508	0.999442	tlz	protein	SELP	SELP|GMRP|GRMP
S0457	P32970	-0.218823	8.40925	0.946003	tlz	protein	CD70	CD70|CD27L|CD27LG|TNFSF7
S0459	P38570	-0.113785	10.9671	0.932354	tlz	protein	ITGAE	ITGAE
S0460	O75326	0.0357196	9.25755	0.999442	tlz	protein	SEMA7A	SEMA7A|CD108|SEMAL
S0461	P14784	-0.362247	9.70436	0.54933	tlz	protein	IL2RB	IL2RB|IL15RB
S0462	P18827	-0.123534	11.6636	0.912784	tlz	protein	SDC1	SDC1|SDC
S0463	P31997	0.267572	8.25318	0.945785	tlz	protein	CEACAM8	CEACAM8|CGM6
S0464	P13688	-0.200787	9.19829	0.932354	tlz	protein	CEACAM1	CEACAM1|BGP|BGP1
S0467	P01903	-0.105696	13.4329	0.999442	tlz	protein	HLA-DRA	HLA-DRA|HLA-DRA1
S0468	Q13509	-0.0995796	13.5114	0.987677	tlz	protein	TUBB3	TUBB3|TUBB4
S0472	Q07108	-0.228381	9.01747	0.979111	tlz	protein	CD69	CD69|CLEC2C
S0473	Q9NZH6	-0.146801	9.75067	0.979111	tlz	protein	IL37	IL37|FIL1Z|IL1F7|IL1H4|IL1RP1
S0474	Q9NZH6	0.225663	8.41958	0.932354	tlz	protein	IL37	IL37|FIL1Z|IL1F7|IL1H4|IL1RP1
S0480	P01579	-0.0118509	9.40266	0.999442	tlz	protein	IFNG	IFNG
S0481	P01579	0.211362	10.2051	0.912784	tlz	protein	IFNG	IFNG
S0483	P01375	0.311285	9.46211	0.30233	tlz	protein	TNF	TNF|TNFA|TNFSF2
S0486	P01375	0.319748	10.1525	0.98904	tlz	protein	TNF	TNF|TNFA|TNFSF2
S0506	Q9NRR1	-0.217316	9.85398	0.892889	tlz	protein	CYTL1	CYTL1|C4orf4|UNQ1942/PRO4425
S0507	Q9NRR1	0.82045	14.0412	0.514765	tlz	protein	CYTL1	CYTL1|C4orf4|UNQ1942/PRO4425
S0510	P13591	-0.0958678	9.18083	0.945785	tlz	protein	NCAM1	NCAM1|NCAM
S0516	Q9NZH8	-0.0725012	9.18354	0.979111	tlz	protein	IL36G	IL36G|IL1E|IL1F9|IL1H1|IL1RP2|UNQ2456/PRO5737
S0517	P35225	-0.00414489	9.76032	0.999442	tlz	protein	IL13	IL13|NC30
S0529	Q14005	0.0692834	9.12757	0.999442	tlz	protein	IL16	IL16
S0531	P15018	-0.0955767	9.73894	0.987677	tlz	protein	LIF	LIF|HILDA
S0533	Q9NRR1	-0.00864651	9.38662	0.999442	tlz	protein	CYTL1	CYTL1|C4orf4|UNQ1942/PRO4425
S0534	P09341	-0.179224	8.13568	0.963851	tlz	protein	CXCL1	CXCL1|GRO|GRO1|GROA|MGSA|SCYB1
S0535	P14210	-0.00359161	14.7547	0.999442	tlz	protein	HGF	HGF|HPTA
S0536	Q9UHA7	0.0547792	9.06237	0.999442	tlz	protein	IL36A	IL36A|FIL1E|IL1E|IL1F6
S0539	P08887	-0.248409	14.0757	0.514765	tlz	protein	IL6R	IL6R
S0540	P16871	-0.16507	13.923	0.723167	tlz	protein	IL7R	IL7R
S0542	Q99733	-0.0752099	9.10241	0.945785	tlz	protein	NAP1L4	NAP1L4|NAP2
S0543	P01033	-0.336864	11.2676	0.301839	tlz	protein	TIMP1	TIMP1|CLGI|TIMP
S0544	Q9Y275	-0.0232094	11.2708	0.999442	tlz	protein	TNFSF13B	TNFSF13B|BAFF|BLYS|TALL1|TNFSF20|ZTNF4|UNQ401/PRO738
S0545	P19957	0.276675	13.0058	0.543941	tlz	protein	PI3	PI3|WAP3|WFDC14
S0546	P09038	0.256168	14.2915	0.514765	tlz	protein	FGF2	FGF2|FGFB
S0547	P35225	-0.1574	9.62769	0.932354	tlz	protein	IL13	IL13|NC30
S0549	Q14005	-0.197239	10.029	0.959642	tlz	protein	IL16	IL16
S0550	Q16552	-0.210112	9.00148	0.912784	tlz	protein	IL17A	IL17A|CTLA8|IL17
S0551	Q9NYY1	0.260087	10.3444	0.912784	tlz	protein	IL20	IL20|ZCYTO10|UNQ852/PRO1801
S0552	Q9GZX6	-0.347775	10.9874	0.621713	tlz	protein	IL22	IL22|ILTIF|ZCYTO18|UNQ3099/PRO10096
T0001	P28482	0.404247	12.3248	0.129224	tlz	protein	MAPK1	MAPK1|ERK2|PRKM1|PRKM2
T0003	Q15796	0.242118	7.4821	0.979111	tlz	protein	SMAD2	SMAD2|MADH2|MADR2
T0004	P13861	0.202041	9.4321	0.912893	tlz	protein	PRKAR2A	PRKAR2A|PKR2|PRKAR2
T0005	P31323	0.193093	8.37638	0.954878	tlz	protein	PRKAR2B	PRKAR2B
T0006	P45985	-0.598692	8.88749	0.800391	tlz	protein	MAP2K4	MAP2K4|JNKK1|MEK4|MKK4|PRKMK4|SEK1|SERK1|SKK1
T0007	P45983	0.808934	8.00594	0.781398	tlz	protein	MAPK8	MAPK8|JNK1|PRKM8|SAPK1|SAPK1C
T0008	P84022	0.638914	7.63848	0.875842	tlz	protein	SMAD3	SMAD3|MADH3
T0009	O15105	-0.162041	8.37248	0.987677	tlz	protein	SMAD7	SMAD7|MADH7|MADH8
T0010	P45984	-0.402639	8.15879	0.897797	tlz	protein	MAPK9	MAPK9|JNK2|PRKM9|SAPK1A
T0011	P62837	0.709714	8.39875	0.803198	tlz	protein	UBE2D2	UBE2D2|PUBC1|UBC4|UBC5B|UBCH4|UBCH5B
T0012	P62837	0.0598555	8.82136	0.999442	tlz	protein	UBE2D2	UBE2D2|PUBC1|UBC4|UBC5B|UBCH4|UBCH5B
T0014	Q9NPD8	-0.330228	8.86133	0.92684	tlz	protein	UBE2T	UBE2T|HSPC150|PIG50
T0015	Q9NPD8	0.121595	13.4819	0.919617	tlz	protein	UBE2T	UBE2T|HSPC150|PIG50
T0016	Q96B02	-0.160607	10.4948	0.932354	tlz	protein	UBE2W	UBE2W|UBC16
T0017	Q9Y243	0.207569	8.70411	0.987677	tlz	protein	AKT3	AKT3|PKBG
T0018	Q9NP31	-0.0285121	9.62062	0.999442	tlz	protein	SH2D2A	SH2D2A|SCAP|TSAD|VRAP
T0019	Q96IW2	-0.319168	9.87617	0.863919	tlz	protein	SHD	SHD
T0020	Q96IW2	-0.110912	8.58245	0.999442	tlz	protein	SHD	SHD
T0021	O14796	0.317424	8.77975	0.945785	tlz	protein	SH2D1B	SH2D1B|EAT2
T0022	Q68CZ2	-0.430146	8.58181	0.912784	tlz	protein	TNS3	TNS3|TEM6|TENS1|TPP
T0023	P49327	0.188889	8.28459	0.875842	tlz	protein	FASN	FASN|FAS
T0024	Q12974	0.268795	7.62957	0.897797	tlz	protein	PTP4A2	PTP4A2|PRL2|PTPCAAX2|BM-008
T0025	Q15349	0.219084	9.74586	0.803198	tlz	protein	RPS6KA2	RPS6KA2|MAPKAPK1C|RSK3
T0026	Q8IVS2	-0.191669	8.66692	0.867257	tlz	protein	MCAT	MCAT|MT
T0027	Q96FW1	-0.0218319	11.6056	0.999442	tlz	protein	OTUB1	OTUB1|OTB1|OTU1|HSPC263
T0028	Q9Y5K5	-0.0405302	8.43325	0.999442	tlz	protein	UCHL5	UCHL5|UCH37|AD-019|CGI-70
T0029	Q9UHD1	0.756018	7.45488	0.486811	tlz	protein	CHORDC1	CHORDC1|CHP1
T0030	Q99490	0.269963	8.16336	0.932354	tlz	protein	AGAP2	AGAP2|CENTG1|KIAA0167
T0031	Q12974	0.145872	8.10214	0.987677	tlz	protein	PTP4A2	PTP4A2|PRL2|PTPCAAX2|BM-008
T0032	Q99986	0.540417	7.1439	0.754301	tlz	protein	VRK1	VRK1
T0033	Q92974	0.58806	7.24304	0.89123	tlz	protein	ARHGEF2	ARHGEF2|KIAA0651|LFP40
T0034	O60237	0.0405608	9.22716	0.999442	tlz	protein	PPP1R12B	PPP1R12B|MYPT2
T0035	Q96HS1	-0.115272	9.91061	0.970621	tlz	protein	PGAM5	PGAM5
T0036	Q13332	0.0918255	8.99042	0.942349	tlz	protein	PTPRS	PTPRS
T0037	O14522	0.0474842	10.7545	0.985422	tlz	protein	PTPRT	PTPRT|KIAA0283
T0038	O14744	-0.562016	14.5706	0.00074607	tlz	protein	PRMT5	PRMT5|HRMT1L5|IBP72|JBP1|SKB1
T0039	Q9NZN5	-0.11041	9.99694	0.890675	tlz	protein	ARHGEF12	ARHGEF12|KIAA0382|LARG
T0040	Q9NZN5	0.0128753	8.64515	0.999442	tlz	protein	ARHGEF12	ARHGEF12|KIAA0382|LARG
T0041	Q15678	0.041142	8.3887	0.999442	tlz	protein	PTPN14	PTPN14|PEZ|PTPD2
T0042	Q9H8V3	-0.189946	8.26367	0.980436	tlz	protein	ECT2	ECT2
T0043	P49459	-0.00137302	8.36215	0.999915	tlz	protein	UBE2A	UBE2A|RAD6A
T0044	P61088	0.301409	9.99281	0.30233	tlz	protein	UBE2N	UBE2N|BLU
T0046	Q9C0E4	-0.266488	8.541	0.932354	tlz	protein	GRIP2	GRIP2|KIAA1719
T0047	Q13489	-0.265188	10.8854	0.912784	tlz	protein	BIRC3	BIRC3|API2|MIHC|RNF49
T0048	Q8IW19	-0.0484863	10.0295	0.999442	tlz	protein	APLF	APLF|C2orf13|PALF|XIP1
T0049	Q99728	0.116139	10.1724	0.988262	tlz	protein	BARD1	BARD1
T0050	O76080	0.182391	7.47854	0.997834	tlz	protein	ZFAND5	ZFAND5|ZA20D2|ZNF216
T0051	Q9H467	0.0526186	7.40126	0.999442	tlz	protein	CUEDC2	CUEDC2|C10orf66|HOYS6
T0052	Q9H467	0.428414	7.22375	0.92684	tlz	protein	CUEDC2	CUEDC2|C10orf66|HOYS6
T0053	Q8WVD5	0.172705	8.62589	0.98266	tlz	protein	RNF141	RNF141|ZNF230
T0054	Q8WVD5	-0.239849	7.98345	0.945785	tlz	protein	RNF141	RNF141|ZNF230
T0055	Q8WVD5	-0.710684	8.32699	0.514765	tlz	protein	RNF141	RNF141|ZNF230
T0056	Q9HCE7	-0.0738096	8.10547	0.999442	tlz	protein	SMURF1	SMURF1|KIAA1625
T0059	Q96GG9	-0.290665	7.83772	0.912784	tlz	protein	DCUN1D1	DCUN1D1|DCN1|DCUN1L1|RP42|SCCRO
T0060	P49459	-0.151213	8.05266	0.946003	tlz	protein	UBE2A	UBE2A|RAD6A
T0063	Q9UGP5	-0.266275	13.4557	0.697442	tlz	protein	POLL	POLL
T0064	Q9UGP5	0.413613	9.81122	0.503857	tlz	protein	POLL	POLL
T0213	P36956	-0.122792	13.9113	0.932354	tlz	protein	SREBF1	SREBF1|BHLHD1|SREBP1
T0425	Q12884	-0.209054	13.1646	0.829292	tlz	protein	FAP	FAP
T0426	Q14582	0.0500649	7.51875	0.999442	tlz	protein	MXD4	MXD4|BHLHC12|MAD4
T0428	Q02952	0.293347	8.15591	0.892889	tlz	protein	AKAP12	AKAP12|AKAP250
T0429	Q14393	0.144324	9.77554	0.945785	tlz	protein	GAS6	GAS6|AXLLG
T0430	P03956	0.33326	11.505	0.359608	tlz	protein	MMP1	MMP1|CLG
T0431	Q02535	-0.262889	9.57916	0.945785	tlz	protein	ID3	ID3|1R21|BHLHB25|HEIR1
T0433	P05787	0.19551	12.3028	0.803198	tlz	protein	KRT8	KRT8|CYK8
T0434	Q96AB3	-0.154808	13.4347	0.621713	tlz	protein	ISOC2	ISOC2
T0435	P98179	-0.116876	9.69993	0.945785	tlz	protein	RBM3	RBM3|RNPL
T0436	Q969K7	0.695957	12.0829	0.154246	tlz	protein	TMEM54	TMEM54|BCLP|CAC1
T0437	Q9HB90	-0.21508	10.378	0.863919	tlz	protein	RRAGC	RRAGC
T0438	Q9BV36	-0.157854	9.38208	0.945785	tlz	protein	MLPH	MLPH|SLAC2A
T0439	Q9GZQ8	-0.492862	9.02526	0.892889	tlz	protein	MAP1LC3B	MAP1LC3B|MAP1ALC3
T0440	Q9H1C4	-0.0240063	13.0156	0.999442	tlz	protein	UNC93B1	UNC93B1|UNC93|UNC93B
T0441	A6NLJ0	-0.0437059	14.3892	0.999442	tlz	protein	C2CD4B	C2CD4B|FAM148B|NLF2
T0442	Q13268	-0.213799	9.81157	0.85798	tlz	protein	DHRS2	DHRS2|SDR25C1
T0443	Q9H6S1	-0.500191	9.64825	0.800391	tlz	protein	AZI2	AZI2|NAP1|TBKBP2
T0444	Q9UKR8	0.131533	8.76719	0.980436	tlz	protein	TSPAN16	TSPAN16|TM4SF16
T0445	P09913	0.392872	8.75158	0.874988	tlz	protein	IFIT2	IFIT2|CIG-42|G10P2|IFI54|ISG54
T0446	P17812	-0.1548	9.24238	0.932354	tlz	protein	CTPS1	CTPS1|CTPS
T0447	P43351	-0.0155752	10.2396	0.999442	tlz	protein	RAD52	RAD52
T0448	O60844	-0.0204939	10.4288	0.999442	tlz	protein	ZG16	ZG16
T0452	Q8TB96	0.00810542	9.70909	0.999442	tlz	protein	ITFG1	ITFG1|LNKN-1|TIP|CDA08
T0453	O94776	-0.396781	11.342	0.623245	tlz	protein	MTA2	MTA2|MTA1L1|PID
T0454	Q15645	-0.298358	10.8751	0.212872	tlz	protein	TRIP13	TRIP13|PCH2
T0455	Q96JB5	-0.21955	10.2073	0.468512	tlz	protein	CDK5RAP3	CDK5RAP3|IC53|LZAP|MSTP016|OK/SW-cl.114|PP1553
T0457	P39023	0.0634272	8.9875	0.999442	tlz	protein	RPL3	RPL3|OK/SW-cl.32
T0459	Q8NBZ7	0.295892	13.3538	0.874988	tlz	protein	UXS1	UXS1|UNQ2538/PRO6079
T0460	P84022	-0.00966371	9.53482	0.999442	tlz	protein	SMAD3	SMAD3|MADH3
T0461	Q8N2U9	0.00528001	9.54	0.999442	tlz	protein	PQLC1	PQLC1
T0462	Q08999	0.128059	9.33837	0.93406	tlz	protein	RBL2	RBL2|RB2
T0463	Q9GZZ1	0.009351	9.08304	0.999442	tlz	protein	NAA50	NAA50|MAK3|NAT13|NAT5
T0465	Q8TA86	0.0225797	14.795	0.999442	tlz	protein	RP9	RP9
T0466	Q8IX18	0.162865	8.96751	0.932354	tlz	protein	DHX40	DHX40|DDX40|ARG147
T0467	Q53G59	-0.125941	9.30089	0.945785	tlz	protein	KLHL12	KLHL12|C3IP1
T0468	Q96NK8	0.0662157	12.6584	0.952688	tlz	protein	NEUROD6	NEUROD6|ATOH2|BHLHA2|My051
T0469	Q9BTD8	-0.165728	9.84402	0.923925	tlz	protein	RBM42	RBM42
T0471	Q8TDH9	-0.0481126	9.09389	0.999442	tlz	protein	BLOC1S5	BLOC1S5|MUTED
T0472	Q13409	-0.00765169	8.95543	0.999442	tlz	protein	DYNC1I2	DYNC1I2|DNCI2|DNCIC2
T0474	P35227	-0.00237839	8.77754	0.999442	tlz	protein	PCGF2	PCGF2|MEL18|RNF110|ZNF144
T0476	P02747	-0.170369	12.0523	0.93406	tlz	protein	C1QC	C1QC|C1QG
T0477	P08254	-0.194714	11.1056	0.734127	tlz	protein	MMP3	MMP3|STMY1
T0478	P13584	-0.239678	11.3723	0.503857	tlz	protein	CYP4B1	CYP4B1
T0479	P17936	-0.200423	9.16939	0.800391	tlz	protein	IGFBP3	IGFBP3|IBP3
T0480	P25445	-0.24698	10.3424	0.362103	tlz	protein	FAS	FAS|APT1|FAS1|TNFRSF6
T0481	P26447	0.26671	15.0424	0.543941	tlz	protein	S100A4	S100A4|CAPL|MTS1
T0482	P28676	-0.298789	12.1411	0.23588	tlz	protein	GCA	GCA|GCL
T0483	P32455	-0.459275	12.4303	0.467633	tlz	protein	GBP1	GBP1
T0486	P43694	0.0529791	8.19319	0.999442	tlz	protein	GATA4	GATA4
T0487	P49763	-0.28078	9.73334	0.697442	tlz	protein	PGF	PGF|PGFL|PLGF
T0489	P98082	0.008895	8.63229	0.999442	tlz	protein	DAB2	DAB2|DOC2
T0490	P04626	-0.128741	10.6052	0.932354	tlz	protein	ERBB2	ERBB2|HER2|MLN19|NEU|NGL
T0492	P07093	0.194124	8.87996	0.945785	tlz	protein	SERPINE2	SERPINE2|PI7|PN1
T0493	P01876	0.078654	8.82151	0.98904	tlz	protein	IGHA1	IGHA1
T0494	Q9NRS4	-0.315208	12.022	0.874988	tlz	protein	TMPRSS4	TMPRSS4|TMPRSS3|UNQ776/PRO1570
T0495	P17948	-0.204849	8.70679	0.932354	tlz	protein	FLT1	FLT1|FLT|FRT|VEGFR1
T0497	P05109	3.3488e-05	8.97308	0.999915	tlz	protein	S100A8	S100A8|CAGA|CFAG|MRP8
T0498	Q13671	0.00267553	14.7165	0.999442	tlz	protein	RIN1	RIN1
T0500	P08253	-0.185029	10.309	0.875842	tlz	protein	MMP2	MMP2|CLG4A
T0501	P31151	-0.403427	9.8569	0.514765	tlz	protein	S100A7	S100A7|PSOR1|S100A7C
T0502	O60487	-0.403072	11.7576	0.803198	tlz	protein	MPZL2	MPZL2|EVA|EVA1|UNQ606/PRO1192
T0503	Q9Y5A7	-0.148476	15.8043	0.597223	tlz	protein	NUB1	NUB1|NYREN18
T0507	P24347	-0.118133	9.49523	0.952688	tlz	protein	MMP11	MMP11|STMY3
T0509	Q14761	-0.197405	9.83072	0.932354	tlz	protein	PTPRCAP	PTPRCAP|LPAP
T0510	P24347	-0.549863	11.5896	0.21487	tlz	protein	MMP11	MMP11|STMY3
T0511	O75626	0.176093	9.68157	0.932354	tlz	protein	PRDM1	PRDM1|BLIMP1
T0516	P22736	-0.301312	14.3444	0.138586	tlz	protein	NR4A1	NR4A1|GFRP1|HMR|NAK1
T0523	Q16678	0.0711167	9.43569	0.999442	tlz	protein	CYP1B1	CYP1B1
T0528	P05204	-0.00280708	10.25	0.999442	tlz	protein	HMGN2	HMGN2|HMG17
T0530	O00533	0.117965	14.4106	0.912784	tlz	protein	CHL1	CHL1|CALL
T0531	P14635	-0.159535	10.0885	0.932354	tlz	protein	CCNB1	CCNB1|CCNB
T0534	P05129	-0.657376	11.8387	0.803198	tlz	protein	PRKCG	PRKCG|PKCG
T0537	Q12834	-0.0697617	10.3995	0.999442	tlz	protein	CDC20	CDC20
T0539	Q16667	0.469829	10.3621	0.143176	tlz	protein	CDKN3	CDKN3|CDI1|CIP2|KAP
T0547	P49642	0.0155225	9.83495	0.999442	tlz	protein	PRIM1	PRIM1
T0558	P09086	0.261255	9.94884	0.85368	tlz	protein	POU2F2	POU2F2|OCT2|OTF2
T0641	P11940	-0.0913045	9.61354	0.946003	tlz	protein	PABPC1	PABPC1|PAB1|PABP1|PABPC2
T0642	P10632	-0.128248	10.9495	0.934877	tlz	protein	CYP2C8	CYP2C8
T0643	P11142	-0.0592536	10.0189	0.950068	tlz	protein	HSPA8	HSPA8|HSC70|HSP73|HSPA10
T0644	P15260	0.0304803	9.52818	0.999442	tlz	protein	IFNGR1	IFNGR1
T0645	P08865	0.0914423	9.358	0.983341	tlz	protein	RPSA	RPSA|LAMBR|LAMR1
T0646	P14859	-0.0878347	9.63276	0.999442	tlz	protein	POU2F1	POU2F1|OCT1|OTF1
T0647	Q01650	0.00996665	9.9825	0.999442	tlz	protein	SLC7A5	SLC7A5|CD98LC|LAT1|MPE16
T0648	P14618	0.0482065	9.56249	0.987677	tlz	protein	PKM	PKM|OIP3|PK2|PK3|PKM2
T0649	P08047	-0.0871309	9.92514	0.932354	tlz	protein	SP1	SP1|TSFP1
T0650	P80188	0.477669	8.52942	0.863919	tlz	protein	LCN2	LCN2|HNL|NGAL
T0651	P31483	0.0329022	9.81213	0.999442	tlz	protein	TIA1	TIA1
T0652	P45984	-0.0374856	9.95877	0.999442	tlz	protein	MAPK9	MAPK9|JNK2|PRKM9|SAPK1A
T0653	Q6UX06	-0.226158	9.33253	0.932354	tlz	protein	OLFM4	OLFM4|GW112|UNQ362/PRO698
T0654	Q9Y6B7	0.0561296	8.78614	0.999442	tlz	protein	AP4B1	AP4B1
T0655	Q99805	0.00574901	9.38468	0.999442	tlz	protein	TM9SF2	TM9SF2
T0657	P01876	0.353797	7.82683	0.940778	tlz	protein	IGHA1	IGHA1
T0658	P98066	0.21787	8.48862	0.945785	tlz	protein	TNFAIP6	TNFAIP6|TSG6
T0659	P62993	-0.00454712	8.67711	0.999442	tlz	protein	GRB2	GRB2|ASH
T0660	P27635	-0.0682733	8.99095	0.948687	tlz	protein	RPL10	RPL10|DXS648E|QM
T0662	P04626	0.00996074	9.65615	0.999442	tlz	protein	ERBB2	ERBB2|HER2|MLN19|NEU|NGL
T0663	O75888	-0.0228419	9.99727	0.999442	tlz	protein	TNFSF13	TNFSF13|APRIL|TALL2|ZTNF2|UNQ383/PRO715
T0664	P40692	0.0291121	8.97737	0.999442	tlz	protein	MLH1	MLH1|COCA2
T0665	P01033	-0.179134	9.20099	0.892889	tlz	protein	TIMP1	TIMP1|CLGI|TIMP
T0668	P54826	0.101899	8.59347	0.999442	tlz	protein	GAS1	GAS1
T0670	P15328	-0.271011	8.8036	0.912784	tlz	protein	FOLR1	FOLR1|FOLR
T0671	P15692	0.0316006	8.63844	0.999442	tlz	protein	VEGFA	VEGFA|VEGF
T0672	P29972	0.365169	12.3897	0.867661	tlz	protein	AQP1	AQP1|CHIP28
T0673	P41250	0.338504	10.5325	0.543941	tlz	protein	GARS	GARS
T0674	Q00653	-0.0904256	9.45474	0.979111	tlz	protein	NFKB2	NFKB2|LYT10
T0675	P08247	0.130837	8.8008	0.987677	tlz	protein	SYP	SYP
T0676	P13236	0.00966616	9.53827	0.999442	tlz	protein	CCL4	CCL4|LAG1|MIP1B|SCYA4
T0678	P32004	-0.104751	10.1274	0.932354	tlz	protein	L1CAM	L1CAM|CAML1|MIC5
T0681	P18510	0.102134	9.63421	0.987677	tlz	protein	IL1RN	IL1RN|IL1F3|IL1RA
T0682	P05121	-0.206961	9.18319	0.931433	tlz	protein	SERPINE1	SERPINE1|PAI1|PLANH1
T0683	Q92506	-0.0378637	14.6689	0.999442	tlz	protein	HSD17B8	HSD17B8|FABGL|HKE6|RING2|SDR30C1
T0684	Q99836	-0.0879582	11.0042	0.999442	tlz	protein	MYD88	MYD88
T0687	Q969N2	0.0457185	8.80506	0.999442	tlz	protein	PIGT	PIGT|CGI-06|PSEC0163|UNQ716/PRO1379
T0688	P14316	-0.0284065	11.397	0.999442	tlz	protein	IRF2	IRF2
T0699	P31947	-0.113739	11.2662	0.912784	tlz	protein	SFN	SFN|HME1
T0700	O43557	0.00880288	12.5811	0.999442	tlz	protein	TNFSF14	TNFSF14|HVEML|LIGHT|UNQ391/PRO726
T0701	Q01362	0.0619105	15.0305	0.999442	tlz	protein	MS4A2	MS4A2|APY|FCER1B|IGER
T0707	Q16586	0.0442774	9.09996	0.999442	tlz	protein	SGCA	SGCA|ADL|DAG2
T0708	P09327	0.112194	10.8539	0.93406	tlz	protein	VIL1	VIL1|VIL
T0709	P12268	0.0902515	7.82213	0.999442	tlz	protein	IMPDH2	IMPDH2|IMPD2
T0710	P09651	0.0876209	8.74052	0.999442	tlz	protein	HNRNPA1	HNRNPA1|HNRPA1
T0711	P48637	-0.377906	13.3349	0.514765	tlz	protein	GSS	GSS
T0712	P49792	0.000553035	12.1573	0.999915	tlz	protein	RANBP2	RANBP2|NUP358
T0715	P01266	-0.0594103	9.21753	0.999442	tlz	protein	TG	TG
T0726	P15692	-0.155988	11.0786	0.987677	tlz	protein	VEGFA	VEGFA|VEGF
T0727	P01562	-0.443349	8.99486	0.543941	tlz	protein	IFNA1	IFNA1|IFNA13
T0728	P01375	0.000889007	10.8004	0.999915	tlz	protein	TNF	TNF|TNFA|TNFSF2
T0729	P01137	-0.284305	8.95484	0.946003	tlz	protein	TGFB1	TGFB1|TGFB
T0730	P09038	0.913076	9.37737	0.0560373	tlz	protein	FGF2	FGF2|FGFB
T0739	P02787	-0.305473	9.89165	0.149873	tlz	protein	TF	TF|PRO1400
T0740	P02768	-0.757634	10.8093	0.281202	tlz	protein	ALB	ALB|GIG20|GIG42|PRO0903|PRO1708|PRO2044|PRO2619|PRO2675|UNQ696/PRO1341
T0741	P60568	0.0664072	10.5175	0.932354	tlz	protein	IL2	IL2
T0743	O76070	0.086256	11.595	0.945785	tlz	protein	SNCG	SNCG|BCSG1|PERSYN|PRSN
T0744	O76070	0.0551365	13.0235	0.999442	tlz	protein	SNCG	SNCG|BCSG1|PERSYN|PRSN
T0745	Q9Y617	0.0983209	11.7879	0.98266	tlz	protein	PSAT1	PSAT1|PSA
T0746	Q9Y617	0.209012	9.75994	0.628771	tlz	protein	PSAT1	PSAT1|PSA
T0747	Q9Y617	0.114577	9.8511	0.987677	tlz	protein	PSAT1	PSAT1|PSA
T0748	P62258	0.177927	10.9328	0.6377	tlz	protein	YWHAE	YWHAE
T0749	P62258	-0.0620453	14.1416	0.997834	tlz	protein	YWHAE	YWHAE
T0750	P21266	0.513002	13.3728	0.514765	tlz	protein	GSTM3	GSTM3|GST5
T0751	P21266	0.146492	10.1762	0.912784	tlz	protein	GSTM3	GSTM3|GST5
T0752	P21266	-0.201257	10.0878	0.948505	tlz	protein	GSTM3	GSTM3|GST5
T0753	Q01469	-0.520344	10.103	0.85798	tlz	protein	FABP5	FABP5
T0754	Q01469	0.12621	9.68136	0.890675	tlz	protein	FABP5	FABP5
T0755	Q92643	0.0247608	15.7001	0.999442	tlz	protein	PIGK	PIGK|GPI8
T0756	Q92643	0.201501	15.3306	0.892889	tlz	protein	PIGK	PIGK|GPI8
T0757	Q92643	-0.463415	8.84109	0.92684	tlz	protein	PIGK	PIGK|GPI8
T0758	P15531	0.225617	15.2708	0.867512	tlz	protein	NME1	NME1|NDPKA|NM23
T0759	P15531	0.705219	11.0666	0.356141	tlz	protein	NME1	NME1|NDPKA|NM23
T0760	P15531	-0.0490688	14.6478	0.999442	tlz	protein	NME1	NME1|NDPKA|NM23
T0761	Q16539	-0.234724	11.9085	0.800391	tlz	protein	MAPK14	MAPK14|CSBP|CSBP1|CSBP2|CSPB1|MXI2|SAPK2A
T0762	Q16539	0.484846	12.9853	0.803198	tlz	protein	MAPK14	MAPK14|CSBP|CSBP1|CSBP2|CSPB1|MXI2|SAPK2A
T0763	Q16539	0.397523	9.72535	0.636956	tlz	protein	MAPK14	MAPK14|CSBP|CSBP1|CSBP2|CSPB1|MXI2|SAPK2A
T0764	P12277	-0.11144	9.29637	0.987677	tlz	protein	CKB	CKB|CKBB
T0765	P12277	-0.252209	9.30192	0.923925	tlz	protein	CKB	CKB|CKBB
T0766	P12277	-0.0436196	10.6308	0.999442	tlz	protein	CKB	CKB|CKBB
T0767	Q04828	0.132522	9.35698	0.980436	tlz	protein	AKR1C1	AKR1C1|DDH|DDH1
T0768	Q04828	0.184853	9.43389	0.932354	tlz	protein	AKR1C1	AKR1C1|DDH|DDH1
T0769	P04080	-0.0153021	9.95559	0.999442	tlz	protein	CSTB	CSTB|CST6|STFB
T0770	P04080	0.371826	11.3584	0.800391	tlz	protein	CSTB	CSTB|CST6|STFB
T0771	P04080	0.361803	10.4828	0.713479	tlz	protein	CSTB	CSTB|CST6|STFB
T0774	P49427	0.115573	15.0636	0.942349	tlz	protein	CDC34	CDC34|UBCH3|UBE2R1
T0775	P49427	0.174647	14.9953	0.281202	tlz	protein	CDC34	CDC34|UBCH3|UBE2R1
T0776	P22392	0.281417	14.8623	0.723167	tlz	protein	NME2	NME2|NM23B
T0777	P22392	-0.0429484	15.5963	0.987677	tlz	protein	NME2	NME2|NM23B
T0778	P22392	-0.120504	15.9161	0.554605	tlz	protein	NME2	NME2|NM23B
T0779	Q92843	0.363195	11.6199	0.30233	tlz	protein	BCL2L2	BCL2L2|BCLW|KIAA0271
T0780	Q92843	-0.219011	13.749	0.71632	tlz	protein	BCL2L2	BCL2L2|BCLW|KIAA0271
T0781	Q92843	-0.0234553	9.39686	0.999442	tlz	protein	BCL2L2	BCL2L2|BCLW|KIAA0271
T0782	P04083	0.857697	9.827	0.0838754	tlz	protein	ANXA1	ANXA1|ANX1|LPC1
T0783	P04083	0.376544	9.16408	0.677545	tlz	protein	ANXA1	ANXA1|ANX1|LPC1
T0784	P04083	-0.05287	10.2503	0.999442	tlz	protein	ANXA1	ANXA1|ANX1|LPC1
T0785	O00762	-0.0064155	9.29055	0.999442	tlz	protein	UBE2C	UBE2C|UBCH10
T0786	Q14116	0.141223	12.8686	0.979111	tlz	protein	IL18	IL18|IGIF|IL1F4
T0787	Q14116	-0.0286162	10.178	0.999442	tlz	protein	IL18	IL18|IGIF|IL1F4
T0788	Q14116	-0.0340842	10.3703	0.999442	tlz	protein	IL18	IL18|IGIF|IL1F4
T0792	Q04760	0.529283	12.6658	0.0472995	tlz	protein	GLO1	GLO1
T0793	Q04760	-0.0118662	14.4644	0.999442	tlz	protein	GLO1	GLO1
T0794	Q04760	-0.0761432	14.6152	0.946003	tlz	protein	GLO1	GLO1
T0799	P63000	0.417665	9.56447	0.875842	tlz	protein	RAC1	RAC1|TC25|MIG5
T0800	P63000	-0.042579	8.81891	0.999442	tlz	protein	RAC1	RAC1|TC25|MIG5
T0801	P10645	0.0264865	9.63384	0.999442	tlz	protein	CHGA	CHGA
T0802	P10645	0.174121	9.92439	0.860444	tlz	protein	CHGA	CHGA
T0803	P10645	0.119698	10.2418	0.932354	tlz	protein	CHGA	CHGA
T0804	P11926	-0.339375	13.4422	0.628771	tlz	protein	ODC1	ODC1
T0805	P11926	-0.410222	13.9276	0.0560373	tlz	protein	ODC1	ODC1
T0806	P11926	-0.275103	13.2625	0.11265	tlz	protein	ODC1	ODC1
T0810	Q03013	0.266427	9.70174	0.411332	tlz	protein	GSTM4	GSTM4
T0811	P15311	0.156742	11.6055	0.85798	tlz	protein	EZR	EZR|VIL2
T0812	Q13162	0.107199	11.9417	0.890675	tlz	protein	PRDX4	PRDX4
T0813	P26447	-0.1947	13.8138	0.932354	tlz	protein	S100A4	S100A4|CAPL|MTS1
T0814	P26447	-0.0126761	11.9714	0.999442	tlz	protein	S100A4	S100A4|CAPL|MTS1
T0815	P48507	0.35964	10.0255	0.401342	tlz	protein	GCLM	GCLM|GLCLR
T0816	P48507	0.203972	10.1252	0.71632	tlz	protein	GCLM	GCLM|GLCLR
T0817	P48507	-0.181658	11.2406	0.932354	tlz	protein	GCLM	GCLM|GLCLR
T0820	O00299	0.0932239	10.9384	0.945785	tlz	protein	CLIC1	CLIC1|G6|NCC27
T0821	O00299	-0.816275	9.18402	0.362103	tlz	protein	CLIC1	CLIC1|G6|NCC27
T0822	Q9UIS9	-0.0380848	14.1784	0.997834	tlz	protein	MBD1	MBD1|CXXC3|PCM1
T0823	Q9UIS9	0.190647	9.6659	0.954175	tlz	protein	MBD1	MBD1|CXXC3|PCM1
T0824	Q9UIS9	1.03213	14.9251	0.803198	tlz	protein	MBD1	MBD1|CXXC3|PCM1
T0825	Q16658	0.306309	12.6197	0.946003	tlz	protein	FSCN1	FSCN1|FAN1|HSN|SNL
T0826	O14926	0.682083	14.1785	0.628771	tlz	protein	FSCN2	FSCN2
T0827	Q9NQT6	-0.121591	13.9965	0.932354	tlz	protein	FSCN3	FSCN3
T0828	P02511	-0.0258224	9.63464	0.999442	tlz	protein	CRYAB	CRYAB|CRYA2|HSPB5
T0829	P02511	-0.264237	9.71836	0.927889	tlz	protein	CRYAB	CRYAB|CRYA2|HSPB5
T0830	P02511	0.0670375	11.3653	0.999442	tlz	protein	CRYAB	CRYAB|CRYA2|HSPB5
T0831	P12104	0.809867	12.2177	0.00074607	tlz	protein	FABP2	FABP2|FABPI
T0832	P12104	0.519343	12.3502	0.0560373	tlz	protein	FABP2	FABP2|FABPI
T0836	P26038	0.1056	9.47874	0.988262	tlz	protein	MSN	MSN
T0837	P26038	0.744714	10.7812	0.0385917	tlz	protein	MSN	MSN
T0838	P26038	0.89796	10.2791	0.0385917	tlz	protein	MSN	MSN
T0839	P01040	0.107846	10.5258	0.932354	tlz	protein	CSTA	CSTA|STF1|STFA
T0840	P01040	0.349352	14.7836	0.0569662	tlz	protein	CSTA	CSTA|STF1|STFA
T0841	P01040	0.128225	12.1739	0.987677	tlz	protein	CSTA	CSTA|STF1|STFA
T0842	P29034	-0.195245	14.4107	0.623245	tlz	protein	S100A2	S100A2|S100L
T0843	P29034	-0.187392	14.3456	0.803198	tlz	protein	S100A2	S100A2|S100L
T0844	P29034	0.0530741	13.9046	0.999442	tlz	protein	S100A2	S100A2|S100L
T0845	O75496	-0.156807	13.1	0.997834	tlz	protein	GMNN	GMNN
T0846	O75496	0.158707	12.8588	0.945785	tlz	protein	GMNN	GMNN
T0847	O75496	0.365857	12.8394	0.0523225	tlz	protein	GMNN	GMNN
T0848	P40925	-0.115834	15.925	0.588256	tlz	protein	MDH1	MDH1|MDHA
T0849	P40925	0.133601	15.7144	0.932354	tlz	protein	MDH1	MDH1|MDHA
T0850	P40925	0.0192753	15.5505	0.999442	tlz	protein	MDH1	MDH1|MDHA
T0851	P55036	0.315243	9.04076	0.765945	tlz	protein	PSMD4	PSMD4|MCB1
T0852	P55036	0.0332559	9.24124	0.999442	tlz	protein	PSMD4	PSMD4|MCB1
T0853	P55036	-0.0181464	14.0488	0.999442	tlz	protein	PSMD4	PSMD4|MCB1
T0854	Q07325	0.815809	13.8225	0.0838754	tlz	protein	CXCL9	CXCL9|CMK|MIG|SCYB9
T0858	P01009	0.0573622	12.816	0.997834	tlz	protein	SERPINA1	SERPINA1|AAT|PI|PRO0684|PRO2209
T0859	P11387	0.118833	11.3387	0.822013	tlz	protein	TOP1	TOP1
T0860	P11387	-0.111604	15.9172	0.591981	tlz	protein	TOP1	TOP1
T0861	P11387	0.0675502	9.47235	0.979111	tlz	protein	TOP1	TOP1
T0871	Q07817	-0.120528	15.9252	0.547969	tlz	protein	BCL2L1	BCL2L1|BCL2L|BCLX
T0872	Q07817	0.0432039	11.0709	0.999442	tlz	protein	BCL2L1	BCL2L1|BCL2L|BCLX
T0873	Q07817	-0.039073	11.9788	0.999442	tlz	protein	BCL2L1	BCL2L1|BCL2L|BCLX
T0874	Q07011	0.0834124	9.12654	0.989982	tlz	protein	TNFRSF9	TNFRSF9|CD137|ILA
T0875	Q07011	0.175169	8.51414	0.987677	tlz	protein	TNFRSF9	TNFRSF9|CD137|ILA
T0876	Q07011	-0.350223	8.5003	0.890675	tlz	protein	TNFRSF9	TNFRSF9|CD137|ILA
T0877	P29350	-0.167025	14.5328	0.890675	tlz	protein	PTPN6	PTPN6|HCP|PTP1C
T0878	P29350	-0.163415	14.2102	0.615627	tlz	protein	PTPN6	PTPN6|HCP|PTP1C
T0879	P29350	0.0259009	11.6668	0.999442	tlz	protein	PTPN6	PTPN6|HCP|PTP1C
T0880	P10809	-0.12053	15.9261	0.543941	tlz	protein	HSPD1	HSPD1|HSP60
T0881	P10809	-1.24055	9.11129	0.362103	tlz	protein	HSPD1	HSPD1|HSP60
T0882	Q99661	0.0754469	10.4229	0.979111	tlz	protein	KIF2C	KIF2C|KNSL6
T0883	Q99661	-0.18842	12.9053	0.800391	tlz	protein	KIF2C	KIF2C|KNSL6
T0884	Q99661	-0.0808665	11.553	0.954878	tlz	protein	KIF2C	KIF2C|KNSL6
T0885	P54760	-0.108001	10.2696	0.932354	tlz	protein	EPHB4	EPHB4|HTK|MYK1|TYRO11
T0886	P54760	1.15612	12.0464	0.471463	tlz	protein	EPHB4	EPHB4|HTK|MYK1|TYRO11
T0887	P11387	0.533142	14.1064	0.875842	tlz	protein	TOP1	TOP1
T0888	P11387	0.790378	15.3497	0.867661	tlz	protein	TOP1	TOP1
T0889	P11387	-0.291029	13.8554	0.803198	tlz	protein	TOP1	TOP1
T0890	P27695	-0.0465951	10.956	0.999442	tlz	protein	APEX1	APEX1|APE|APE1|APEX|APX|HAP1|REF1
T0891	P35219	-0.107331	11.0645	0.987677	tlz	protein	CA8	CA8|CALS
T0892	P35219	-0.311887	12.499	0.1422	tlz	protein	CA8	CA8|CALS
T0896	O43745	-0.0115096	15.8982	0.999442	tlz	protein	CHP2	CHP2|HCA520
T0897	O43745	-0.0541757	15.8798	0.93406	tlz	protein	CHP2	CHP2|HCA520
T0898	O43745	0.197512	10.3649	0.867661	tlz	protein	CHP2	CHP2|HCA520
T0899	O15527	0.214356	13.4614	0.892889	tlz	protein	OGG1	OGG1|MMH|MUTM|OGH1
T0900	O00559	0.331423	12.4577	0.867661	tlz	protein	EBAG9	EBAG9|RCAS1
T0901	O00559	-0.118379	10.6097	0.899576	tlz	protein	EBAG9	EBAG9|RCAS1
T0902	O00559	0.0433097	14.0132	0.985422	tlz	protein	EBAG9	EBAG9|RCAS1
T0903	Q9UNN5	0.0488842	10.4531	0.997834	tlz	protein	FAF1	FAF1|UBXD12|UBXN3A|CGI-03
T0904	Q9UNN5	0.279971	14.945	0.1422	tlz	protein	FAF1	FAF1|UBXD12|UBXN3A|CGI-03
T0905	Q9UNN5	-0.216113	13.5233	0.829292	tlz	protein	FAF1	FAF1|UBXD12|UBXN3A|CGI-03
T0906	P49888	-0.0661635	9.15152	0.955745	tlz	protein	SULT1E1	SULT1E1|STE
T0907	P49888	-0.272008	9.38881	0.720898	tlz	protein	SULT1E1	SULT1E1|STE
T0908	P49888	-0.184411	9.43241	0.81171	tlz	protein	SULT1E1	SULT1E1|STE
T0914	P43351	0.251491	11.3392	0.543941	tlz	protein	RAD52	RAD52
T0915	P43351	-0.137973	10.7151	0.910938	tlz	protein	RAD52	RAD52
T0916	P43351	-0.164441	12.5586	0.999247	tlz	protein	RAD52	RAD52
T0917	Q8WYA6	0.0572338	10.5705	0.999442	tlz	protein	CTNNBL1	CTNNBL1|C20orf33|PP8304
T0918	P02766	-0.188692	9.37167	0.800391	tlz	protein	TTR	TTR|PALB
T0919	P11086	-0.0534856	10.1026	0.98904	tlz	protein	PNMT	PNMT|PENT
T0920	P11086	0.0462246	11.465	0.946003	tlz	protein	PNMT	PNMT|PENT
T0921	P11086	0.0847366	12.1219	0.98904	tlz	protein	PNMT	PNMT|PENT
T0922	P15531	-0.0387385	15.4557	0.987677	tlz	protein	NME1	NME1|NDPKA|NM23
T0923	P15531	0.336382	10.6226	0.71632	tlz	protein	NME1	NME1|NDPKA|NM23
T0924	P35790	0.0970275	11.6744	0.915777	tlz	protein	CHKA	CHKA|CHK|CKI
T0925	P35790	-0.37569	13.791	0.781398	tlz	protein	CHKA	CHKA|CHK|CKI
T0926	P35790	-0.417599	13.4936	0.543941	tlz	protein	CHKA	CHKA|CHK|CKI
T0927	Q96J02	0.158752	13.4059	0.912784	tlz	protein	ITCH	ITCH
T0928	Q96J02	-0.0437222	12.2873	0.997834	tlz	protein	ITCH	ITCH
T0929	Q96J02	-0.108336	10.1719	0.987677	tlz	protein	ITCH	ITCH
T0930	P46934	-0.12043	9.29493	0.937215	tlz	protein	NEDD4	NEDD4|KIAA0093|NEDD4-1|PIG53
T0931	P46934	0.18596	10.2078	0.863919	tlz	protein	NEDD4	NEDD4|KIAA0093|NEDD4-1|PIG53
T0932	P46934	-0.00397539	9.50444	0.999442	tlz	protein	NEDD4	NEDD4|KIAA0093|NEDD4-1|PIG53
T0936	Q9Y385	-0.100695	10.813	0.927889	tlz	protein	UBE2J1	UBE2J1|NCUBE1|CGI-76|HSPC153|HSPC205
T0937	Q9Y385	-0.126836	13.9266	0.940778	tlz	protein	UBE2J1	UBE2J1|NCUBE1|CGI-76|HSPC153|HSPC205
T0938	Q9Y385	-0.22672	10.9478	0.867661	tlz	protein	UBE2J1	UBE2J1|NCUBE1|CGI-76|HSPC153|HSPC205
T0939	O95551	-0.12053	15.9261	0.543941	tlz	protein	TDP2	TDP2|EAP2|TTRAP|AD-022
T0940	O95551	0.0414823	9.72776	0.999442	tlz	protein	TDP2	TDP2|EAP2|TTRAP|AD-022
T0941	O95551	-0.405642	11.0642	0.765945	tlz	protein	TDP2	TDP2|EAP2|TTRAP|AD-022
T0942	Q685J3	-0.0803612	12.7259	0.98904	tlz	protein	MUC17	MUC17|MUC3
T0943	Q685J3	0.0219875	9.96309	0.999442	tlz	protein	MUC17	MUC17|MUC3
T0944	Q685J3	-0.00153567	9.29211	0.999915	tlz	protein	MUC17	MUC17|MUC3
T0945	P09758	-0.0520396	12.2888	0.98904	tlz	protein	TACSTD2	TACSTD2|GA733-1|M1S1|TROP2
T0946	P09758	-0.126273	9.9392	0.932354	tlz	protein	TACSTD2	TACSTD2|GA733-1|M1S1|TROP2
T0947	P09758	0.0377264	10.4427	0.999442	tlz	protein	TACSTD2	TACSTD2|GA733-1|M1S1|TROP2
T0948	O75376	-0.0664177	12.2585	0.987677	tlz	protein	NCOR1	NCOR1|KIAA1047
T0949	O75376	0.299622	11.7313	0.923925	tlz	protein	NCOR1	NCOR1|KIAA1047
T0950	O75376	0.0829517	8.50697	0.999442	tlz	protein	NCOR1	NCOR1|KIAA1047
T0954	Q96FW1	-0.089413	11.3852	0.979281	tlz	protein	OTUB1	OTUB1|OTB1|OTU1|HSPC263
T0955	Q96FW1	0.120819	10.9503	0.92684	tlz	protein	OTUB1	OTUB1|OTB1|OTU1|HSPC263
T0956	Q96FW1	0.0268009	9.58112	0.999442	tlz	protein	OTUB1	OTUB1|OTB1|OTU1|HSPC263
T0957	P51965	-0.224513	11.5062	0.6377	tlz	protein	UBE2E1	UBE2E1|UBCH6
T0958	P51965	0.319127	11.7085	0.935508	tlz	protein	UBE2E1	UBE2E1|UBCH6
T0962	O14933	0.0778117	9.56371	0.999442	tlz	protein	UBE2L6	UBE2L6|UBCH8
T0963	O14933	-0.0311234	10.1845	0.999442	tlz	protein	UBE2L6	UBE2L6|UBCH8
T0964	O14933	0.221671	10.2143	0.934877	tlz	protein	UBE2L6	UBE2L6|UBCH8
T0969	Q06278	1.60593	10.0209	0.00074607	tlz	protein	AOX1	AOX1|AO
T0972	P07339	0.679339	14.7172	0.0847371	tlz	protein	CTSD	CTSD|CPSD
T0973	O95994	0.210436	8.06996	0.897797	tlz	protein	AGR2	AGR2|AG2|UNQ515/PRO1030
T0974	P21580	0.257208	8.58001	0.822013	tlz	protein	TNFAIP3	TNFAIP3|OTUD7C
[truncated: 5,175 more rows]

## Sheet: Table S3 - Analyzed GO
Table S3 - Gene Ontologies
[truncated: 916 more rows]

[truncated: 1 more sheets: Table S4 - number GO per prot]
